# Supplementary material for: Key signaling networks are dysregulated in patients with the adipose tissue disorder, lipedema
Source: Int J Obes (Lond). 2021 Nov 11;46(3):502–14. doi: 10.1038/s41366-021-01002-1 (PMC8873020; doi:10.1038/s41366-021-01002-1)
Supplement: Supplementary file 15 — Supplementary Table 1 [file 41366_2021_1002_MOESM15_ESM.xlsx]

## Sheet: Supplementary Table 1
		Characterisitics	Lipedema	Non-lipedema
		Numbers	14	10
		Sex	Female	Female
		Age	40±16	42±20
		BMI (mean)	27±10	26±11
		Diabetes	No	No
		Any other disorder	No	No
