# Supplementary material for: Key signaling networks are dysregulated in patients with the adipose tissue disorder, lipedema
Source: Int J Obes (Lond). 2021 Nov 11;46(3):502–14. doi: 10.1038/s41366-021-01002-1 (PMC8873020; doi:10.1038/s41366-021-01002-1)
Supplement: Supplementary file 16 — Supplementary Table 2 [file 41366_2021_1002_MOESM16_ESM.xls]

## Sheet: pValue less than 0.05
SYMBOL	ENTREZ ID	GENE NAME	logFC	AveExpr	P.Value	adj.P.Val
ZBTB16	7704	zinc finger and BTB domain containing 16	-3.72964	4.49559	2.08e-08	0.000217116
FLI1	2313	Fli-1 proto-oncogene, ETS transcription factor	1.21237	5.39579	3.06e-08	0.000217116
BNIP1	662	BCL2 interacting protein 1	-0.888391	3.10747	2.64e-07	0.00125015
SH2B3	10019	SH2B adaptor protein 3	1.32271	5.54158	4.32e-07	0.00125235
PHLDB1	23187	pleckstrin homology like domain family B member 1	-0.900875	8.53999	4.95e-07	0.00125235
NAB2	4665	NGFI-A binding protein 2	1.41047	3.69971	5.43e-07	0.00125235
GADD45G	10912	growth arrest and DNA damage inducible gamma	-4.36825	3.04849	6.44e-07	0.00125235
PDZRN3	23024	PDZ domain containing ring finger 3	-1.58302	5.27846	7.06e-07	0.00125235
FAM76A	199870	family with sequence similarity 76 member A	-0.875953	4.87545	9.17e-07	0.00136282
APCDD1	147495	APC down-regulated 1	-1.5739	5.91587	1.18e-06	0.00136282
TP53TG1	11257	TP53 target 1 (non-protein coding)	-0.868272	3.67615	1.24e-06	0.00136282
CHPF	79586	chondroitin polymerizing factor	-1.13853	4.40909	1.32e-06	0.00136282
CASP10	843	caspase 10	0.796076	4.36197	1.34e-06	0.00136282
LOC728730	728730	uncharacterized LOC728730	-1.01478	4.12687	1.35e-06	0.00136282
FOXO3	2309	forkhead box O3	-1.2059	7.03046	1.46e-06	0.00137725
COL5A3	50509	collagen type V alpha 3 chain	0.934438	7.66509	1.67e-06	0.00140804
EFEMP2	30008	EGF containing fibulin extracellular matrix protein 2	-0.755483	6.72997	1.74e-06	0.00140804
ROCK2	9475	Rho associated coiled-coil containing protein kinase 2	-0.94643	6.7839	1.83e-06	0.00140804
NOS1AP	9722	nitric oxide synthase 1 adaptor protein	-2.08159	1.31039	2.13e-06	0.00140804
FKBP5	2289	FK506 binding protein 5	-2.97148	6.4661	2.24e-06	0.00140804
HOXC9	3225	homeobox C9	-1.41141	4.91247	2.28e-06	0.00140804
TACC1	6867	transforming acidic coiled-coil containing protein 1	-0.794472	8.64216	2.37e-06	0.00140804
MDFI	4188	MyoD family inhibitor	-2.08458	4.86794	2.45e-06	0.00140804
FHOD3	80206	formin homology 2 domain containing 3	-2.20998	1.5722	2.5e-06	0.00140804
RHOD	29984	ras homolog family member D	-0.88781	3.47311	2.67e-06	0.00140804
CARD8	22900	caspase recruitment domain family member 8	0.82594	5.58108	2.76e-06	0.00140804
GPR153	387509	G protein-coupled receptor 153	-0.918154	4.33168	2.87e-06	0.00140804
NFIL3	4783	nuclear factor, interleukin 3 regulated	1.41362	5.61528	2.99e-06	0.00140804
RARA	5914	retinoic acid receptor alpha	1.02032	4.90777	3.05e-06	0.00140804
C19orf12	83636	chromosome 19 open reading frame 12	-1.40045	7.07881	3.06e-06	0.00140804
HOXB7	3217	homeobox B7	-1.95696	5.03167	3.08e-06	0.00140804
TEF	7008	TEF, PAR bZIP transcription factor	-1.51236	5.22234	3.31e-06	0.00146505
NDN	4692	necdin, MAGE family member	-0.72709	6.55753	3.45e-06	0.00148194
KCNB1	3745	potassium voltage-gated channel subfamily B member 1	-1.96757	3.05164	3.75e-06	0.00156369
EIF4EBP1	1978	eukaryotic translation initiation factor 4E binding protein 1	-1.3457	5.00037	4.1e-06	0.00162448
RFC1	5981	replication factor C subunit 1	-0.913615	7.1371	4.12e-06	0.00162448
HOXA7	3204	homeobox A7	-1.31443	4.47807	4.37e-06	0.00165991
CYB5R2	51700	cytochrome b5 reductase 2	-1.3221	2.57085	4.5e-06	0.00165991
COPZ2	51226	coatomer protein complex subunit zeta 2	-0.765924	6.67104	4.56e-06	0.00165991
OPTN	10133	optineurin	-0.716681	8.15354	4.79e-06	0.0016969
FSTL3	10272	follistatin like 3	-1.52787	6.13665	4.98e-06	0.00169697
MAP3K6	9064	mitogen-activated protein kinase kinase kinase 6	-0.839659	5.48625	5.03e-06	0.00169697
LOC283481	NA	NA	-0.800446	3.84016	5.21e-06	0.00169832
ASB13	79754	ankyrin repeat and SOCS box containing 13	-0.860117	4.19327	5.29e-06	0.00169832
JPH2	57158	junctophilin 2	-2.32591	1.23254	5.64e-06	0.00169832
HOXC8	3224	homeobox C8	-1.39279	4.99727	5.69e-06	0.00169832
PRR5	55615	proline rich 5	-1.31253	5.77612	5.74e-06	0.00169832
IL2RB	3560	interleukin 2 receptor subunit beta	1.635	1.36361	5.75e-06	0.00169832
PLSCR1	5359	phospholipid scramblase 1	1.15746	4.6892	6.17e-06	0.00172408
PHYHD1	254295	phytanoyl-CoA dioxygenase domain containing 1	-0.868413	4.56125	6.33e-06	0.00172408
PMEPA1	56937	prostate transmembrane protein, androgen induced 1	-0.967707	8.32291	6.57e-06	0.00172408
KLF10	7071	Kruppel like factor 10	1.68019	5.84712	6.62e-06	0.00172408
SMARCD2	6603	SWI/SNF related, matrix associated, actin dependent regulator of chromatin, subfamily d, member 2	-0.738845	6.03877	6.68e-06	0.00172408
C1orf122	127687	chromosome 1 open reading frame 122	-0.995842	5.50832	6.76e-06	0.00172408
FMNL3	91010	formin like 3	0.757921	4.79019	6.87e-06	0.00172408
MIR21	406991	microRNA 21	1.77984	-0.595229	6.88e-06	0.00172408
RSPO3	84870	R-spondin 3	-1.47873	4.18606	6.95e-06	0.00172408
TMEM37	140738	transmembrane protein 37	-1.13057	7.56873	7.3e-06	0.00172408
FAM20C	56975	FAM20C, golgi associated secretory pathway kinase	-0.742797	5.76744	7.36e-06	0.00172408
IRX2	153572	iroquois homeobox 2	-1.09359	3.44515	7.49e-06	0.00172408
C3orf58	205428	chromosome 3 open reading frame 58	1.53196	3.61088	7.57e-06	0.00172408
FLJ20021	90024	uncharacterized LOC90024	-0.986403	3.24458	7.7e-06	0.00172408
RAC3	5881	Rac family small GTPase 3	-1.20647	3.34445	7.8e-06	0.00172408
ITSN1	6453	intersectin 1	-0.996937	8.71248	7.84e-06	0.00172408
NNAT	4826	neuronatin	-2.1281	5.77021	7.93e-06	0.00172408
TOM1	10043	target of myb1 membrane trafficking protein	-0.712005	5.94189	8.02e-06	0.00172408
ZBED4	9889	zinc finger BED-type containing 4	1.23178	2.82169	8.46e-06	0.0017741
PQLC1	80148	PQ loop repeat containing 1	-0.932331	5.89521	8.51e-06	0.0017741
SOD3	6649	superoxide dismutase 3	-0.990906	8.24093	8.98e-06	0.00184492
NEXN	91624	nexilin F-actin binding protein	-1.61754	7.24546	9.42e-06	0.00184545
CXorf69	NA	NA	-0.990027	4.26214	9.46e-06	0.00184545
LIMCH1	22998	LIM and calponin homology domains 1	-1.29717	7.60564	9.51e-06	0.00184545
HSPB2	3316	heat shock protein family B (small) member 2	-0.877826	5.57124	9.59e-06	0.00184545
ATP13A3	79572	ATPase 13A3	1.20495	6.25468	9.63e-06	0.00184545
KCNQ1OT1	10984	KCNQ1 opposite strand/antisense transcript 1 (non-protein coding)	-1.87777	5.94003	9.91e-06	0.00187464
SHE	126669	Src homology 2 domain containing E	0.940354	4.79791	1.03e-05	0.00191373
FXYD1	5348	FXYD domain containing ion transport regulator 1	-1.02862	5.9921	1.06e-05	0.00191373
PDGFB	5155	platelet derived growth factor subunit B	1.25479	4.97848	1.06e-05	0.00191373
CPM	1368	carboxypeptidase M	-1.19179	8.69525	1.08e-05	0.00191373
SLC40A1	30061	solute carrier family 40 member 1	1.688	6.34984	1.08e-05	0.00191373
B3GNT1	NA	NA	-0.606093	5.11975	1.11e-05	0.00193205
KLHDC3	116138	kelch domain containing 3	-0.524171	6.22816	1.12e-05	0.00193205
FOXO1	2308	forkhead box O1	-1.05309	7.22019	1.17e-05	0.00199174
CD200R1	131450	CD200 receptor 1	2.57836	1.73405	1.19e-05	0.00199174
FOXP2	93986	forkhead box P2	-0.800072	3.78052	1.19e-05	0.00199174
AR	367	androgen receptor	-0.960355	7.48109	1.23e-05	0.00202542
N4BP2L1	90634	NEDD4 binding protein 2 like 1	0.918247	4.19645	1.24e-05	0.00202542
MYO1E	4643	myosin IE	0.826998	4.68851	1.28e-05	0.00205522
ZCCHC7	84186	zinc finger CCHC-type containing 7	-0.71439	4.77308	1.3e-05	0.00207775
PPM1H	57460	protein phosphatase, Mg2+/Mn2+ dependent 1H	1.28313	2.62905	1.39e-05	0.0021938
AKT1S1	84335	AKT1 substrate 1	-0.575918	5.73664	1.45e-05	0.00225494
NAP1L1	4673	nucleosome assembly protein 1 like 1	-0.776113	8.92487	1.51e-05	0.00232156
PPARGC1B	133522	PPARG coactivator 1 beta	1.34905	3.35952	1.53e-05	0.00232156
RABL5	NA	NA	-0.668963	3.97863	1.54e-05	0.00232156
MAP9	79884	microtubule associated protein 9	-0.977681	5.36002	1.6e-05	0.0023831
CDC42SE1	56882	CDC42 small effector 1	0.730165	5.78397	1.65e-05	0.00242363
C3orf26	NA	NA	-0.995146	5.51722	1.66e-05	0.00242363
SSTR1	6751	somatostatin receptor 1	2.212	-0.729751	1.68e-05	0.00243572
GPR126	NA	NA	1.55158	2.1791	1.71e-05	0.00243597
C17orf48	NA	NA	-0.884256	3.27365	1.72e-05	0.00243597
GPBAR1	151306	G protein-coupled bile acid receptor 1	-1.83754	3.38339	1.77e-05	0.00246829
PLAU	5328	plasminogen activator, urokinase	1.70806	4.75198	1.78e-05	0.00246829
MAP7D3	79649	MAP7 domain containing 3	-1.21398	7.43352	1.82e-05	0.00250271
GYPC	2995	glycophorin C (Gerbich blood group)	-0.692644	7.38463	1.85e-05	0.00252485
ZMAT2	153527	zinc finger matrin-type 2	-0.473789	6.77234	1.93e-05	0.00252485
CKS1B	1163	CDC28 protein kinase regulatory subunit 1B	-0.607369	5.30371	1.93e-05	0.00252485
DZIP3	9666	DAZ interacting zinc finger protein 3	-0.818001	4.92749	1.95e-05	0.00252485
ADM	133	adrenomedullin	1.98712	7.35912	1.99e-05	0.00252485
MYO18A	399687	myosin XVIIIA	0.697964	4.6706	2.01e-05	0.00252485
SNRPA	6626	small nuclear ribonucleoprotein polypeptide A	-0.622695	5.33703	2.03e-05	0.00252485
LOC253039	NA	NA	-1.45399	3.97701	2.05e-05	0.00252485
ABCA3	21	ATP binding cassette subfamily A member 3	-0.63146	4.7209	2.06e-05	0.00252485
LOH12CR2	503693	loss of heterozygosity, 12, chromosomal region 2 (non-protein coding)	-1.00266	2.09973	2.06e-05	0.00252485
GNB4	59345	G protein subunit beta 4	1.00486	5.0256	2.06e-05	0.00252485
DHX29	54505	DExH-box helicase 29	-0.60504	6.49476	2.07e-05	0.00252485
SLFN11	91607	schlafen family member 11	1.21771	4.70352	2.07e-05	0.00252485
GSC	145258	goosecoid homeobox	-0.916333	2.30982	2.12e-05	0.00252485
ZNF358	140467	zinc finger protein 358	-0.820506	6.26439	2.14e-05	0.00252485
NT5C	30833	5', 3'-nucleotidase, cytosolic	-0.918292	4.4242	2.15e-05	0.00252485
DHRS4L1	728635	dehydrogenase/reductase 4 like 1	-1.80132	-0.393784	2.17e-05	0.00252485
STAT5A	6776	signal transducer and activator of transcription 5A	-0.96773	7.71128	2.18e-05	0.00252485
PPP1R14A	94274	protein phosphatase 1 regulatory inhibitor subunit 14A	-1.83904	5.4103	2.19e-05	0.00252485
TLE3	7090	transducin like enhancer of split 3	-0.801578	5.60997	2.19e-05	0.00252485
NFIC	4782	nuclear factor I C	-1.04937	8.60914	2.22e-05	0.00253931
SERGEF	26297	secretion regulating guanine nucleotide exchange factor	-0.736869	4.04977	2.32e-05	0.00261085
ESRRG	2104	estrogen related receptor gamma	3.20511	1.12059	2.33e-05	0.00261085
LOC100505738	NA	NA	-0.632056	5.0893	2.34e-05	0.00261085
LOC152217	NA	NA	-0.717357	4.02306	2.37e-05	0.00262367
JMJD8	339123	jumonji domain containing 8	-0.668375	5.94346	2.42e-05	0.0026606
C3orf71	NA	NA	-0.969174	1.35061	2.55e-05	0.00272753
C5orf38	153571	chromosome 5 open reading frame 38	-0.902491	3.36616	2.55e-05	0.00272753
FAM114A1	92689	family with sequence similarity 114 member A1	-1.00825	7.02111	2.55e-05	0.00272753
C17orf61	NA	NA	-1.05232	4.87477	2.56e-05	0.00272753
DHRS12	79758	dehydrogenase/reductase 12	-0.706522	5.2418	2.62e-05	0.00277816
SPAG16	79582	sperm associated antigen 16	-0.496431	4.45968	2.73e-05	0.00286333
MEA1	4201	male-enhanced antigen 1	-0.620253	5.77738	2.89e-05	0.00300344
PIN1	5300	peptidylprolyl cis/trans isomerase, NIMA-interacting 1	-0.617645	6.09956	2.91e-05	0.00300344
HOOK2	29911	hook microtubule tethering protein 2	-0.650867	6.86012	2.94e-05	0.00300344
CEP85	64793	centrosomal protein 85	1.07422	2.13496	2.97e-05	0.00300344
FAM127B	NA	NA	-0.575925	5.04852	2.98e-05	0.00300344
PRKCD	5580	protein kinase C delta	-1.02477	6.5189	2.99e-05	0.00300344
ATP1B1	481	ATPase Na+/K+ transporting subunit beta 1	1.03794	4.20314	3.07e-05	0.00304031
C1orf51	NA	NA	-2.87482	0.855377	3.07e-05	0.00304031
APLNR	187	apelin receptor	1.20102	5.99176	3.1e-05	0.00304031
SNHG11	128439	small nucleolar RNA host gene 11	-0.784399	3.16683	3.11e-05	0.00304031
DCAF10	79269	DDB1 and CUL4 associated factor 10	-0.556684	6.02759	3.16e-05	0.00307398
STK38L	23012	serine/threonine kinase 38 like	1.51073	5.69682	3.22e-05	0.00311051
FBXO25	26260	F-box protein 25	-0.608284	5.16011	3.38e-05	0.0032309
SCARF1	8578	scavenger receptor class F member 1	0.802303	4.60835	3.39e-05	0.0032309
NTRK2	4915	neurotrophic receptor tyrosine kinase 2	-0.738349	8.80577	3.46e-05	0.00327308
HILPDA	29923	hypoxia inducible lipid droplet associated	-1.51298	6.51275	3.54e-05	0.00328766
ID4	3400	inhibitor of DNA binding 4, HLH protein	1.46452	7.25161	3.55e-05	0.00328766
DDRGK1	65992	DDRGK domain containing 1	-0.499408	5.87521	3.56e-05	0.00328766
RPS20	6224	ribosomal protein S20	-0.667641	10.8927	3.57e-05	0.00328766
ZBTB7C	201501	zinc finger and BTB domain containing 7C	-1.41801	2.24785	3.6e-05	0.00329562
RAMP2	10266	receptor activity modifying protein 2	-0.753159	5.54543	3.73e-05	0.0033914
NFKBIA	4792	NFKB inhibitor alpha	-1.00238	8.1661	3.78e-05	0.00341824
PCK1	5105	phosphoenolpyruvate carboxykinase 1	2.0619	7.69125	3.83e-05	0.00343807
GPX3	2878	glutathione peroxidase 3	-1.32331	9.68796	3.94e-05	0.00347466
HHEX	3087	hematopoietically expressed homeobox	1.86034	2.85922	3.96e-05	0.00347466
LOC100130890	NA	NA	-0.630479	3.08012	3.97e-05	0.00347466
C1orf226	400793	chromosome 1 open reading frame 226	-1.42469	2.31983	3.97e-05	0.00347466
WBP4	11193	WW domain binding protein 4	-1.14935	6.86728	4.1e-05	0.00355566
TBC1D17	79735	TBC1 domain family member 17	-0.525264	5.67247	4.13e-05	0.00355566
ZNF780B	163131	zinc finger protein 780B	0.955974	3.44602	4.15e-05	0.00355566
GIPC1	10755	GIPC PDZ domain containing family member 1	-0.707397	6.3924	4.16e-05	0.00355566
PTBP3	9991	polypyrimidine tract binding protein 3	0.831356	5.37063	4.23e-05	0.00358423
VGLL3	389136	vestigial like family member 3	1.30763	6.10104	4.25e-05	0.00358423
SS18L1	26039	SS18L1, nBAF chromatin remodeling complex subunit	0.716497	4.05752	4.28e-05	0.00359144
JOSD2	126119	Josephin domain containing 2	-0.8831	4.49187	4.47e-05	0.00372899
PARD3	56288	par-3 family cell polarity regulator	-1.01499	5.80031	4.5e-05	0.00373014
DIP2B	57609	disco interacting protein 2 homolog B	0.767181	4.42955	4.55e-05	0.00374369
IL10RA	3587	interleukin 10 receptor subunit alpha	1.43471	5.11627	4.57e-05	0.00374369
ZBTB40	9923	zinc finger and BTB domain containing 40	0.633293	4.73577	4.6e-05	0.00374876
TEP1	7011	telomerase associated protein 1	0.555929	4.9795	4.66e-05	0.00377696
HMOX2	3163	heme oxygenase 2	-0.544579	5.10516	4.71e-05	0.00379141
ZBTB8A	653121	zinc finger and BTB domain containing 8A	-0.72288	4.5038	4.85e-05	0.0038847
PHC2	1912	polyhomeotic homolog 2	-0.628787	6.15373	4.91e-05	0.00391316
IP6K2	51447	inositol hexakisphosphate kinase 2	-0.524373	5.57178	4.96e-05	0.00392829
PHF17	NA	NA	-0.7478	6.86693	5.15e-05	0.00399079
NFIA	4774	nuclear factor I A	-0.775096	8.71804	5.19e-05	0.00399079
APAF1	317	apoptotic peptidase activating factor 1	1.02251	3.76311	5.24e-05	0.00399079
PRELP	5549	proline and arginine rich end leucine rich repeat protein	-1.17919	7.77251	5.25e-05	0.00399079
MCAM	4162	melanoma cell adhesion molecule	-0.599239	10.1697	5.28e-05	0.00399079
MESDC1	NA	NA	0.919885	4.55049	5.29e-05	0.00399079
FBXO17	115290	F-box protein 17	-0.808624	5.49372	5.32e-05	0.00399079
CHST3	9469	carbohydrate sulfotransferase 3	-0.951167	5.02858	5.33e-05	0.00399079
GOLGA2	2801	golgin A2	-0.714508	7.65581	5.34e-05	0.00399079
MB21D2	151963	Mab-21 domain containing 2	0.883683	3.00923	5.35e-05	0.00399079
PPIP5K1	9677	diphosphoinositol pentakisphosphate kinase 1	0.870463	4.42968	5.35e-05	0.00399079
NUDT18	79873	nudix hydrolase 18	-0.940526	3.24731	5.37e-05	0.00399079
XPA	7507	XPA, DNA damage recognition and repair factor	-0.918048	5.59205	5.41e-05	0.0039959
BMP2	650	bone morphogenetic protein 2	-1.08064	4.97192	5.57e-05	0.00406957
FBXW4	6468	F-box and WD repeat domain containing 4	-0.711888	6.46576	5.6e-05	0.00406957
TOB1	10140	transducer of ERBB2, 1	1.58005	4.69211	5.64e-05	0.00406957
STIM2	57620	stromal interaction molecule 2	0.705161	4.30396	5.64e-05	0.00406957
SWAP70	23075	switching B cell complex subunit SWAP70	0.538535	6.14559	5.7e-05	0.00406957
FAM91A1	157769	family with sequence similarity 91 member A1	1.2837	4.53704	5.7e-05	0.00406957
LINC00467	84791	long intergenic non-protein coding RNA 467	-1.32877	4.30025	5.73e-05	0.00406957
SKP1P2	728622	S-phase kinase associated protein 1 pseudogene 2	-1.31156	-0.221187	5.74e-05	0.00406957
CUTC	51076	cutC copper transporter	-0.894135	5.0566	5.86e-05	0.00410392
ZNF238	NA	NA	1.14503	3.91622	5.87e-05	0.00410392
ZNF74	7625	zinc finger protein 74	0.971551	2.284	5.94e-05	0.00410392
CDC14A	8556	cell division cycle 14A	1.0782	2.22608	5.96e-05	0.00410392
GNA13	10672	G protein subunit alpha 13	1.22509	5.53246	6.03e-05	0.00410392
PLA2G2A	5320	phospholipase A2 group IIA	1.12599	7.86163	6.09e-05	0.00410392
MREG	55686	melanoregulin	1.0972	3.60056	6.09e-05	0.00410392
UNC5C	8633	unc-5 netrin receptor C	-2.26613	1.58765	6.12e-05	0.00410392
APOA1BP	NA	NA	-0.678152	5.79691	6.13e-05	0.00410392
SNTA1	6640	syntrophin alpha 1	-0.930395	6.12512	6.17e-05	0.00410392
PIM1	5292	Pim-1 proto-oncogene, serine/threonine kinase	1.62127	5.57862	6.2e-05	0.00410392
TUSC5	NA	NA	-1.16151	9.15751	6.22e-05	0.00410392
C4orf27	NA	NA	-0.426523	4.79271	6.23e-05	0.00410392
AP1M1	8907	adaptor related protein complex 1 mu 1 subunit	-0.520282	5.96697	6.23e-05	0.00410392
C14orf166	NA	NA	-0.450827	6.97005	6.26e-05	0.00410392
DRG1	4733	developmentally regulated GTP binding protein 1	-0.622948	6.10061	6.29e-05	0.00410392
MAGEF1	64110	MAGE family member F1	-0.604424	4.78117	6.29e-05	0.00410392
ANG	283	angiogenin	-0.957144	4.28779	6.31e-05	0.00410392
ARL2	402	ADP ribosylation factor like GTPase 2	-1.07279	5.08164	6.43e-05	0.00415408
ZDHHC4	55146	zinc finger DHHC-type containing 4	-0.578337	5.45536	6.45e-05	0.00415408
CDKL3	51265	cyclin dependent kinase like 3	-0.852441	2.67257	6.5e-05	0.00415408
KLHL13	90293	kelch like family member 13	1.76455	1.49961	6.53e-05	0.00415408
IVNS1ABP	10625	influenza virus NS1A binding protein	1.16637	5.95258	6.53e-05	0.00415408
PALM	5064	paralemmin	-0.597905	7.9899	6.6e-05	0.00417218
MTCP1NB	NA	NA	-0.771715	3.79292	6.62e-05	0.00417218
PPP1R36	145376	protein phosphatase 1 regulatory subunit 36	-1.13211	2.89012	6.72e-05	0.00420915
SH3RF3	344558	SH3 domain containing ring finger 3	-0.9916	3.73445	6.77e-05	0.00420915
GTF2F1	2962	general transcription factor IIF subunit 1	-0.519982	6.15476	6.78e-05	0.00420915
FLRT2	23768	fibronectin leucine rich transmembrane protein 2	1.04812	5.11449	6.8e-05	0.00420915
MAP7D1	55700	MAP7 domain containing 1	-0.643766	8.02629	6.83e-05	0.00421
C5orf62	NA	NA	-1.43661	6.49545	6.88e-05	0.00422659
PDZD11	51248	PDZ domain containing 11	-0.489602	4.88809	6.92e-05	0.00422958
ZNF529	57711	zinc finger protein 529	0.897428	3.28264	6.99e-05	0.0042512
SLC2A4RG	56731	SLC2A4 regulator	-0.749262	7.20855	7.01e-05	0.0042512
FAM32A	26017	family with sequence similarity 32 member A	-0.545043	6.2607	7.1e-05	0.00425956
DOT1L	84444	DOT1 like histone lysine methyltransferase	0.554733	3.9405	7.14e-05	0.00425956
MYO1C	4641	myosin IC	-0.695157	9.64621	7.2e-05	0.00425956
DDIT4L	115265	DNA damage inducible transcript 4 like	1.57099	1.91205	7.2e-05	0.00425956
C10orf125	NA	NA	-1.03025	3.62568	7.26e-05	0.00425956
C3orf19	NA	NA	-0.797067	5.34422	7.37e-05	0.00425956
CCDC107	203260	coiled-coil domain containing 107	-0.95342	6.71561	7.39e-05	0.00425956
NCOA7	135112	nuclear receptor coactivator 7	-0.522234	6.21804	7.4e-05	0.00425956
DIAPH2	1730	diaphanous related formin 2	-0.919687	5.07276	7.41e-05	0.00425956
PSMD4	5710	proteasome 26S subunit, non-ATPase 4	-0.537853	7.2671	7.42e-05	0.00425956
M6PR	4074	mannose-6-phosphate receptor, cation dependent	0.644668	5.49535	7.45e-05	0.00425956
KIAA2018	NA	NA	-0.649245	5.18172	7.46e-05	0.00425956
MPST	4357	mercaptopyruvate sulfurtransferase	-0.933608	6.39932	7.47e-05	0.00425956
FJX1	24147	four jointed box 1	1.48783	0.945156	7.49e-05	0.00425956
CBL	867	Cbl proto-oncogene	0.959309	4.55237	7.5e-05	0.00425956
PEF1	553115	penta-EF-hand domain containing 1	-0.599801	6.04266	7.51e-05	0.00425956
HOXA5	3202	homeobox A5	-1.28036	3.24193	7.54e-05	0.00425956
LOC100507567	NA	NA	-0.846797	3.57707	7.58e-05	0.00426605
EXOSC1	51013	exosome component 1	-0.601633	4.32521	7.62e-05	0.00427013
MMP28	79148	matrix metallopeptidase 28	-0.934903	5.54894	7.74e-05	0.00431591
DOCK10	55619	dedicator of cytokinesis 10	1.21757	3.16238	7.77e-05	0.00431591
ZNF337	26152	zinc finger protein 337	0.569355	4.50217	7.82e-05	0.00431591
FZD8	8325	frizzled class receptor 8	1.17719	2.79101	7.82e-05	0.00431591
KDELR1	10945	KDEL endoplasmic reticulum protein retention receptor 1	-0.543703	7.03731	8.04e-05	0.00441569
ABHD14A	25864	abhydrolase domain containing 14A	-0.886087	4.05312	8.06e-05	0.00441569
ZNF697	90874	zinc finger protein 697	1.27087	2.90876	8.12e-05	0.00442695
STX8	9482	syntaxin 8	-0.651987	5.80554	8.24e-05	0.0044736
ZFYVE21	79038	zinc finger FYVE-type containing 21	-0.499567	6.19305	8.3e-05	0.0044736
PXDN	7837	peroxidasin	-0.619381	8.24746	8.33e-05	0.0044736
SYNJ1	8867	synaptojanin 1	1.42841	3.16705	8.33e-05	0.0044736
PRR15	222171	proline rich 15	-1.77271	-0.225607	8.4e-05	0.00448024
AHR	196	aryl hydrocarbon receptor	1.22673	5.47897	8.4e-05	0.00448024
PES1	23481	pescadillo ribosomal biogenesis factor 1	-0.48293	5.45333	8.49e-05	0.00448147
CRY2	1408	cryptochrome circadian regulator 2	-0.77333	6.65008	8.55e-05	0.00448147
CCDC59	29080	coiled-coil domain containing 59	-0.857158	5.80978	8.57e-05	0.00448147
CCDC30	728621	coiled-coil domain containing 30	-0.827126	1.64353	8.59e-05	0.00448147
MRPS26	64949	mitochondrial ribosomal protein S26	-0.556495	4.91501	8.59e-05	0.00448147
MAP3K8	1326	mitogen-activated protein kinase kinase kinase 8	0.867992	5.15251	8.66e-05	0.00448147
CHMP6	79643	charged multivesicular body protein 6	-0.601701	4.22582	8.72e-05	0.00448147
SDC4	6385	syndecan 4	0.627666	5.29361	8.75e-05	0.00448147
LYSMD2	256586	LysM domain containing 2	1.02187	2.3574	8.75e-05	0.00448147
UACA	55075	uveal autoantigen with coiled-coil domains and ankyrin repeats	-0.793281	7.90923	8.75e-05	0.00448147
NSMCE2	286053	NSE2 (MMS21) homolog, SMC5-SMC6 complex SUMO ligase	-0.486173	4.41497	8.75e-05	0.00448147
ARF5	381	ADP ribosylation factor 5	-0.612474	6.1422	8.81e-05	0.00449542
MYCBP2	23077	MYC binding protein 2, E3 ubiquitin protein ligase	-0.771026	7.9067	8.86e-05	0.00450423
DNAH2	146754	dynein axonemal heavy chain 2	1.7945	-0.241568	8.92e-05	0.00452026
CHORDC1	26973	cysteine and histidine rich domain containing 1	0.955069	3.90403	8.98e-05	0.0045305
HRCT1	646962	histidine rich carboxyl terminus 1	-1.25129	4.53998	9.01e-05	0.0045305
TMEM18	129787	transmembrane protein 18	-0.71131	5.39058	9.09e-05	0.00454504
ANKRD39	51239	ankyrin repeat domain 39	-0.565852	3.11654	9.11e-05	0.00454504
BCOR	54880	BCL6 corepressor	1.06636	3.29018	9.24e-05	0.00454504
PBX2	5089	PBX homeobox 2	0.372546	5.80203	9.26e-05	0.00454504
IFT43	112752	intraflagellar transport 43	-0.582649	4.72971	9.27e-05	0.00454504
CASP7	840	caspase 7	0.951065	4.51432	9.32e-05	0.00454504
AMD1	262	adenosylmethionine decarboxylase 1	0.676371	5.10054	9.36e-05	0.00454504
THUMPD1	55623	THUMP domain containing 1	-0.402631	5.99114	9.36e-05	0.00454504
PSMC1	5700	proteasome 26S subunit, ATPase 1	-0.745271	7.83653	9.37e-05	0.00454504
C1QTNF1	114897	C1q and TNF related 1	-1.05732	7.31933	9.41e-05	0.00454504
CIR1	9541	corepressor interacting with RBPJ, 1	-1.00002	7.06525	9.45e-05	0.00454504
MYO5A	4644	myosin VA	0.545774	5.74946	9.46e-05	0.00454504
LOC100499177	NA	NA	0.743523	4.64214	9.48e-05	0.00454504
FAM50A	9130	family with sequence similarity 50 member A	-0.786148	6.57646	9.49e-05	0.00454504
IRF8	3394	interferon regulatory factor 8	0.94961	5.44221	9.56e-05	0.00455471
FAM43A	131583	family with sequence similarity 43 member A	1.41961	4.51968	9.57e-05	0.00455471
NYNRIN	57523	NYN domain and retroviral integrase containing	0.635641	4.73511	9.61e-05	0.00455819
STK24	8428	serine/threonine kinase 24	-0.584598	6.42505	9.79e-05	0.00462729
C11orf10	NA	NA	-0.662743	4.88712	9.9e-05	0.00464902
JAGN1	84522	jagunal homolog 1	-0.53441	5.42011	9.97e-05	0.00464902
SERPINB9	5272	serpin family B member 9	1.03394	3.53944	9.97e-05	0.00464902
NUFIP2	57532	NUFIP2, FMR1 interacting protein 2	0.664383	5.7612	9.99e-05	0.00464902
RNF187	149603	ring finger protein 187	-0.695941	6.38885	0.0001	0.00464902
CD81	975	CD81 molecule	-0.803284	9.89771	0.00010066	0.00465213
STUB1	10273	STIP1 homology and U-box containing protein 1	-0.678477	6.89991	0.000100789	0.00465213
GFER	2671	growth factor, augmenter of liver regeneration	-0.598716	4.15199	0.000101344	0.00465213
ANAPC11	51529	anaphase promoting complex subunit 11	-0.570663	6.30848	0.000101361	0.00465213
ARHGEF3	50650	Rho guanine nucleotide exchange factor 3	0.981572	4.51875	0.000102452	0.00468053
RGS4	5999	regulator of G protein signaling 4	2.61285	-0.121926	0.00010296	0.00468053
PPP1R3B	79660	protein phosphatase 1 regulatory subunit 3B	0.815883	4.63621	0.000103221	0.00468053
ELP3	55140	elongator acetyltransferase complex subunit 3	-0.460435	5.0613	0.0001033	0.00468053
CITED4	163732	Cbp/p300 interacting transactivator with Glu/Asp rich carboxy-terminal domain 4	-1.32536	3.86637	0.000104128	0.00470299
RNF19A	25897	ring finger protein 19A, RBR E3 ubiquitin protein ligase	0.987039	5.80905	0.000104821	0.00470793
BACH1	571	BTB domain and CNC homolog 1	1.17085	4.10208	0.000104901	0.00470793
MZT2A	653784	mitotic spindle organizing protein 2A	-0.901704	4.52101	0.000105904	0.00471311
CTF1	1489	cardiotrophin 1	-0.884171	2.67349	0.00010637	0.00471311
GPR160	26996	G protein-coupled receptor 160	1.03964	2.27099	0.000106512	0.00471311
PRKCDBP	NA	NA	-0.872508	6.05062	0.00010662	0.00471311
DBP	1628	D-box binding PAR bZIP transcription factor	-1.56583	3.86318	0.000106678	0.00471311
LOC100506844	100506844	uncharacterized LOC100506844	-0.742498	3.04459	0.000107101	0.00471711
ZBTB20	26137	zinc finger and BTB domain containing 20	-1.27149	6.52165	0.000108012	0.00474249
CETN2	1069	centrin 2	-0.59103	5.8597	0.000109479	0.00478704
SEMA3B	7869	semaphorin 3B	-1.18083	5.65017	0.000109789	0.00478704
USE1	55850	unconventional SNARE in the ER 1	-0.585308	5.04274	0.000110039	0.00478704
PLXNB3	5365	plexin B3	-1.35842	2.87985	0.000110721	0.00480199
DTX4	23220	deltex E3 ubiquitin ligase 4	0.961327	4.82233	0.000111512	0.00480962
MEGF9	1955	multiple EGF like domains 9	-1.06517	5.99536	0.000111576	0.00480962
SNX30	401548	sorting nexin family member 30	0.941473	3.93837	0.000113519	0.00486748
MAT2A	4144	methionine adenosyltransferase 2A	1.14491	7.07456	0.000113632	0.00486748
ATP6AP1L	92270	ATPase H+ transporting accessory protein 1 like	-1.24218	2.26682	0.000113948	0.00486748
FAM134C	NA	NA	-0.436513	5.95358	0.00011582	0.00491799
NACAD	23148	NAC alpha domain containing	-1.37267	1.82084	0.000115823	0.00491799
SAP30BP	29115	SAP30 binding protein	-0.421472	6.0032	0.000116238	0.00492075
EIF2B4	8890	eukaryotic translation initiation factor 2B subunit delta	-0.485855	5.45379	0.000116582	0.00492075
NOTCH2NL	388677	notch 2 N-terminal like	-0.863933	5.22799	0.000117564	0.00492952
LAP3	51056	leucine aminopeptidase 3	0.636911	6.43137	0.000117611	0.00492952
CCNI	10983	cyclin I	-0.599413	8.03935	0.000117833	0.00492952
RAB11B	9230	RAB11B, member RAS oncogene family	-0.476086	6.56773	0.000118385	0.00493805
LCP2	3937	lymphocyte cytosolic protein 2	1.16586	3.90682	0.000119919	0.00494654
MSRB2	22921	methionine sulfoxide reductase B2	-0.845282	6.35382	0.000120217	0.00494654
FAM3A	60343	family with sequence similarity 3 member A	-0.607297	5.34566	0.000120251	0.00494654
APOBEC3G	60489	apolipoprotein B mRNA editing enzyme catalytic subunit 3G	0.871502	2.46387	0.000120373	0.00494654
C1orf96	NA	NA	0.656393	2.95063	0.000121148	0.00494654
TTC3	7267	tetratricopeptide repeat domain 3	-0.994199	9.35629	0.000121367	0.00494654
AP1S2	8905	adaptor related protein complex 1 sigma 2 subunit	0.894214	5.13693	0.00012142	0.00494654
CCDC25	55246	coiled-coil domain containing 25	-0.913592	6.62204	0.000122042	0.00494654
ID2	3398	inhibitor of DNA binding 2	1.0644	6.3102	0.000122408	0.00494654
LCOR	84458	ligand dependent nuclear receptor corepressor	0.88108	3.72582	0.00012259	0.00494654
RNF19B	127544	ring finger protein 19B	0.915064	3.82927	0.000122691	0.00494654
C7orf53	NA	NA	0.9878	1.47278	0.000122899	0.00494654
HOXB2	3212	homeobox B2	0.696002	3.65664	0.000123375	0.00494654
ZMYND8	23613	zinc finger MYND-type containing 8	-0.681065	5.70937	0.000123472	0.00494654
YPEL3	83719	yippee like 3	-0.598101	6.04855	0.000124006	0.00495395
WDR83OS	51398	WD repeat domain 83 opposite strand	-0.605632	6.48126	0.00012469	0.00495422
ASAH1	427	N-acylsphingosine amidohydrolase 1	0.94022	9.31216	0.000125707	0.00495422
ABCD2	225	ATP binding cassette subfamily D member 2	1.60873	5.4357	0.000125982	0.00495422
NSMCE1	197370	NSE1 homolog, SMC5-SMC6 complex component	-0.652119	5.77039	0.000126238	0.00495422
ARHGAP20	57569	Rho GTPase activating protein 20	1.12903	4.69444	0.000127002	0.00495422
MYEOV2	NA	NA	-0.676392	6.36744	0.000127005	0.00495422
ELMO2	63916	engulfment and cell motility 2	0.528314	4.86719	0.000127197	0.00495422
CEP170	9859	centrosomal protein 170	0.960649	4.49543	0.000127244	0.00495422
LPAR6	10161	lysophosphatidic acid receptor 6	0.942487	5.58516	0.000127337	0.00495422
LINC00548	400123	long intergenic non-protein coding RNA 548	-1.49396	-0.519885	0.000127506	0.00495422
B3GALT4	8705	beta-1,3-galactosyltransferase 4	-0.683428	3.83259	0.000127998	0.00495743
CLN8	2055	CLN8, transmembrane ER and ERGIC protein	0.623159	4.60671	0.000128821	0.00495743
DYNC1I2	1781	dynein cytoplasmic 1 intermediate chain 2	-0.776565	7.64274	0.000129083	0.00495743
SHISA4	149345	shisa family member 4	-0.728682	2.67367	0.00012971	0.00495743
MRPL55	128308	mitochondrial ribosomal protein L55	-0.775408	5.04577	0.000129933	0.00495743
SELS	NA	NA	-0.638194	5.93691	0.000130186	0.00495743
RBPMS	11030	RNA binding protein, mRNA processing factor	-0.575277	7.34358	0.000130254	0.00495743
PIK3CD	5293	phosphatidylinositol-4,5-bisphosphate 3-kinase catalytic subunit delta	1.02858	3.67396	0.000130385	0.00495743
C3orf39	NA	NA	-0.557687	3.76438	0.000130854	0.00496197
NFKBIL1	4795	NFKB inhibitor like 1	-0.754919	4.39803	0.000133026	0.00503088
PTGER4	5734	prostaglandin E receptor 4	1.27687	4.50331	0.000133961	0.00504119
UTP23	84294	UTP23, small subunit processome component	-0.674026	5.45169	0.000134061	0.00504119
PSMC3	5702	proteasome 26S subunit, ATPase 3	-0.625764	7.16051	0.000134365	0.00504119
YAF2	10138	YY1 associated factor 2	-0.803934	4.8683	0.000135048	0.00504553
LARP4	113251	La ribonucleoprotein domain family member 4	1.1181	4.92885	0.000135192	0.00504553
SRGAP2	23380	SLIT-ROBO Rho GTPase activating protein 2	0.482598	5.11613	0.000136327	0.0050488
MRPS21	54460	mitochondrial ribosomal protein S21	-0.703739	6.31499	0.00013648	0.0050488
OBFC2A	NA	NA	1.35952	4.89541	0.000136621	0.0050488
MRPS18A	55168	mitochondrial ribosomal protein S18A	-0.562064	4.86644	0.000136723	0.0050488
MESP1	55897	mesoderm posterior bHLH transcription factor 1	-1.09568	5.11424	0.000137406	0.0050488
RCL1	10171	RNA terminal phosphate cyclase like 1	-1.17482	4.50005	0.000137416	0.0050488
LOC644242	NA	NA	1.54829	0.978555	0.000138084	0.00505419
ZIC1	7545	Zic family member 1	4.81504	0.0386553	0.000138276	0.00505419
RNASEH2C	84153	ribonuclease H2 subunit C	-0.61498	5.32908	0.000139512	0.00508627
LLPH	84298	LLP homolog, long-term synaptic facilitation	-0.881515	5.73406	0.000139946	0.00508902
CALB2	794	calbindin 2	-0.669362	8.23469	0.000142259	0.00514982
SKIL	6498	SKI like proto-oncogene	0.663342	4.96245	0.000142344	0.00514982
H2AFJ	55766	H2A histone family member J	-0.822545	7.71297	0.000143284	0.00517062
HOXB8	3218	homeobox B8	-2.70581	1.16671	0.000145039	0.00517588
RIT1	6016	Ras like without CAAX 1	0.621797	4.35755	0.000145303	0.00517588
SOAT1	6646	sterol O-acyltransferase 1	0.693889	4.70353	0.000145634	0.00517588
FAM48A	NA	NA	0.588486	4.14024	0.000145695	0.00517588
AKR7A2	8574	aldo-keto reductase family 7 member A2	-0.613508	6.16691	0.000145725	0.00517588
MZT2B	80097	mitotic spindle organizing protein 2B	-0.871277	6.4661	0.000145897	0.00517588
C1orf123	54987	chromosome 1 open reading frame 123	-0.472821	6.07896	0.000146216	0.00517588
KBTBD2	25948	kelch repeat and BTB domain containing 2	0.647085	5.19154	0.000146349	0.00517588
IDH3A	3419	isocitrate dehydrogenase 3 (NAD(+)) alpha	0.62199	6.23151	0.000148139	0.005214
ALAS1	211	5'-aminolevulinate synthase 1	0.706043	5.69413	0.000148748	0.005214
MLST8	64223	MTOR associated protein, LST8 homolog	-0.562791	4.51994	0.000149114	0.005214
TMOD2	29767	tropomodulin 2	1.05644	4.09245	0.000149138	0.005214
CSF2RB	1439	colony stimulating factor 2 receptor beta common subunit	1.93138	3.49126	0.000149266	0.005214
ATOH8	84913	atonal bHLH transcription factor 8	-1.55523	5.51092	0.000149818	0.00521652
SCARNA9	619383	small Cajal body-specific RNA 9	-0.806442	3.17655	0.000150073	0.00521652
C12orf10	60314	chromosome 12 open reading frame 10	-0.605534	4.94085	0.000150773	0.00522804
MAP1B	4131	microtubule associated protein 1B	-1.66322	8.79485	0.000151787	0.00525034
ELF4	2000	E74 like ETS transcription factor 4	0.938655	3.53579	0.000153097	0.00527015
PCDH18	54510	protocadherin 18	1.54188	6.02884	0.000153138	0.00527015
SARNP	84324	SAP domain containing ribonucleoprotein	-0.594814	5.78409	0.000153662	0.00527015
RRAS	6237	RAS related	-0.925013	7.15125	0.000153846	0.00527015
CTNNBL1	56259	catenin beta like 1	-0.450331	5.45399	0.000155161	0.00529777
SMG1	23049	SMG1, nonsense mediated mRNA decay associated PI3K related kinase	0.893763	5.748	0.000155399	0.00529777
DNAJC1	64215	DnaJ heat shock protein family (Hsp40) member C1	-0.80761	5.87893	0.000155854	0.00530052
CD320	51293	CD320 molecule	-0.750572	4.38958	0.000156972	0.00531084
ITGB8	3696	integrin subunit beta 8	2.86183	-0.415821	0.000157575	0.00531084
PSMC5	5705	proteasome 26S subunit, ATPase 5	-0.543084	7.12879	0.000158163	0.00531084
PDHX	8050	pyruvate dehydrogenase complex component X	0.926527	5.56072	0.000158475	0.00531084
MYL6	4637	myosin light chain 6	-0.724943	11.1213	0.00015916	0.00531084
PPP1R7	5510	protein phosphatase 1 regulatory subunit 7	-0.472655	6.23266	0.000159197	0.00531084
COL8A1	1295	collagen type VIII alpha 1 chain	-2.00164	5.44072	0.000159303	0.00531084
LPCAT2	54947	lysophosphatidylcholine acyltransferase 2	1.1483	3.81713	0.000159756	0.00531084
ZFPL1	7542	zinc finger protein like 1	-0.565357	4.80449	0.000160046	0.00531084
HSD17B11	51170	hydroxysteroid 17-beta dehydrogenase 11	0.505491	5.82353	0.000160783	0.00531084
CRLF3	51379	cytokine receptor like factor 3	0.943422	3.19455	0.000160991	0.00531084
NCKIPSD	51517	NCK interacting protein with SH3 domain	-0.64339	4.17416	0.00016103	0.00531084
EYA2	2139	EYA transcriptional coactivator and phosphatase 2	-1.55211	1.97115	0.000161064	0.00531084
LOC100506451	NA	NA	-1.19093	3.36715	0.0001614	0.00531084
GLTP	51228	glycolipid transfer protein	-0.678801	5.74022	0.000161958	0.00531307
KIF6	221458	kinesin family member 6	-1.3766	0.227001	0.000162217	0.00531307
ZNF260	339324	zinc finger protein 260	0.675899	3.80147	0.000163707	0.00532948
DCTN2	10540	dynactin subunit 2	-0.422143	6.72196	0.000163728	0.00532948
C21orf2	755	chromosome 21 open reading frame 2	-0.977295	5.04934	0.000164236	0.00532948
CCDC7	79741	coiled-coil domain containing 7	-0.97293	1.92798	0.000164572	0.00532948
SLU7	10569	SLU7 homolog, splicing factor	-0.893652	7.00786	0.000164597	0.00532948
BMP3	651	bone morphogenetic protein 3	-4.94921	0.564841	0.000164989	0.00533001
CYSLTR1	10800	cysteinyl leukotriene receptor 1	2.16121	0.206715	0.000166078	0.005353
NUBP2	10101	nucleotide binding protein 2	-0.513492	4.89934	0.000168264	0.00539325
MXD4	10608	MAX dimerization protein 4	-0.56788	6.57985	0.000168409	0.00539325
ELMOD3	84173	ELMO domain containing 3	-1.04832	6.9592	0.000168498	0.00539325
FAAH	2166	fatty acid amide hydrolase	-0.590659	3.96329	0.000168848	0.00539325
RAD50	10111	RAD50 double strand break repair protein	-0.742881	7.65635	0.000169412	0.00539771
PHF16	NA	NA	0.74577	2.98014	0.000169749	0.00539771
B4GALT2	8704	beta-1,4-galactosyltransferase 2	-0.674685	5.79254	0.000170387	0.00540588
KIF3C	3797	kinesin family member 3C	0.649065	2.55951	0.0001709	0.00541004
C15orf40	123207	chromosome 15 open reading frame 40	-0.588094	4.64172	0.000171425	0.00541457
MANBAL	63905	mannosidase beta like	-0.456184	5.57085	0.000173527	0.00546402
GPC4	2239	glypican 4	0.649307	4.63107	0.000173761	0.00546402
CLMN	79789	calmin	-0.620266	6.22089	0.000174632	0.00547926
BUD31	8896	BUD31 homolog	-0.541067	5.76141	0.000176413	0.00551662
GFM2	84340	G elongation factor mitochondrial 2	0.824535	4.24282	0.0001766	0.00551662
HMOX1	3162	heme oxygenase 1	1.17159	5.28091	0.000177853	0.00552264
SLC5A6	8884	solute carrier family 5 member 6	-0.903896	5.54679	0.000177879	0.00552264
KLF11	8462	Kruppel like factor 11	0.554088	5.57695	0.000178512	0.00552264
BCL2L11	10018	BCL2 like 11	0.910327	3.70223	0.000178688	0.00552264
OBFC2B	NA	NA	-0.769201	4.96967	0.00017874	0.00552264
LOC100506776	NA	NA	1.3587	-0.216719	0.000180621	0.00555401
NFIB	4781	nuclear factor I B	-0.63954	8.86051	0.000180988	0.00555401
ADAM9	8754	ADAM metallopeptidase domain 9	1.36157	5.78873	0.000181096	0.00555401
METTL5	29081	methyltransferase like 5	-0.589602	6.00262	0.000181604	0.00555401
CCDC56	NA	NA	-0.668047	5.4268	0.000181714	0.00555401
C2orf28	NA	NA	-0.444646	7.00485	0.000182532	0.00556702
NTPCR	84284	nucleoside-triphosphatase, cancer-related	-0.465596	4.5978	0.00018333	0.00557557
FIS1	51024	fission, mitochondrial 1	-0.535964	7.22642	0.000183598	0.00557557
IPMK	253430	inositol polyphosphate multikinase	1.46781	2.98894	0.000184053	0.00557745
PEX11G	92960	peroxisomal biogenesis factor 11 gamma	-1.04471	2.37895	0.00018455	0.00558057
USP3	9960	ubiquitin specific peptidase 3	0.420597	5.18876	0.000186318	0.00562205
STAMBPL1	57559	STAM binding protein like 1	1.00057	3.08362	0.000187256	0.00562368
PHAX	51808	phosphorylated adaptor for RNA export	-0.526292	5.95683	0.000187559	0.00562368
ITFG3	NA	NA	-0.582763	6.53954	0.000187793	0.00562368
COMMD1	150684	copper metabolism domain containing 1	-0.615359	5.10646	0.000187958	0.00562368
MGAT2	4247	mannosyl (alpha-1,6-)-glycoprotein beta-1,2-N-acetylglucosaminyltransferase	0.879065	4.31176	0.000189032	0.00563656
DCP2	167227	decapping mRNA 2	0.685008	4.41551	0.000189207	0.00563656
NUP50	10762	nucleoporin 50	0.502138	5.05771	0.000189643	0.00563656
POLD2	5425	DNA polymerase delta 2, accessory subunit	-0.697698	5.62286	0.000189978	0.00563656
TRIP6	7205	thyroid hormone receptor interactor 6	-0.48678	5.92532	0.000191004	0.00565034
ZC3H15	55854	zinc finger CCCH-type containing 15	-0.755028	7.46131	0.00019124	0.00565034
POLR1E	64425	RNA polymerase I subunit E	-0.532594	4.58605	0.000192073	0.00565244
C11orf57	NA	NA	-0.81775	5.52473	0.000192368	0.00565244
WASF2	10163	WAS protein family member 2	-0.666512	8.4278	0.000192814	0.00565244
ZNF3	7551	zinc finger protein 3	-0.523396	4.71464	0.000192905	0.00565244
SLC6A1	6529	solute carrier family 6 member 1	2.67042	0.0847997	0.000194376	0.00567354
C20orf3	NA	NA	-0.72283	7.65662	0.000194795	0.00567354
RBBP6	5930	RB binding protein 6, ubiquitin ligase	-0.936626	7.46906	0.000194825	0.00567354
NFAT5	10725	nuclear factor of activated T cells 5	0.629999	6.04761	0.000195316	0.00567618
KL	9365	klotho	1.43064	2.34712	0.000196321	0.00568347
RTKN2	219790	rhotekin 2	1.61067	-0.273205	0.000196559	0.00568347
CDK17	5128	cyclin dependent kinase 17	1.18622	3.96306	0.000197452	0.00568347
SPRED1	161742	sprouty related EVH1 domain containing 1	1.11789	5.11943	0.000197483	0.00568347
VCAM1	7412	vascular cell adhesion molecule 1	1.04103	4.30861	0.000197773	0.00568347
ARHGAP25	9938	Rho GTPase activating protein 25	0.647988	3.61917	0.000197972	0.00568347
SHFM1	NA	NA	-0.483816	6.61057	0.000198777	0.00569505
NKAP	79576	NFKB activating protein	-1.06386	5.4885	0.0002002	0.00572426
EAPP	55837	E2F associated phosphoprotein	-0.421026	5.38779	0.000201214	0.00573131
AGPAT2	10555	1-acylglycerol-3-phosphate O-acyltransferase 2	-0.787722	9.60292	0.000201475	0.00573131
MRPL20	55052	mitochondrial ribosomal protein L20	-0.596386	6.57852	0.000202002	0.00573131
CCDC71L	168455	coiled-coil domain containing 71 like	0.972548	5.26208	0.000202063	0.00573131
HIF1A	3091	hypoxia inducible factor 1 alpha subunit	1.61923	5.1704	0.000204232	0.00574311
CWC27	10283	CWC27 spliceosome associated protein homolog	-0.95216	5.86628	0.000204275	0.00574311
GOLGB1	2804	golgin B1	-0.74312	8.14358	0.0002043	0.00574311
PRIMA1	145270	proline rich membrane anchor 1	-1.05548	2.25652	0.000204398	0.00574311
PSMB1	5689	proteasome subunit beta 1	-0.506026	7.66239	0.000205285	0.00574311
ASB3	51130	ankyrin repeat and SOCS box containing 3	-0.931129	0.817956	0.000205472	0.00574311
PLEKHF1	79156	pleckstrin homology and FYVE domain containing 1	-1.08752	4.15501	0.00020562	0.00574311
MPHOSPH10	10199	M-phase phosphoprotein 10	-0.570714	5.77573	0.000205725	0.00574311
NKAPL	222698	NFKB activating protein like	-0.996481	3.63585	0.000207052	0.00574311
KDR	3791	kinase insert domain receptor	1.31071	5.18601	0.000207329	0.00574311
ATIC	471	5-aminoimidazole-4-carboxamide ribonucleotide formyltransferase/IMP cyclohydrolase	-0.464391	5.77026	0.000207651	0.00574311
DENND4B	9909	DENN domain containing 4B	0.445721	5.37017	0.000207817	0.00574311
STK16	8576	serine/threonine kinase 16	-0.520817	4.35117	0.000209004	0.00574311
MNS1	55329	meiosis specific nuclear structural 1	-1.0704	3.65295	0.000209261	0.00574311
NGFRAP1	NA	NA	-0.42841	6.57701	0.000209493	0.00574311
FLCN	201163	folliculin	0.919479	5.04992	0.000209989	0.00574311
TNNC2	7125	troponin C2, fast skeletal type	-0.934435	2.45254	0.000209999	0.00574311
NBEAL2	23218	neurobeachin like 2	0.57294	4.81224	0.000210493	0.00574311
NEDD4L	23327	neural precursor cell expressed, developmentally down-regulated 4-like, E3 ubiquitin protein ligase	-0.804846	5.87705	0.000210554	0.00574311
FBXW9	84261	F-box and WD repeat domain containing 9	-0.828436	2.43461	0.000210578	0.00574311
FER	2241	FER tyrosine kinase	-0.599344	3.09106	0.000211987	0.00577043
C19orf63	NA	NA	-0.472268	5.74394	0.000213188	0.005792
GPX7	2882	glutathione peroxidase 7	-0.861435	3.05775	0.000215378	0.00584032
SMARCD3	6604	SWI/SNF related, matrix associated, actin dependent regulator of chromatin, subfamily d, member 3	-0.668718	4.32052	0.000216499	0.00585347
NRARP	441478	NOTCH regulated ankyrin repeat protein	2.70458	2.73028	0.000216688	0.00585347
EXOC6	54536	exocyst complex component 6	0.840173	3.61464	0.000217243	0.0058573
C19orf43	NA	NA	-0.559483	7.25521	0.000217881	0.00586336
TRIM67	440730	tripartite motif containing 67	3.30036	0.0783356	0.00021832	0.00586404
RGS20	8601	regulator of G protein signaling 20	1.4974	0.543312	0.000220197	0.00589771
FAM89B	23625	family with sequence similarity 89 member B	-0.479851	4.97543	0.000220405	0.00589771
CTDSPL	10217	CTD small phosphatase like	-0.556226	5.90605	0.000221661	0.00590482
BRAP	8315	BRCA1 associated protein	-0.366495	4.95875	0.00022171	0.00590482
SHARPIN	81858	SHANK associated RH domain interactor	-0.526947	5.39535	0.00022192	0.00590482
NUCKS1	64710	nuclear casein kinase and cyclin dependent kinase substrate 1	-0.855991	9.39108	0.000224422	0.00595318
MRPL1	65008	mitochondrial ribosomal protein L1	-0.615317	5.69138	0.000224848	0.00595318
STX5	6811	syntaxin 5	-0.479994	5.47714	0.000225387	0.00595318
LOC645212	NA	NA	-0.588463	3.46348	0.000225437	0.00595318
ANP32B	10541	acidic nuclear phosphoprotein 32 family member B	-0.83449	8.31452	0.000225836	0.00595318
GADD45GIP1	90480	GADD45G interacting protein 1	-0.807911	5.78615	0.000226453	0.00595836
FAM125A	NA	NA	-0.731847	4.73424	0.000227258	0.00596291
SNF8	11267	SNF8, ESCRT-II complex subunit	-0.549572	5.97547	0.000228192	0.00596291
DHX36	170506	DEAH-box helicase 36	-0.492368	6.31973	0.000228404	0.00596291
MDM1	56890	Mdm1 nuclear protein	0.959687	2.88068	0.000228988	0.00596291
PM20D2	135293	peptidase M20 domain containing 2	0.881105	3.11335	0.000228989	0.00596291
NARS2	79731	asparaginyl-tRNA synthetase 2, mitochondrial	0.709258	3.56022	0.000229149	0.00596291
C5orf4	NA	NA	-0.601429	6.40013	0.000231997	0.00598769
SIVA1	10572	SIVA1 apoptosis inducing factor	-0.510619	5.08437	0.000232266	0.00598769
TBCA	6902	tubulin folding cofactor A	-0.754933	7.26038	0.000233017	0.00598769
PLA2G6	8398	phospholipase A2 group VI	0.686373	5.22967	0.000233298	0.00598769
EIF5	1983	eukaryotic translation initiation factor 5	-0.700741	8.33954	0.000233454	0.00598769
MGC72080	NA	NA	-0.571112	3.91862	0.000233559	0.00598769
UAP1L1	91373	UDP-N-acetylglucosamine pyrophosphorylase 1 like 1	0.703995	4.16352	0.000234186	0.00598769
COPZ1	22818	coatomer protein complex subunit zeta 1	-0.422931	6.76632	0.000234584	0.00598769
ALKBH3	221120	alkB homolog 3, alpha-ketoglutaratedependent dioxygenase	-0.454967	4.42398	0.000234643	0.00598769
CYB5D2	124936	cytochrome b5 domain containing 2	-0.508612	5.18461	0.000234968	0.00598769
DNAJC8	22826	DnaJ heat shock protein family (Hsp40) member C8	-0.580248	7.34003	0.000235146	0.00598769
NAMPT	10135	nicotinamide phosphoribosyltransferase	1.58107	6.719	0.000235167	0.00598769
IL4R	3566	interleukin 4 receptor	0.866446	5.01316	0.000236202	0.00600326
SLC23A2	9962	solute carrier family 23 member 2	0.751004	4.73311	0.000237785	0.00603267
PRRT3	285368	proline rich transmembrane protein 3	-0.92405	1.59237	0.000238592	0.0060387
METAP2	10988	methionyl aminopeptidase 2	-0.821649	7.80254	0.000238874	0.0060387
RBM38	55544	RNA binding motif protein 38	0.554412	3.40193	0.000240576	0.00607089
RRM1	6240	ribonucleotide reductase catalytic subunit M1	-0.434626	5.92729	0.00024289	0.00611841
C17orf89	NA	NA	-0.639985	5.47882	0.000243526	0.00612355
NUDC	10726	nuclear distribution C, dynein complex regulator	-0.565195	6.86469	0.000244375	0.00613402
EMG1	10436	EMG1, N1-specific pseudouridine methyltransferase	-0.474806	4.71867	0.000246234	0.00616978
LGALS3BP	3959	galectin 3 binding protein	-0.594559	8.70567	0.000247637	0.00619399
THAP3	90326	THAP domain containing 3	-0.54312	4.11403	0.000250669	0.00624219
BCL7C	9274	BCL tumor suppressor 7C	-0.812762	5.40745	0.000250969	0.00624219
FAM135A	57579	family with sequence similarity 135 member A	0.940411	2.91129	0.000251123	0.00624219
SIGLEC6	946	sialic acid binding Ig like lectin 6	3.26747	-1.186	0.000251325	0.00624219
C10orf35	NA	NA	-0.971525	1.09861	0.000253509	0.00628544
KCTD12	115207	potassium channel tetramerization domain containing 12	1.14181	7.15601	0.000255006	0.00630208
LOC100506178	100506178	uncharacterized LOC100506178	3.01249	-0.907099	0.000255624	0.00630208
RWDD2B	10069	RWD domain containing 2B	-0.371424	4.8792	0.000255979	0.00630208
ID3	3399	inhibitor of DNA binding 3, HLH protein	1.60542	5.26538	0.000256177	0.00630208
SLC27A5	10998	solute carrier family 27 member 5	-0.764992	1.86859	0.000256402	0.00630208
CHST15	51363	carbohydrate sulfotransferase 15	0.827683	3.68986	0.000258133	0.00632635
EPHA2	1969	EPH receptor A2	1.39505	3.35285	0.000258711	0.00632635
MYLK-AS1	100506826	MYLK antisense RNA 1	-0.960566	0.440031	0.000258728	0.00632635
TGS1	96764	trimethylguanosine synthase 1	-0.526159	5.05787	0.000259185	0.00632661
MPZL2	10205	myelin protein zero like 2	2.17518	1.85939	0.000260182	0.00633919
VPS25	84313	vacuolar protein sorting 25 homolog	-0.454543	5.14688	0.000260594	0.00633919
DFFB	1677	DNA fragmentation factor subunit beta	0.751582	2.12574	0.000261653	0.0063534
PEX16	9409	peroxisomal biogenesis factor 16	-0.610008	4.36206	0.000262075	0.0063534
ZNF688	146542	zinc finger protein 688	-0.619252	4.17014	0.000262707	0.00635787
PGBD5	79605	piggyBac transposable element derived 5	1.19288	0.834465	0.000264873	0.00638884
SYNGAP1	8831	synaptic Ras GTPase activating protein 1	0.904503	3.0041	0.000265677	0.00638884
CAB39	51719	calcium binding protein 39	0.688202	6.47135	0.000265844	0.00638884
MRPL43	84545	mitochondrial ribosomal protein L43	-0.544497	5.86071	0.000266033	0.00638884
C19orf42	NA	NA	-0.410212	6.23282	0.000266394	0.00638884
MSRB3	253827	methionine sulfoxide reductase B3	-0.584267	7.42609	0.00026669	0.00638884
COMMD4	54939	COMM domain containing 4	-0.611294	5.34793	0.000268164	0.00640662
CDC5L	988	cell division cycle 5 like	-0.56744	5.9002	0.000268335	0.00640662
FBXL18	80028	F-box and leucine rich repeat protein 18	-0.75102	4.48464	0.000269286	0.00641852
TNFSF12	8742	TNF superfamily member 12	-0.521557	5.16378	0.000270373	0.00643362
LRRCC1	85444	leucine rich repeat and coiled-coil centrosomal protein 1	-0.882364	4.95155	0.000271169	0.00643459
PRODH	5625	proline dehydrogenase 1	-1.68342	1.33298	0.000271322	0.00643459
SLC33A1	9197	solute carrier family 33 member 1	0.614662	4.25605	0.000272052	0.00644023
RNF44	22838	ring finger protein 44	0.744528	4.1789	0.000272468	0.00644023
COPS6	10980	COP9 signalosome subunit 6	-0.506191	6.52798	0.000273108	0.00644188
RPS19BP1	91582	ribosomal protein S19 binding protein 1	-0.643655	6.00794	0.000273681	0.00644188
ZNF714	148206	zinc finger protein 714	-0.77066	3.41051	0.000274123	0.00644188
LINC00087	NA	NA	-0.858018	1.24444	0.000274703	0.00644188
FUBP1	8880	far upstream element binding protein 1	0.612755	4.74431	0.000274809	0.00644188
ZCCHC8	55596	zinc finger CCHC-type containing 8	0.660437	4.07906	0.000275509	0.00644765
ZDHHC24	254359	zinc finger DHHC-type containing 24	-0.695585	2.93022	0.000277657	0.0064872
PWP1	11137	PWP1 homolog, endonuclein	-0.413981	5.89886	0.000278696	0.00649777
ST8SIA4	7903	ST8 alpha-N-acetyl-neuraminide alpha-2,8-sialyltransferase 4	1.06953	3.26386	0.000279332	0.00649777
EMBP1	647121	embigin pseudogene 1	2.50328	-0.210714	0.000279484	0.00649777
LRRTM2	26045	leucine rich repeat transmembrane neuronal 2	2.04668	0.151383	0.000280559	0.00651209
TRMT112	51504	tRNA methyltransferase subunit 11-2	-0.425435	6.29734	0.000282637	0.00651927
ZNF367	195828	zinc finger protein 367	1.21182	0.771222	0.000282922	0.00651927
INPP5K	51763	inositol polyphosphate-5-phosphatase K	-0.426771	6.40841	0.00028301	0.00651927
CPNE8	144402	copine 8	0.747525	3.83476	0.000283081	0.00651927
CCDC94	NA	NA	-0.54677	4.0074	0.000283167	0.00651927
PIN4	5303	peptidylprolyl cis/trans isomerase, NIMA-interacting 4	-0.591179	5.14636	0.000283686	0.00652065
GCC2	9648	GRIP and coiled-coil domain containing 2	-0.482845	6.69371	0.000285125	0.00654311
CASZ1	54897	castor zinc finger 1	0.781675	2.22387	0.000286862	0.00655037
ALDH5A1	7915	aldehyde dehydrogenase 5 family member A1	0.900443	5.53666	0.000286969	0.00655037
AP1S1	1174	adaptor related protein complex 1 sigma 1 subunit	-0.543187	4.39152	0.00028718	0.00655037
SIGLEC8	27181	sialic acid binding Ig like lectin 8	2.31481	-0.0332915	0.000288548	0.00655037
DAPK1	1612	death associated protein kinase 1	0.702263	4.43468	0.000289118	0.00655037
HSPB1	3315	heat shock protein family B (small) member 1	-1.36799	7.92129	0.000289128	0.00655037
SLC26A11	284129	solute carrier family 26 member 11	0.678923	3.75481	0.000289136	0.00655037
C16orf42	NA	NA	-0.677043	5.96711	0.000289136	0.00655037
SACS	26278	sacsin molecular chaperone	1.23279	3.20004	0.000290284	0.0065643
EHHADH	1962	enoyl-CoA hydratase and 3-hydroxyacyl CoA dehydrogenase	1.04853	5.47868	0.000290844	0.0065643
MRPL53	116540	mitochondrial ribosomal protein L53	-0.61591	5.90376	0.00029114	0.0065643
SCAND1	51282	SCAN domain containing 1	-0.843389	5.51526	0.00029175	0.00656762
MAF1	84232	MAF1 homolog, negative regulator of RNA polymerase III	-0.454016	6.74083	0.000292451	0.00657296
SETMAR	6419	SET domain and mariner transposase fusion gene	-0.540768	4.58133	0.000294411	0.00657346
KIAA1147	57189	KIAA1147	0.753212	4.81737	0.000295153	0.00657346
LRRC33	NA	NA	1.06098	3.36037	0.000295218	0.00657346
SSSCA1	10534	Sjogren syndrome/scleroderma autoantigen 1	-0.542018	3.78942	0.000295381	0.00657346
TOMM7	54543	translocase of outer mitochondrial membrane 7	-0.582861	8.25204	0.000295505	0.00657346
EIF6	3692	eukaryotic translation initiation factor 6	-0.591964	5.9512	0.00029555	0.00657346
BLOC1S1	2647	biogenesis of lysosomal organelles complex 1 subunit 1	-0.777477	4.08094	0.000296922	0.00657346
FAM165B	NA	NA	-0.529234	3.89723	0.000296987	0.00657346
EFNB2	1948	ephrin B2	0.917315	5.15935	0.000297055	0.00657346
GPX4	2879	glutathione peroxidase 4	-0.744842	10.4041	0.000297108	0.00657346
CCDC124	115098	coiled-coil domain containing 124	-0.663451	6.13948	0.000298228	0.00658796
LOC100132352	NA	NA	-1.37583	4.68814	0.000299852	0.0066063
PPP2R1A	5518	protein phosphatase 2 scaffold subunit Aalpha	-0.458521	7.22628	0.00029999	0.0066063
RBMXL1	494115	RNA binding motif protein, X-linked like 1	0.527551	3.74251	0.000302097	0.00663418
KLF3	51274	Kruppel like factor 3	0.948856	5.56806	0.000302192	0.00663418
HINT2	84681	histidine triad nucleotide binding protein 2	-0.763134	6.22337	0.000303081	0.00664343
SYF2	25949	SYF2 pre-mRNA splicing factor	-0.739097	6.93568	0.000303948	0.00665215
SF3B5	83443	splicing factor 3b subunit 5	-0.663453	6.09283	0.0003063	0.0066933
ERI3	79033	ERI1 exoribonuclease family member 3	-0.445097	5.3304	0.000307432	0.00669784
C12orf43	64897	chromosome 12 open reading frame 43	-0.632558	4.21272	0.000307452	0.00669784
ZNF193	NA	NA	0.591317	2.68301	0.000308103	0.00670172
C10orf47	NA	NA	-0.862384	1.68604	0.000309714	0.00672399
GSTP1	2950	glutathione S-transferase pi 1	-0.696666	7.96374	0.000310075	0.00672399
AKAP5	9495	A-kinase anchoring protein 5	2.21524	-0.291105	0.000312667	0.00676983
ZMPSTE24	10269	zinc metallopeptidase STE24	0.663009	5.62289	0.000314046	0.00677161
SREK1IP1	285672	SREK1 interacting protein 1	-0.714665	6.35369	0.000314216	0.00677161
MRPL37	51253	mitochondrial ribosomal protein L37	-0.505829	6.04236	0.00031431	0.00677161
SMAP1	60682	small ArfGAP 1	-0.763357	6.36913	0.000314659	0.00677161
ADRA1B	147	adrenoceptor alpha 1B	-1.6116	1.7536	0.000316815	0.00680768
MST1P9	NA	NA	2.18562	1.09029	0.000317337	0.00680859
WDR60	55112	WD repeat domain 60	-0.976263	6.89546	0.000319688	0.00684253
RAB9A	9367	RAB9A, member RAS oncogene family	0.487878	5.23114	0.000320033	0.00684253
SELM	NA	NA	-0.854493	6.27132	0.000320366	0.00684253
MYCT1	80177	MYC target 1	0.710553	4.86529	0.000321044	0.00684349
GALNT7	51809	polypeptide N-acetylgalactosaminyltransferase 7	1.31401	2.04207	0.000321377	0.00684349
C5orf54	NA	NA	1.01932	2.09503	0.000323003	0.00686279
MRPL2	51069	mitochondrial ribosomal protein L2	-0.548054	5.09172	0.000323814	0.00686279
PIP5K1A	8394	phosphatidylinositol-4-phosphate 5-kinase type 1 alpha	0.652109	4.9636	0.000324525	0.00686279
SLC38A9	153129	solute carrier family 38 member 9	0.600981	3.31062	0.000324977	0.00686279
LMAN2L	81562	lectin, mannose binding 2 like	-0.438766	4.52783	0.000326404	0.00686279
PFDN4	5203	prefoldin subunit 4	-0.462417	4.73769	0.000326845	0.00686279
GGNBP2	79893	gametogenetin binding protein 2	-0.730222	7.40178	0.000327274	0.00686279
SAMSN1	64092	SAM domain, SH3 domain and nuclear localization signals 1	1.57199	2.75989	0.000327337	0.00686279
DLC1	10395	DLC1 Rho GTPase activating protein	0.682245	7.29061	0.00032767	0.00686279
CLTB	1212	clathrin light chain B	-0.64992	6.47917	0.000327755	0.00686279
RUVBL2	10856	RuvB like AAA ATPase 2	-0.510679	5.1112	0.000328169	0.00686279
TTF1	7270	transcription termination factor 1	-0.658379	5.39655	0.000328675	0.00686279
FMOD	2331	fibromodulin	-1.09728	8.70978	0.00032934	0.00686279
EPHA3	2042	EPH receptor A3	1.57277	2.34879	0.000329468	0.00686279
FAM83F	113828	family with sequence similarity 83 member F	-1.34873	0.821427	0.000329744	0.00686279
SNRPB2	6629	small nuclear ribonucleoprotein polypeptide B2	-0.739486	6.4441	0.000330144	0.00686279
TSR2	90121	TSR2, ribosome maturation factor	-0.447083	5.62377	0.00033051	0.00686279
DNAJC21	134218	DnaJ heat shock protein family (Hsp40) member C21	-0.619549	6.47302	0.000331566	0.00687467
ETNK1	55500	ethanolamine kinase 1	1.13414	4.53277	0.000332441	0.00688274
GEM	2669	GTP binding protein overexpressed in skeletal muscle	1.52954	3.69	0.000333888	0.00688922
ROCK1	6093	Rho associated coiled-coil containing protein kinase 1	-0.893862	8.38401	0.000334539	0.00688922
UFD1L	NA	NA	-0.540284	5.74419	0.000334588	0.00688922
FAM178B	51252	family with sequence similarity 178 member B	-1.03382	1.92372	0.000334697	0.00688922
EEA1	8411	early endosome antigen 1	-0.897654	7.58572	0.000335396	0.00689359
RBMX2	51634	RNA binding motif protein, X-linked 2	-0.945243	5.40193	0.000336904	0.00690726
C14orf2	NA	NA	-0.648823	6.80398	0.000337283	0.00690726
TP53INP1	94241	tumor protein p53 inducible nuclear protein 1	0.741092	4.84921	0.000337522	0.00690726
C9orf78	51759	chromosome 9 open reading frame 78	-0.554539	6.57602	0.000338404	0.00691534
CPSF3	51692	cleavage and polyadenylation specific factor 3	-0.380076	5.45974	0.000340538	0.00694894
GPR65	8477	G protein-coupled receptor 65	1.33691	2.04254	0.000341602	0.00696063
GTF3A	2971	general transcription factor IIIA	-0.518151	7.46505	0.000343858	0.00699007
ESRG	790952	embryonic stem cell related (non-protein coding)	-1.11423	0.400125	0.000344498	0.00699007
TMEM41A	90407	transmembrane protein 41A	-0.572575	4.65637	0.000344789	0.00699007
TST	7263	thiosulfate sulfurtransferase	-0.652472	6.01598	0.000345441	0.00699007
CEP290	80184	centrosomal protein 290	-0.806495	6.29005	0.000345511	0.00699007
ZFP28	140612	ZFP28 zinc finger protein	0.772136	2.74141	0.000346124	0.00699249
APRT	353	adenine phosphoribosyltransferase	-0.533203	5.86251	0.000346699	0.00699414
SLC48A1	55652	solute carrier family 48 member 1	-0.505363	5.36008	0.000347299	0.0069963
ELOF1	84337	elongation factor 1 homolog	-0.575066	4.67715	0.00034902	0.0070046
RNF181	51255	ring finger protein 181	-0.725302	5.9602	0.000349032	0.0070046
LOC100289341	NA	NA	-1.10169	2.35567	0.000349193	0.0070046
FAM127A	NA	NA	-0.579355	6.95937	0.000349955	0.00700998
USP32	84669	ubiquitin specific peptidase 32	0.603231	4.9778	0.000351406	0.0070291
GATM	2628	glycine amidinotransferase	1.31898	3.60393	0.000352699	0.00704504
FAM65A	NA	NA	0.416969	5.81779	0.000356059	0.00710215
PPIG	9360	peptidylprolyl isomerase G	-1.06545	8.4495	0.000357124	0.00710427
ARNTL	406	aryl hydrocarbon receptor nuclear translocator like	2.50007	3.76501	0.000357339	0.00710427
KIAA1377	NA	NA	-0.782574	6.07656	0.000357668	0.00710427
MRPL40	64976	mitochondrial ribosomal protein L40	-0.570909	5.47915	0.00035918	0.00711458
PIGQ	9091	phosphatidylinositol glycan anchor biosynthesis class Q	-0.519461	4.79677	0.000359191	0.00711458
PARK7	11315	Parkinsonism associated deglycase	-0.448572	7.9842	0.000360145	0.00711814
EDNRA	1909	endothelin receptor type A	0.774869	3.99929	0.000360374	0.00711814
LOC220729	220729	succinate dehydrogenase complex flavoprotein subunit A pseudogene	1.11263	3.02631	0.000361821	0.00713677
TMEM204	79652	transmembrane protein 204	-0.956878	4.81287	0.000362873	0.00714
RASSF4	83937	Ras association domain family member 4	-0.617155	6.27758	0.000362991	0.00714
ANKRD12	23253	ankyrin repeat domain 12	-0.725996	9.00848	0.000365061	0.00716525
DNAJC4	3338	DnaJ heat shock protein family (Hsp40) member C4	-0.531096	5.11108	0.000365878	0.00716525
CASP8AP2	9994	caspase 8 associated protein 2	-0.624306	5.57372	0.000366153	0.00716525
MFAP3	4238	microfibril associated protein 3	0.737178	4.53554	0.000366374	0.00716525
BANK1	55024	B cell scaffold protein with ankyrin repeats 1	-0.677384	4.57457	0.000367323	0.00716525
SLC12A6	9990	solute carrier family 12 member 6	0.67292	4.64819	0.00036746	0.00716525
INF2	64423	inverted formin, FH2 and WH2 domain containing	-0.513249	7.41672	0.000367812	0.00716525
IL18R1	8809	interleukin 18 receptor 1	0.951883	2.36	0.000369262	0.00718364
NEDD8	4738	neural precursor cell expressed, developmentally down-regulated 8	-0.725622	6.02135	0.000372181	0.0072246
POLE4	56655	DNA polymerase epsilon 4, accessory subunit	-0.577075	5.03765	0.000372386	0.0072246
GBA2	57704	glucosylceramidase beta 2	0.426494	5.219	0.000375657	0.00726954
NME6	10201	NME/NM23 nucleoside diphosphate kinase 6	-0.73224	3.7773	0.000375728	0.00726954
CHMP4A	29082	charged multivesicular body protein 4A	-0.560684	6.14633	0.00037647	0.00727398
DCHS1	8642	dachsous cadherin-related 1	0.714919	4.79452	0.0003793	0.00731683
SSU72	29101	SSU72 homolog, RNA polymerase II CTD phosphatase	-0.578639	6.80178	0.00037972	0.00731683
NME4	4833	NME/NM23 nucleoside diphosphate kinase 4	-0.653623	6.79547	0.000380593	0.00732113
SOWAHA	134548	sosondowah ankyrin repeat domain family member A	-0.94305	0.589638	0.000380975	0.00732113
RBM27	54439	RNA binding motif protein 27	-0.587478	5.82798	0.000381607	0.00732333
ZBTB47	92999	zinc finger and BTB domain containing 47	-0.375923	5.90273	0.000382853	0.00733203
IL1R1	3554	interleukin 1 receptor type 1	0.921753	6.62577	0.000383094	0.00733203
MT1X	4501	metallothionein 1X	-1.72014	7.27198	0.000383717	0.00733406
PHYHIP	9796	phytanoyl-CoA 2-hydroxylase interacting protein	-0.985877	2.48647	0.000384319	0.00733568
PGLS	25796	6-phosphogluconolactonase	-0.712974	5.64411	0.000388336	0.00740048
ZDHHC12	84885	zinc finger DHHC-type containing 12	-0.631985	3.89908	0.000388757	0.00740048
ZNF426	79088	zinc finger protein 426	-0.759322	3.27406	0.000389595	0.00740648
TIA1	7072	TIA1 cytotoxic granule associated RNA binding protein	0.874399	5.34311	0.000390251	0.00740902
TBC1D8	11138	TBC1 domain family member 8	0.655545	4.26109	0.000392601	0.00743363
GAB3	139716	GRB2 associated binding protein 3	0.599785	4.10027	0.00039315	0.00743363
VAMP2	6844	vesicle associated membrane protein 2	-0.634099	7.03764	0.000393523	0.00743363
PARP14	54625	poly(ADP-ribose) polymerase family member 14	0.673388	6.00988	0.000393644	0.00743363
HPS5	11234	HPS5, biogenesis of lysosomal organelles complex 2 subunit 2	0.558065	4.47184	0.000395375	0.00743677
CD28	940	CD28 molecule	1.9093	2.78811	0.000396189	0.00743677
TPD52	7163	tumor protein D52	1.33348	2.87042	0.000396212	0.00743677
C1orf86	NA	NA	-0.79425	4.83708	0.000396702	0.00743677
RP9	6100	RP9, pre-mRNA splicing factor	-0.918712	4.12945	0.00039686	0.00743677
UBXN7	26043	UBX domain protein 7	-1.11057	4.81436	0.000396957	0.00743677
POLR2G	5436	RNA polymerase II subunit G	-0.454186	5.57206	0.000398443	0.00745478
DGCR6L	85359	DiGeorge syndrome critical region gene 6 like	-0.678302	4.9559	0.00039973	0.00746255
LGALS1	3956	galectin 1	-0.821061	10.6432	0.000399911	0.00746255
HLF	3131	HLF, PAR bZIP transcription factor	-1.52033	4.6524	0.000401301	0.0074649
RBM42	79171	RNA binding motif protein 42	-0.625006	5.91825	0.00040218	0.0074649
ALKBH4	54784	alkB homolog 4, lysine demethylase	-0.57786	3.15499	0.000402858	0.0074649
LOC100130231	NA	NA	2.09236	-0.554294	0.00040294	0.0074649
MORC3	23515	MORC family CW-type zinc finger 3	1.04535	4.66839	0.00040308	0.0074649
NOD1	10392	nucleotide binding oligomerization domain containing 1	0.563214	4.85002	0.000404557	0.0074649
C11orf2	NA	NA	-0.460961	6.45911	0.000404594	0.0074649
LOC401320	401320	uncharacterized LOC401320	0.621874	4.47021	0.000405212	0.0074649
C4orf32	NA	NA	1.35279	5.21028	0.000405424	0.0074649
SRGN	5552	serglycin	1.03031	6.88315	0.000405601	0.0074649
SNRK	54861	SNF related kinase	0.752712	6.28809	0.000405827	0.0074649
ZC3H13	23091	zinc finger CCCH-type containing 13	-0.911506	8.57068	0.000407617	0.00748811
NDUFA11	126328	NADH:ubiquinone oxidoreductase subunit A11	-0.691235	6.61978	0.000409266	0.00750137
CUTA	51596	cutA divalent cation tolerance homolog	-0.655921	6.31017	0.000409396	0.00750137
GTF2H5	404672	general transcription factor IIH subunit 5	-0.47722	6.15169	0.000410829	0.00750693
GPANK1	7918	G-patch domain and ankyrin repeats 1	-0.624674	4.313	0.000411756	0.00750693
IRS2	8660	insulin receptor substrate 2	-0.950625	7.82823	0.000412755	0.00750693
CHMP2A	27243	charged multivesicular body protein 2A	-0.564857	7.26004	0.000412837	0.00750693
LRFN4	78999	leucine rich repeat and fibronectin type III domain containing 4	-0.828648	4.41689	0.000413147	0.00750693
SURF2	6835	surfeit 2	-0.870402	3.78949	0.00041326	0.00750693
C9orf72	203228	chromosome 9 open reading frame 72	1.25659	3.8805	0.000413405	0.00750693
PARL	55486	presenilin associated rhomboid like	-0.488184	5.96872	0.000414308	0.00751132
LARP7	51574	La ribonucleoprotein domain family member 7	-0.952373	7.73886	0.000414706	0.00751132
MADD	8567	MAP kinase activating death domain	0.495373	5.12511	0.000416478	0.00752283
HAVCR2	84868	hepatitis A virus cellular receptor 2	0.746679	4.67767	0.000416823	0.00752283
AFF2	2334	AF4/FMR2 family member 2	-2.44432	2.34726	0.000416933	0.00752283
MLL2	NA	NA	0.681184	5.32572	0.000418695	0.00754502
MAP3K1	4214	mitogen-activated protein kinase kinase kinase 1	1.5518	3.88639	0.000420235	0.00754702
ARRDC3	57561	arrestin domain containing 3	1.1718	5.89828	0.000420756	0.00754702
SLC11A2	4891	solute carrier family 11 member 2	0.614823	4.80179	0.000421262	0.00754702
C11orf68	83638	chromosome 11 open reading frame 68	-0.522738	4.96441	0.000421457	0.00754702
RALGAPA2	57186	Ral GTPase activating protein catalytic alpha subunit 2	0.610093	5.18299	0.00042198	0.00754702
WDR43	23160	WD repeat domain 43	-0.673543	5.42934	0.000422399	0.00754702
ITIH4	3700	inter-alpha-trypsin inhibitor heavy chain family member 4	1.09629	2.65635	0.000422531	0.00754702
PPM1D	8493	protein phosphatase, Mg2+/Mn2+ dependent 1D	0.83949	3.63078	0.000423778	0.00755977
ISY1	57461	ISY1 splicing factor homolog	-0.756026	4.26089	0.000425631	0.00757517
PTP4A2	8073	protein tyrosine phosphatase type IVA, member 2	-0.383138	8.55523	0.000426356	0.00757517
MIF	4282	macrophage migration inhibitory factor	-0.702	5.75034	0.000426712	0.00757517
RPL13	6137	ribosomal protein L13	-0.644139	10.2941	0.000426777	0.00757517
DACT1	51339	dishevelled binding antagonist of beta catenin 1	1.17151	3.00533	0.000427626	0.00757741
UGT1A7	54577	UDP glucuronosyltransferase family 1 member A7	4.63069	-2.38449	0.00042839	0.00757741
TMEM178	NA	NA	-0.673438	2.48917	0.000428507	0.00757741
NEK1	4750	NIMA related kinase 1	-0.812754	5.28991	0.000430822	0.00760886
FPGT	8790	fucose-1-phosphate guanylyltransferase	0.759937	3.38033	0.000434092	0.00765321
CYTH1	9267	cytohesin 1	0.493579	5.56337	0.000434412	0.00765321
FRG1B	NA	NA	-1.20608	5.41947	0.000435581	0.00766428
GPD2	2820	glycerol-3-phosphate dehydrogenase 2	1.06423	4.59105	0.000436894	0.00766525
CHD9	80205	chromodomain helicase DNA binding protein 9	-0.875683	7.2485	0.000437539	0.00766525
IFRD1	3475	interferon related developmental regulator 1	0.517043	5.84318	0.000437895	0.00766525
TMEM187	8269	transmembrane protein 187	-0.687001	3.55412	0.000438198	0.00766525
ANKRD53	79998	ankyrin repeat domain 53	-1.02233	2.55357	0.000439171	0.00766525
MTIF2	4528	mitochondrial translational initiation factor 2	-0.411765	5.78873	0.000439234	0.00766525
DDX60	55601	DExD/H-box helicase 60	0.770117	3.56352	0.00043942	0.00766525
PRPSAP2	5636	phosphoribosyl pyrophosphate synthetase associated protein 2	0.536519	3.73363	0.000440735	0.00767875
DTNBP1	84062	dystrobrevin binding protein 1	-0.612971	4.38653	0.000441369	0.00768036
MEX3C	51320	mex-3 RNA binding family member C	1.08355	3.88077	0.000442836	0.00769645
ARAP2	116984	ArfGAP with RhoGAP domain, ankyrin repeat and PH domain 2	1.32416	2.24017	0.00044445	0.00770329
IRF4	3662	interferon regulatory factor 4	1.45645	2.55394	0.000444567	0.00770329
WDR44	54521	WD repeat domain 44	0.862206	3.74628	0.000445195	0.00770329
PDAP1	11333	PDGFA associated protein 1	-0.435443	7.25483	0.000445431	0.00770329
NHP2	55651	NHP2 ribonucleoprotein	-0.454436	5.67605	0.000446646	0.00770329
ZNF280C	55609	zinc finger protein 280C	1.40197	1.26853	0.000446977	0.00770329
PSMB6	5694	proteasome subunit beta 6	-0.602643	6.53607	0.000447627	0.00770329
MTIF3	219402	mitochondrial translational initiation factor 3	-0.66057	6.99181	0.000448515	0.00770329
RPL23	9349	ribosomal protein L23	-0.622984	10.5401	0.000449028	0.00770329
BAD	572	BCL2 associated agonist of cell death	-0.668741	5.73825	0.000449082	0.00770329
WIBG	NA	NA	-0.47974	4.5269	0.000449204	0.00770329
ZKSCAN2	342357	zinc finger with KRAB and SCAN domains 2	-0.773682	2.72905	0.000450097	0.00770382
C17orf79	NA	NA	-0.627571	6.42376	0.000451328	0.00770382
MAPK8IP1	9479	mitogen-activated protein kinase 8 interacting protein 1	-0.662035	3.51075	0.000451657	0.00770382
C11orf95	65998	chromosome 11 open reading frame 95	0.652857	4.90405	0.000451864	0.00770382
SERTAD2	9792	SERTA domain containing 2	0.603898	4.93028	0.000453063	0.00770382
GPATCH3	63906	G-patch domain containing 3	-0.528436	3.82799	0.000453362	0.00770382
FAM113B	NA	NA	-0.700196	3.49161	0.000453397	0.00770382
ERVK13-1	100507321	endogenous retrovirus group K13 member 1	0.838704	3.67875	0.000453725	0.00770382
TTC35	NA	NA	-0.404621	6.0234	0.000454641	0.00770382
TMEM65	157378	transmembrane protein 65	1.01402	3.28387	0.000454813	0.00770382
MRPL9	65005	mitochondrial ribosomal protein L9	-0.405293	5.35756	0.000456722	0.00770382
GNPDA1	10007	glucosamine-6-phosphate deaminase 1	0.556993	4.73922	0.000456756	0.00770382
ATL2	64225	atlastin GTPase 2	0.976271	4.66207	0.00045685	0.00770382
C4orf48	401115	chromosome 4 open reading frame 48	-1.24856	2.44164	0.000457668	0.00770382
PLEKHB2	55041	pleckstrin homology domain containing B2	0.510376	5.96932	0.000457685	0.00770382
TOE1	114034	target of EGR1, exonuclease	-0.474106	2.88312	0.000457927	0.00770382
DYNLRB1	83658	dynein light chain roadblock-type 1	-0.585219	7.0123	0.000460299	0.00772076
LYRM4	57128	LYR motif containing 4	-0.426934	5.02315	0.000460851	0.00772076
RAP2B	5912	RAP2B, member of RAS oncogene family	0.71968	5.08415	0.000461288	0.00772076
BRD7	29117	bromodomain containing 7	-0.672491	6.62788	0.000461513	0.00772076
DHRS4L2	317749	dehydrogenase/reductase 4 like 2	-0.719215	5.00684	0.00046203	0.00772076
EFR3B	22979	EFR3 homolog B	1.25852	1.30508	0.000462812	0.00772076
ZNF740	283337	zinc finger protein 740	0.812764	4.8319	0.000463289	0.00772076
C9orf103	NA	NA	-0.464488	3.66515	0.000463598	0.00772076
PNRC2	55629	proline rich nuclear receptor coactivator 2	0.376593	6.51657	0.000464748	0.00772076
PARP8	79668	poly(ADP-ribose) polymerase family member 8	0.870696	3.97661	0.000465213	0.00772076
SFRP1	6422	secreted frizzled related protein 1	-1.06737	7.30907	0.000465218	0.00772076
KIN	22944	Kin17 DNA and RNA binding protein	-0.716728	4.74815	0.000465599	0.00772076
GPS2	2874	G protein pathway suppressor 2	-0.599314	6.03697	0.000466011	0.00772076
C11orf83	NA	NA	-0.715642	4.37585	0.000466576	0.0077211
TMEM2	NA	NA	1.11372	5.55038	0.000468385	0.00774194
ZDHHC21	340481	zinc finger DHHC-type containing 21	0.810884	4.03112	0.000469022	0.00774194
POLR2I	5438	RNA polymerase II subunit I	-0.639457	5.1896	0.000469629	0.00774194
USP28	57646	ubiquitin specific peptidase 28	0.628147	3.50149	0.000470019	0.00774194
FRG1	2483	FSHD region gene 1	-0.96625	6.96424	0.00047076	0.00774514
RWDD1	51389	RWD domain containing 1	-0.664215	7.47187	0.000471344	0.00774577
ST6GAL1	6480	ST6 beta-galactoside alpha-2,6-sialyltransferase 1	0.655153	4.67012	0.000472386	0.00774687
ZCCHC17	51538	zinc finger CCHC-type containing 17	-0.811379	6.07615	0.000472503	0.00774687
ATP8B1	5205	ATPase phospholipid transporting 8B1	0.856402	3.54096	0.000474093	0.00776395
TMED5	50999	transmembrane p24 trafficking protein 5	0.749563	6.3147	0.000475245	0.00777304
ZNF284	342909	zinc finger protein 284	1.91361	-0.160584	0.00047613	0.00777304
PANX2	56666	pannexin 2	-2.56557	-0.54754	0.000476504	0.00777304
RBM34	23029	RNA binding motif protein 34	-0.372586	5.76672	0.00047684	0.00777304
NSFL1C	55968	NSFL1 cofactor	-0.537031	6.66427	0.000478071	0.00778415
ITGB1BP1	9270	integrin subunit beta 1 binding protein 1	-0.601812	7.90797	0.000479419	0.00779715
RC3H1	149041	ring finger and CCCH-type domains 1	0.607665	5.18399	0.000481237	0.00781137
C18orf25	147339	chromosome 18 open reading frame 25	0.657348	3.90586	0.000481765	0.00781137
ZNF440	126070	zinc finger protein 440	0.756588	2.90544	0.000483185	0.00781137
ITGAV	3685	integrin subunit alpha V	0.931349	6.78065	0.000483205	0.00781137
DGCR14	NA	NA	-0.493628	3.96244	0.000483576	0.00781137
SLC25A15	10166	solute carrier family 25 member 15	0.943117	2.11075	0.000484116	0.00781137
CNOT6	57472	CCR4-NOT transcription complex subunit 6	0.651941	4.15108	0.000484149	0.00781137
LINC00493	NA	NA	-0.407419	5.79244	0.000487026	0.00784417
ARL16	339231	ADP ribosylation factor like GTPase 16	-0.691664	4.96656	0.000487493	0.00784417
PFKFB2	5208	6-phosphofructo-2-kinase/fructose-2,6-biphosphatase 2	0.64769	3.16708	0.00048784	0.00784417
EIF3G	8666	eukaryotic translation initiation factor 3 subunit G	-0.470601	7.03687	0.000488531	0.00784638
TTC13	79573	tetratricopeptide repeat domain 13	0.478117	4.14383	0.000489251	0.00784905
DMAP1	55929	DNA methyltransferase 1 associated protein 1	-0.582293	5.02271	0.000490572	0.00786135
VEGFC	7424	vascular endothelial growth factor C	0.776177	3.94832	0.000492214	0.00787875
PPIP5K2	23262	diphosphoinositol pentakisphosphate kinase 2	0.964157	4.28872	0.000493569	0.0078788
LOC221442	NA	NA	1.19953	2.22566	0.000493874	0.0078788
G6PC3	92579	glucose-6-phosphatase catalytic subunit 3	-0.512034	5.52444	0.0004941	0.0078788
BTN2A1	11120	butyrophilin subfamily 2 member A1	0.386204	4.47634	0.000494944	0.0078788
RFNG	5986	RFNG O-fucosylpeptide 3-beta-N-acetylglucosaminyltransferase	-0.516795	5.11601	0.000494995	0.0078788
TGFBR1	7046	transforming growth factor beta receptor 1	0.826025	5.49571	0.000498206	0.00788932
MEOX2	4223	mesenchyme homeobox 2	0.804467	4.87785	0.000498495	0.00788932
INPP4A	3631	inositol polyphosphate-4-phosphatase type I A	0.58012	4.21205	0.000498617	0.00788932
ALG5	29880	ALG5, dolichyl-phosphate beta-glucosyltransferase	-0.33026	5.26655	0.000498764	0.00788932
BTBD2	55643	BTB domain containing 2	-0.368382	6.15808	0.000498889	0.00788932
KLHL31	401265	kelch like family member 31	1.13085	6.1718	0.000498993	0.00788932
SSB	6741	Sjogren syndrome antigen B	-0.7244	8.44371	0.000500142	0.00789868
ASCC1	51008	activating signal cointegrator 1 complex subunit 1	-0.553533	4.44934	0.000502401	0.00791125
FAHD2A	51011	fumarylacetoacetate hydrolase domain containing 2A	-0.552749	4.84488	0.000502437	0.00791125
HMGN5	79366	high mobility group nucleosome binding domain 5	-0.997272	5.56869	0.000502867	0.00791125
SKP2	6502	S-phase kinase associated protein 2	0.471893	4.08792	0.000503384	0.00791125
ZFX	7543	zinc finger protein, X-linked	0.823251	5.14312	0.000504041	0.00791125
LOC285084	NA	NA	-2.08063	0.157631	0.000504285	0.00791125
FUZ	80199	fuzzy planar cell polarity protein	-0.514245	3.64469	0.000506667	0.00793289
PDP1	54704	pyruvate dehyrogenase phosphatase catalytic subunit 1	0.795214	3.87477	0.000506869	0.00793289
SUGT1	10910	SGT1 homolog, MIS12 kinetochore complex assembly cochaperone	-0.561301	5.61923	0.000507343	0.00793289
MFGE8	4240	milk fat globule-EGF factor 8 protein	-0.549914	6.73536	0.000509269	0.00795424
PPP1R16A	84988	protein phosphatase 1 regulatory subunit 16A	-0.752753	4.50891	0.000510328	0.00796088
MAP1LC3A	84557	microtubule associated protein 1 light chain 3 alpha	-0.696181	5.40157	0.000510817	0.00796088
UBE2Q2P1	388165	ubiquitin conjugating enzyme E2 Q2 pseudogene 1	-1.07259	4.47293	0.000512104	0.00796994
KCNJ8	3764	potassium voltage-gated channel subfamily J member 8	-0.972618	4.90823	0.000513052	0.00796994
EHBP1L1	254102	EH domain binding protein 1 like 1	0.554138	5.86297	0.000513275	0.00796994
PPM1F	9647	protein phosphatase, Mg2+/Mn2+ dependent 1F	0.367172	5.5118	0.000513679	0.00796994
RNF111	54778	ring finger protein 111	0.751609	4.01292	0.000514208	0.00796994
ATP5I	NA	NA	-0.681382	7.38644	0.000515722	0.00797599
TMUB1	83590	transmembrane and ubiquitin like domain containing 1	-0.638402	4.2957	0.000515723	0.00797599
S100A13	6284	S100 calcium binding protein A13	-0.924577	7.47934	0.000520325	0.00803111
PSMB4	5692	proteasome subunit beta 4	-0.450499	7.61328	0.00052042	0.00803111
OCEL1	79629	occludin/ELL domain containing 1	-0.614791	4.81805	0.000522218	0.0080501
ZNF524	147807	zinc finger protein 524	-0.749673	4.01891	0.000523978	0.00806163
PDE4B	5142	phosphodiesterase 4B	2.88894	3.56786	0.000524103	0.00806163
ST3GAL3	6487	ST3 beta-galactoside alpha-2,3-sialyltransferase 3	-0.514664	4.89593	0.000524991	0.00806645
POGZ	23126	pogo transposable element derived with ZNF domain	0.51795	5.80927	0.000525554	0.00806645
2001-09-01	1731	septin 1	-0.687056	3.04152	0.000526984	0.00807254
PLEK	5341	pleckstrin	1.30576	4.9709	0.000527089	0.00807254
ZFYVE26	23503	zinc finger FYVE-type containing 26	0.39996	4.79185	0.000528809	0.00809015
GIMAP6	474344	GTPase, IMAP family member 6	0.870463	4.98198	0.000529464	0.00809145
ANKRD50	57182	ankyrin repeat domain 50	1.0634	4.2378	0.000532048	0.00812217
RARRES2	5919	retinoic acid receptor responder 2	-0.820161	9.33201	0.000533467	0.00813508
RHOC	389	ras homolog family member C	-0.659965	7.34897	0.000534334	0.00813956
EDF1	8721	endothelial differentiation related factor 1	-0.759257	7.96025	0.000535178	0.0081399
PIK3C2B	5287	phosphatidylinositol-4-phosphate 3-kinase catalytic subunit type 2 beta	0.549761	5.58888	0.000535505	0.0081399
C10orf26	NA	NA	-0.398157	6.964	0.000536293	0.00814316
GPS1	2873	G protein pathway suppressor 1	-0.472043	6.19004	0.000539209	0.00817868
ABCC5	10057	ATP binding cassette subfamily C member 5	0.902961	4.65467	0.000540472	0.00818908
CLIC5	53405	chloride intracellular channel 5	1.06823	3.92727	0.000541467	0.00819161
USP45	85015	ubiquitin specific peptidase 45	1.09858	2.54847	0.000542196	0.00819161
SSPN	8082	sarcospan	-0.738914	7.36852	0.000542372	0.00819161
MYO9A	4649	myosin IXA	-0.685439	4.80229	0.00054398	0.00820715
SCRN2	90507	secernin 2	-0.56362	7.06966	0.000546761	0.00822018
RNF26	79102	ring finger protein 26	-0.471996	4.7824	0.000548328	0.00822018
DPM3	54344	dolichyl-phosphate mannosyltransferase subunit 3	-0.547754	4.69657	0.000548491	0.00822018
MYH10	4628	myosin heavy chain 10	-0.612001	7.19591	0.000548506	0.00822018
IRS1	3667	insulin receptor substrate 1	1.10816	5.7638	0.0005487	0.00822018
WWP1	11059	WW domain containing E3 ubiquitin protein ligase 1	0.776025	5.98869	0.000548894	0.00822018
PPIE	10450	peptidylprolyl isomerase E	-0.370204	5.26645	0.000548901	0.00822018
CDR2	1039	cerebellar degeneration related protein 2	0.670017	4.2756	0.000549589	0.0082218
ING2	3622	inhibitor of growth family member 2	-0.652593	3.81148	0.000552834	0.00826118
IL33	90865	interleukin 33	1.25145	4.91557	0.000553386	0.00826118
SNRNP35	11066	small nuclear ribonucleoprotein U11/U12 subunit 35	-0.544146	4.68602	0.00055483	0.00827306
KDM5A	5927	lysine demethylase 5A	-1.08459	7.18813	0.000555722	0.00827306
TRAPPC10	7109	trafficking protein particle complex 10	0.526093	5.36766	0.000555932	0.00827306
SGK2	10110	SGK2, serine/threonine kinase 2	1.14738	5.54803	0.000556718	0.00827608
COMTD1	118881	catechol-O-methyltransferase domain containing 1	-0.796484	2.74551	0.000558756	0.00829767
DPM2	8818	dolichyl-phosphate mannosyltransferase subunit 2, regulatory	-0.686018	4.33052	0.000561063	0.00831402
VPS4A	27183	vacuolar protein sorting 4 homolog A	-0.381428	6.83345	0.000561314	0.00831402
RPLP2	6181	ribosomal protein lateral stalk subunit P2	-0.805229	10.9198	0.000561616	0.00831402
NDST2	8509	N-deacetylase and N-sulfotransferase 2	0.532011	4.564	0.000563407	0.00833184
ATPIF1	NA	NA	-0.510866	5.71957	0.000564412	0.00833249
PLK2	10769	polo like kinase 2	1.52875	4.95463	0.000564626	0.00833249
TOB2	10766	transducer of ERBB2, 2	-0.673529	6.88909	0.000566828	0.00835323
KRTCAP2	200185	keratinocyte associated protein 2	-0.553721	6.16338	0.000568048	0.00835323
PSMD7	5713	proteasome 26S subunit, non-ATPase 7	-0.709989	7.27916	0.000568249	0.00835323
KIAA1731	NA	NA	-0.581859	5.07484	0.000568387	0.00835323
SENP3	26168	SUMO specific peptidase 3	-0.772914	2.54469	0.000572913	0.00841103
URM1	81605	ubiquitin related modifier 1	-0.523191	5.43452	0.000577434	0.00846263
EMP2	2013	epithelial membrane protein 2	-0.603151	6.87634	0.000577621	0.00846263
NPL	80896	N-acetylneuraminate pyruvate lyase	1.41492	3.94821	0.00058045	0.00849529
UBXN6	80700	UBX domain protein 6	-0.57228	7.04474	0.000581388	0.00850026
LINC00478	NA	NA	-0.50676	4.40593	0.000583198	0.00851793
SLC39A10	57181	solute carrier family 39 member 10	0.938711	3.94671	0.000588129	0.00858112
CCDC18	343099	coiled-coil domain containing 18	-0.884308	5.00933	0.000589527	0.00859267
ZNHIT2	741	zinc finger HIT-type containing 2	-0.671826	2.50177	0.000592638	0.00862916
CCDC12	151903	coiled-coil domain containing 12	-0.52514	5.25332	0.000594568	0.00864837
TMEM189	387521	transmembrane protein 189	-0.557565	5.1267	0.00059554	0.00865098
LOC146880	NA	NA	0.58015	5.32631	0.000595967	0.00865098
RABAC1	10567	Rab acceptor 1	-0.750604	6.30948	0.000600065	0.00870155
UBP1	7342	upstream binding protein 1	0.557892	5.44247	0.000601263	0.00871002
ITGB7	3695	integrin subunit beta 7	0.871377	2.12647	0.000604478	0.00874765
MAPK3	5595	mitogen-activated protein kinase 3	-0.459662	6.79537	0.000605922	0.00875265
MMP14	4323	matrix metallopeptidase 14	0.729159	7.24969	0.000606616	0.00875265
LAMP2	3920	lysosomal associated membrane protein 2	0.670341	6.70964	0.000607356	0.00875265
KIT	3815	KIT proto-oncogene receptor tyrosine kinase	1.7778	3.85969	0.000607509	0.00875265
ADAM10	102	ADAM metallopeptidase domain 10	1.23857	4.07893	0.000608141	0.00875265
KCNJ11	3767	potassium voltage-gated channel subfamily J member 11	-1.31497	0.0554531	0.000608526	0.00875265
MSRA	4482	methionine sulfoxide reductase A	-0.557609	5.02698	0.000609753	0.00876141
SGK1	6446	serum/glucocorticoid regulated kinase 1	1.47611	6.30619	0.000610634	0.00876519
FAM60A	NA	NA	0.834221	2.43412	0.000613006	0.008782
ITPR2	3709	inositol 1,4,5-trisphosphate receptor type 2	0.881106	6.28754	0.000613043	0.008782
NUCB2	4925	nucleobindin 2	-0.862817	6.84907	0.000614131	0.0087887
WDR13	64743	WD repeat domain 13	-0.511151	6.06609	0.000615387	0.00879779
POLR3GL	84265	RNA polymerase III subunit G like	-0.777746	6.82525	0.000617485	0.00881802
RPL35	11224	ribosomal protein L35	-0.697289	9.26336	0.000618045	0.00881802
FTSJD1	NA	NA	1.07806	3.5305	0.000620105	0.00883659
NPNT	255743	nephronectin	1.86266	2.08031	0.000620844	0.00883659
MGAT4A	11320	mannosyl (alpha-1,3-)-glycoprotein beta-1,4-N-acetylglucosaminyltransferase, isozyme A	0.633931	4.29102	0.000621216	0.00883659
LOC100129662	NA	NA	-1.45276	2.88709	0.000622545	0.00884663
TSPAN12	23554	tetraspanin 12	1.63054	2.83432	0.000623659	0.0088489
MED12	9968	mediator complex subunit 12	0.64255	4.52485	0.000624029	0.0088489
HSP90AB1	3326	heat shock protein 90 alpha family class B member 1	-0.508338	10.1291	0.000624577	0.0088489
FAHD2B	151313	fumarylacetoacetate hydrolase domain containing 2B	-0.652206	3.75864	0.000625962	0.00885867
PSMB2	5690	proteasome subunit beta 2	-0.351868	6.45216	0.00062702	0.00885867
DMXL2	23312	Dmx like 2	1.04754	4.25829	0.000627141	0.00885867
ASNA1	439	arsA arsenite transporter, ATP-binding, homolog 1 (bacterial)	-0.329743	5.38558	0.000629562	0.0088706
IKZF2	22807	IKAROS family zinc finger 2	1.14606	2.02991	0.000629587	0.0088706
MRPL4	51073	mitochondrial ribosomal protein L4	-0.495279	5.40944	0.000629861	0.0088706
CDKN1C	1028	cyclin dependent kinase inhibitor 1C	-1.25665	7.64978	0.000630594	0.0088721
KLHDC8B	200942	kelch domain containing 8B	-0.775735	5.99654	0.000631594	0.00887673
NOL8	55035	nucleolar protein 8	-0.455848	5.95782	0.000632631	0.00887673
LOC100131096	NA	NA	1.0732	3.02716	0.00063413	0.00887673
RAP1GAP2	23108	RAP1 GTPase activating protein 2	0.917567	1.99936	0.000634403	0.00887673
CLK1	1195	CDC like kinase 1	0.745295	6.53338	0.000635747	0.00887673
MRPL38	64978	mitochondrial ribosomal protein L38	-0.498283	5.51171	0.000636106	0.00887673
AGPAT5	55326	1-acylglycerol-3-phosphate O-acyltransferase 5	1.0592	2.71845	0.000636466	0.00887673
AP4E1	23431	adaptor related protein complex 4 epsilon 1 subunit	0.64169	3.58108	0.000637009	0.00887673
PPAN	56342	peter pan homolog (Drosophila)	-0.938368	0.427547	0.000637596	0.00887673
RORB	6096	RAR related orphan receptor B	-1.51944	0.309853	0.00063769	0.00887673
LBR	3930	lamin B receptor	0.753124	5.14428	0.000638084	0.00887673
ESF1	51575	ESF1 nucleolar pre-rRNA processing protein homolog	-0.842071	7.33509	0.000638434	0.00887673
LOC81691	NA	NA	-0.624215	2.83467	0.000640772	0.00890052
ALYREF	10189	Aly/REF export factor	-0.492188	4.71055	0.000645841	0.00895081
RNF34	80196	ring finger protein 34	0.552866	4.55752	0.000646122	0.00895081
RPL10A	4736	ribosomal protein L10a	-0.452597	9.08358	0.000646329	0.00895081
TRANK1	9881	tetratricopeptide repeat and ankyrin repeat containing 1	0.591467	3.94814	0.000647133	0.00895081
SLC12A4	6560	solute carrier family 12 member 4	-0.431099	6.17376	0.000647548	0.00895081
SIDT2	51092	SID1 transmembrane family member 2	-0.510467	6.00119	0.000651214	0.0089641
TANC1	85461	tetratricopeptide repeat, ankyrin repeat and coiled-coil containing 1	1.03821	4.40269	0.000651878	0.0089641
DGUOK	1716	deoxyguanosine kinase	-0.490236	4.97306	0.000652043	0.0089641
CEP89	84902	centrosomal protein 89	-0.47274	3.51581	0.000652946	0.0089641
MEX3B	84206	mex-3 RNA binding family member B	1.98148	0.936795	0.000653077	0.0089641
GATA6	2627	GATA binding protein 6	0.858377	2.56284	0.000653519	0.0089641
WDR26	80232	WD repeat domain 26	0.552169	6.85394	0.000653869	0.0089641
SDHAF1	644096	succinate dehydrogenase complex assembly factor 1	-0.658871	3.52523	0.000654134	0.0089641
DHCR7	1717	7-dehydrocholesterol reductase	-0.730202	4.60079	0.000654463	0.0089641
TERF2IP	54386	TERF2 interacting protein	-0.613075	6.86925	0.00065483	0.0089641
CDK13	8621	cyclin dependent kinase 13	0.489439	5.19284	0.000658513	0.00898428
ZFAND2A	90637	zinc finger AN1-type containing 2A	-0.536402	3.84607	0.000658775	0.00898428
SLC25A27	9481	solute carrier family 25 member 27	0.527241	4.21332	0.000659421	0.00898428
PAQR8	85315	progestin and adipoQ receptor family member 8	0.551767	2.65556	0.000660569	0.00898428
MRPL24	79590	mitochondrial ribosomal protein L24	-0.549456	6.46211	0.000660961	0.00898428
ANKRD11	29123	ankyrin repeat domain 11	-1.00403	8.11149	0.000660997	0.00898428
GNB2	2783	G protein subunit beta 2	-0.572245	7.35588	0.000661728	0.00898428
TMEM87B	84910	transmembrane protein 87B	0.827755	4.11626	0.000662364	0.00898428
BOD1L	NA	NA	-0.755025	8.15818	0.000662567	0.00898428
ARL15	54622	ADP ribosylation factor like GTPase 15	1.33245	2.9635	0.000663706	0.00898428
ZFPM1	161882	zinc finger protein, FOG family member 1	-0.73976	2.79775	0.00066457	0.00898428
STAC	6769	SH3 and cysteine rich domain	1.57209	2.22686	0.000665138	0.00898428
GKAP1	80318	G kinase anchoring protein 1	-0.855744	5.23421	0.000665169	0.00898428
IL15	3600	interleukin 15	0.880971	2.15184	0.000665174	0.00898428
CCDC14	64770	coiled-coil domain containing 14	0.630562	4.85136	0.000666629	0.00898796
NINL	22981	ninein like	0.496688	3.30328	0.000666992	0.00898796
HP07349	NA	NA	-0.912329	1.52943	0.000667926	0.00898796
NSRP1	84081	nuclear speckle splicing regulatory protein 1	-0.933762	7.38985	0.000668429	0.00898796
JMJD4	65094	jumonji domain containing 4	-0.55793	3.83896	0.000668615	0.00898796
C16orf13	NA	NA	-0.825277	5.13621	0.000671143	0.0090066
CRAMP1L	NA	NA	0.554059	4.56912	0.000671272	0.0090066
MEOX1	4222	mesenchyme homeobox 1	0.837123	5.36538	0.000674371	0.00902763
SYCE1L	100130958	synaptonemal complex central element protein 1 like	-1.0598	1.83197	0.000675355	0.00902763
ZHX3	23051	zinc fingers and homeoboxes 3	-0.453772	5.43621	0.000675732	0.00902763
ARHGEF12	23365	Rho guanine nucleotide exchange factor 12	0.695982	6.3709	0.000676198	0.00902763
YIF1B	90522	Yip1 interacting factor homolog B, membrane trafficking protein	-0.797423	4.03009	0.000676323	0.00902763
PIP5K1B	8395	phosphatidylinositol-4-phosphate 5-kinase type 1 beta	1.27411	0.619118	0.000677941	0.00902763
LSMD1	NA	NA	-0.656061	5.56165	0.000679046	0.00902763
ST7-AS1	93653	ST7 antisense RNA 1	-1.06256	1.9323	0.000679128	0.00902763
KDM2B	84678	lysine demethylase 2B	0.62648	4.04617	0.000679599	0.00902763
CDK5R1	8851	cyclin dependent kinase 5 regulatory subunit 1	1.2669	0.2235	0.00068188	0.00902763
ERBB2IP	NA	NA	0.659942	5.43753	0.000682152	0.00902763
NIPAL3	57185	NIPA like domain containing 3	-0.644162	4.10847	0.000682235	0.00902763
PPP1R18	170954	protein phosphatase 1 regulatory subunit 18	0.625945	5.55174	0.000682679	0.00902763
SNRNP27	11017	small nuclear ribonucleoprotein U4/U6.U5 subunit 27	-0.6158	6.07031	0.000682858	0.00902763
MAML1	9794	mastermind like transcriptional coactivator 1	0.58012	4.62637	0.000683076	0.00902763
GRINA	2907	glutamate ionotropic receptor NMDA type subunit associated protein 1	-0.500346	7.55134	0.000683606	0.00902763
GPATCH2	55105	G-patch domain containing 2	-0.788711	3.52058	0.000683661	0.00902763
PHPT1	29085	phosphohistidine phosphatase 1	-0.628224	6.30349	0.000685857	0.00904821
PER2	8864	period circadian regulator 2	-1.61938	4.21056	0.000687884	0.0090612
JMJD7	100137047	jumonji domain containing 7	-0.833073	2.255	0.000688119	0.0090612
EXOSC5	56915	exosome component 5	-0.495667	3.09648	0.000691782	0.00910097
C19orf48	84798	chromosome 19 open reading frame 48	-0.800113	3.28383	0.000693716	0.00911326
CRKL	1399	CRK like proto-oncogene, adaptor protein	0.471239	5.3947	0.000694001	0.00911326
DIRC3	729582	disrupted in renal carcinoma 3	-0.816102	2.66739	0.000695439	0.00911593
PTAR1	375743	protein prenyltransferase alpha subunit repeat containing 1	0.685153	5.15563	0.00069549	0.00911593
DDX60L	91351	DExD/H-box 60 like	0.750469	4.24971	0.000697188	0.00912975
ATG10	83734	autophagy related 10	-0.593877	3.80893	0.000699034	0.00914549
YWHAB	7529	tyrosine 3-monooxygenase/tryptophan 5-monooxygenase activation protein beta	-0.640357	9.24207	0.000702605	0.00917374
NDUFB11	54539	NADH:ubiquinone oxidoreductase subunit B11	-0.618894	6.11002	0.000703201	0.00917374
PAPD4	167153	poly(A) RNA polymerase D4, non-canonical	0.893572	5.11542	0.000704997	0.00917374
PTOV1	53635	prostate tumor overexpressed 1	-0.665945	5.95555	0.000705008	0.00917374
METTL21A	151194	methyltransferase like 21A	0.603763	2.87685	0.000705922	0.00917374
C20orf112	NA	NA	0.913385	4.31525	0.000705984	0.00917374
RPS8	6202	ribosomal protein S8	-0.576608	10.1858	0.000706305	0.00917374
PSMC3IP	29893	PSMC3 interacting protein	-0.591276	2.38029	0.000706989	0.00917374
C7orf59	NA	NA	-0.776807	6.42433	0.000707016	0.00917374
ANKRD52	283373	ankyrin repeat domain 52	0.494991	5.05418	0.000710171	0.00920216
HCFC2	29915	host cell factor C2	0.852537	3.96443	0.000710503	0.00920216
AVIL	10677	advillin	1.58873	2.06091	0.000712388	0.00920992
IRX1	79192	iroquois homeobox 1	-1.27028	3.02984	0.000712411	0.00920992
RAB38	23682	RAB38, member RAS oncogene family	1.25925	0.298008	0.000713565	0.00920992
WDR36	134430	WD repeat domain 36	0.813687	4.51333	0.000714309	0.00920992
CCND3	896	cyclin D3	-0.488353	4.94074	0.000714946	0.00920992
MICB	4277	MHC class I polypeptide-related sequence B	1.30314	0.990187	0.000715	0.00920992
TEX30	93081	testis expressed 30	0.765825	2.14822	0.000715738	0.00921107
FAM96A	84191	family with sequence similarity 96 member A	0.599474	4.21519	0.000716713	0.00921246
OGT	8473	O-linked N-acetylglucosamine (GlcNAc) transferase	0.628694	7.104	0.000717145	0.00921246
PEAR1	375033	platelet endothelial aggregation receptor 1	0.776656	4.66898	0.000718554	0.00922221
LHX6	26468	LIM homeobox 6	1.14223	3.69793	0.00072081	0.00924279
RG9MTD1	NA	NA	-0.511892	4.89779	0.000722849	0.00926057
FMO3	2328	flavin containing monooxygenase 3	1.12644	3.85269	0.000724613	0.00927479
CCDC85B	11007	coiled-coil domain containing 85B	-0.80391	5.05355	0.000725894	0.0092828
TMEM115	11070	transmembrane protein 115	-0.417905	5.23924	0.00072757	0.00929145
SOX9	6662	SRY-box 9	0.887905	2.35666	0.000728497	0.00929145
HELLS	3070	helicase, lymphoid specific	-1.17144	0.586635	0.000728878	0.00929145
IGF1R	3480	insulin like growth factor 1 receptor	0.679721	4.54984	0.000729191	0.00929145
CNOT6L	246175	CCR4-NOT transcription complex subunit 6 like	0.529541	5.01826	0.000730254	0.00929665
PDXK	8566	pyridoxal kinase	-0.654272	8.47761	0.000731258	0.00930108
ZNF589	51385	zinc finger protein 589	0.694735	3.58872	0.000733449	0.00930419
ANKRD65	441869	ankyrin repeat domain 65	-0.893313	3.88293	0.000733684	0.00930419
U2SURP	23350	U2 snRNP associated SURP domain containing	-0.68454	7.45846	0.000734322	0.00930419
PTH1R	5745	parathyroid hormone 1 receptor	-0.981938	4.69887	0.000734415	0.00930419
MAP2K6	5608	mitogen-activated protein kinase kinase 6	-1.11819	1.95248	0.000734783	0.00930419
RNMTL1	NA	NA	-0.546273	3.91374	0.000737232	0.00930423
RAPH1	65059	Ras association (RalGDS/AF-6) and pleckstrin homology domains 1	0.734784	4.91579	0.000737836	0.00930423
PCYOX1	51449	prenylcysteine oxidase 1	-0.438545	9.09459	0.000738597	0.00930423
CTDSP1	58190	CTD small phosphatase 1	-0.477857	7.23992	0.000738785	0.00930423
ZNF286B	729288	zinc finger protein 286B	1.28774	0.597409	0.000739983	0.00930423
SAMD9L	219285	sterile alpha motif domain containing 9 like	0.578866	4.48794	0.000740297	0.00930423
ACOX3	8310	acyl-CoA oxidase 3, pristanoyl	-0.381759	4.31293	0.000740532	0.00930423
AGAP6	414189	ArfGAP with GTPase domain, ankyrin repeat and PH domain 6	0.570939	3.82349	0.000740539	0.00930423
FAM124B	79843	family with sequence similarity 124 member B	1.1789	1.60512	0.000740975	0.00930423
SNHG6	641638	small nucleolar RNA host gene 6	-0.530887	6.84659	0.000741347	0.00930423
MOB1B	92597	MOB kinase activator 1B	0.731311	4.42488	0.000744206	0.00933186
ENGASE	64772	endo-beta-N-acetylglucosaminidase	0.448384	4.99043	0.000746857	0.00935682
RTF1	23168	RTF1 homolog, Paf1/RNA polymerase II complex component	-0.813933	7.35276	0.00074831	0.00936675
LOC100134713	NA	NA	-1.12578	-0.0110568	0.000749638	0.0093751
THSD1	55901	thrombospondin type 1 domain containing 1	0.780073	3.42547	0.000750609	0.00937898
DDAH2	23564	dimethylarginine dimethylaminohydrolase 2	-0.4661	7.28366	0.000751309	0.00937946
FGFR1OP2	26127	FGFR1 oncogene partner 2	0.66953	4.84074	0.000754894	0.00940233
PTPRC	5788	protein tyrosine phosphatase, receptor type C	1.35017	4.95612	0.00075502	0.00940233
IGF2BP2	10644	insulin like growth factor 2 mRNA binding protein 2	-0.746682	4.25724	0.00075513	0.00940233
EIF2S2	8894	eukaryotic translation initiation factor 2 subunit beta	-0.818944	8.22384	0.000757501	0.00942358
RDBP	NA	NA	-0.424382	6.21932	0.000760183	0.00944866
HIF3A	64344	hypoxia inducible factor 3 alpha subunit	-1.8017	4.13341	0.000762143	0.00946472
MUC1	4582	mucin 1, cell surface associated	-1.13724	1.53558	0.000762993	0.00946645
RPS28	6234	ribosomal protein S28	-0.605398	8.8683	0.000764158	0.00946645
CPEB2	132864	cytoplasmic polyadenylation element binding protein 2	1.14328	4.14724	0.000765036	0.00946645
ZNF436	80818	zinc finger protein 436	1.05707	5.05587	0.000765311	0.00946645
RAD52	5893	RAD52 homolog, DNA repair protein	0.653361	3.03082	0.000765703	0.00946645
ZBED6	100381270	zinc finger BED-type containing 6	-1.29188	3.24478	0.000766287	0.00946645
NMUR1	10316	neuromedin U receptor 1	-1.07721	4.24003	0.000769531	0.00949005
ANKRD36	375248	ankyrin repeat domain 36	-0.845233	5.67585	0.000769536	0.00949005
C10orf32	NA	NA	-0.500432	5.9763	0.000771053	0.00950049
CLASP2	23122	cytoplasmic linker associated protein 2	0.62573	5.12274	0.000773988	0.00952816
TRAF3IP1	26146	TRAF3 interacting protein 1	-0.491757	5.40738	0.000775417	0.00952816
FAM204A	63877	family with sequence similarity 204 member A	-0.588439	6.5442	0.000775893	0.00952816
DNAJC27-AS1	729723	DNAJC27 antisense RNA 1	-0.861807	1.799	0.000775986	0.00952816
SEMA6B	10501	semaphorin 6B	1.09558	3.79634	0.000779361	0.00955806
FAM173A	65990	family with sequence similarity 173 member A	-0.695306	3.87117	0.000779769	0.00955806
DIP2A	23181	disco interacting protein 2 homolog A	0.487588	5.07419	0.00078075	0.00956054
FGD6	55785	FYVE, RhoGEF and PH domain containing 6	0.876006	3.26545	0.00078174	0.00956054
FGF7	2252	fibroblast growth factor 7	1.05646	4.97434	0.000782835	0.00956054
BCLAF1	9774	BCL2 associated transcription factor 1	-0.573047	7.44875	0.000783256	0.00956054
DACH1	1602	dachshund family transcription factor 1	1.13913	2.64731	0.000783864	0.00956054
TAGAP	117289	T cell activation RhoGTPase activating protein	1.38206	2.13056	0.000784555	0.00956054
FRA10AC1	118924	FRA10A associated CGG repeat 1	-0.71806	6.18298	0.000784689	0.00956054
HCFC1R1	54985	host cell factor C1 regulator 1	-0.83684	4.98518	0.00078547	0.00956183
SNCA	6622	synuclein alpha	1.39398	2.19464	0.000786666	0.00956818
RPP38	10557	ribonuclease P/MRP subunit p38	-0.512174	3.32341	0.000789958	0.00958798
INTS2	57508	integrator complex subunit 2	0.703889	3.53821	0.000790729	0.00958798
AIMP1	9255	aminoacyl tRNA synthetase complex interacting multifunctional protein 1	-0.673198	6.45444	0.000790921	0.00958798
MLH3	27030	mutL homolog 3	-0.543342	4.68581	0.000791347	0.00958798
CASD1	64921	CAS1 domain containing 1	1.12296	3.9463	0.000792403	0.00958798
ACADM	34	acyl-CoA dehydrogenase medium chain	1.13784	6.64265	0.00079254	0.00958798
EBF1	1879	early B cell factor 1	-0.486317	8.54442	0.000793399	0.00958798
ERI1	90459	exoribonuclease 1	0.626135	3.99672	0.000794154	0.00958798
RNF214	257160	ring finger protein 214	-0.772263	4.8547	0.000794379	0.00958798
ATP11A	23250	ATPase phospholipid transporting 11A	0.920462	3.54215	0.000796541	0.00960353
IK	3550	IK cytokine	-0.374087	7.02315	0.000797021	0.00960353
SIL1	64374	SIL1 nucleotide exchange factor	-0.538408	6.21202	0.000799993	0.00963115
LPHN1	NA	NA	-0.609359	6.54611	0.000802096	0.00964577
GPR137C	283554	G protein-coupled receptor 137C	1.43718	0.228105	0.000802967	0.00964577
TRIP11	9321	thyroid hormone receptor interactor 11	-0.604252	6.24838	0.000803648	0.00964577
RPS10	6204	ribosomal protein S10	-0.813285	1.5029	0.000805742	0.00964577
TMEM169	92691	transmembrane protein 169	-0.683033	1.0337	0.000805954	0.00964577
KIAA0226L	NA	NA	1.70971	1.76679	0.000805962	0.00964577
RSL1D1	26156	ribosomal L1 domain containing 1	-0.623262	7.95211	0.000806372	0.00964577
SUPT5H	6829	SPT5 homolog, DSIF elongation factor subunit	-0.32185	6.42127	0.000806812	0.00964577
SRM	6723	spermidine synthase	-0.593989	5.30398	0.000808591	0.00964577
SRP19	6728	signal recognition particle 19	-0.508959	5.669	0.000808665	0.00964577
ZCCHC14	23174	zinc finger CCHC-type containing 14	0.581898	4.71669	0.000809308	0.00964577
WIPF1	7456	WAS/WASL interacting protein family member 1	0.59726	5.94591	0.000811102	0.00964577
VAV3	10451	vav guanine nucleotide exchange factor 3	0.815576	1.922	0.000811291	0.00964577
ADAMTS18	170692	ADAM metallopeptidase with thrombospondin type 1 motif 18	1.56455	4.55018	0.000811761	0.00964577
WDR24	84219	WD repeat domain 24	-0.462521	3.29027	0.000811861	0.00964577
BIN1	274	bridging integrator 1	-0.660101	7.01921	0.000812089	0.00964577
LOC728323	NA	NA	-0.629296	1.90092	0.000812932	0.0096477
MAGED1	9500	MAGE family member D1	-0.546644	6.02661	0.000814907	0.00965865
TMEM123	114908	transmembrane protein 123	0.933753	5.80677	0.000815388	0.00965865
ADAT2	134637	adenosine deaminase, tRNA specific 2	0.553467	3.2304	0.000816395	0.00965865
AKAP7	9465	A-kinase anchoring protein 7	-0.500359	4.95639	0.000816579	0.00965865
ZMYM6	9204	zinc finger MYM-type containing 6	0.539394	4.26899	0.000818203	0.00966444
KIAA1467	NA	NA	0.547324	2.64318	0.000819818	0.00966444
NENF	29937	neudesin neurotrophic factor	-0.687024	6.28542	0.000820491	0.00966444
TSC22D3	1831	TSC22 domain family member 3	-1.22532	8.77787	0.00082095	0.00966444
H1FX	8971	H1 histone family member X	-0.683276	7.00081	0.000821369	0.00966444
USP8	9101	ubiquitin specific peptidase 8	-0.781935	6.92229	0.000821602	0.00966444
ZNF428	126299	zinc finger protein 428	-0.42473	4.58838	0.000822179	0.00966444
TECR	9524	trans-2,3-enoyl-CoA reductase	-0.515001	6.95271	0.000823397	0.00966444
SOS1	6654	SOS Ras/Rac guanine nucleotide exchange factor 1	0.87187	6.99477	0.00082415	0.00966444
ZNF345	25850	zinc finger protein 345	1.01747	2.38071	0.000824449	0.00966444
PTPN22	26191	protein tyrosine phosphatase, non-receptor type 22	1.53652	1.04975	0.000825812	0.00966444
CRY1	1407	cryptochrome circadian regulator 1	1.21511	3.21916	0.000825939	0.00966444
SQRDL	NA	NA	-0.528822	5.5823	0.000826135	0.00966444
C10orf116	NA	NA	-0.741305	10.8039	0.000826739	0.00966444
KDM5C	8242	lysine demethylase 5C	0.421582	5.76971	0.000827814	0.00966444
ETS2	2114	ETS proto-oncogene 2, transcription factor	0.957547	6.18032	0.000827972	0.00966444
TMEM80	283232	transmembrane protein 80	-0.613159	4.36797	0.00082942	0.00967338
TXNRD1	7296	thioredoxin reductase 1	0.676673	5.89907	0.000830614	0.00967935
ZC3H6	376940	zinc finger CCCH-type containing 6	-0.888823	6.79331	0.000834226	0.00971346
DDX3X	1654	DEAD-box helicase 3, X-linked	0.957992	7.94941	0.000836557	0.00973261
ZBTB4	57659	zinc finger and BTB domain containing 4	-0.426535	7.75172	0.000837708	0.00973666
PSMD9	5715	proteasome 26S subunit, non-ATPase 9	-0.372764	5.6367	0.000838278	0.00973666
TPRG1	285386	tumor protein p63 regulated 1	0.80837	4.82013	0.000839474	0.00974257
NOL3	8996	nucleolar protein 3	-0.49422	5.31297	0.000842149	0.00974426
CLPP	8192	caseinolytic mitochondrial matrix peptidase proteolytic subunit	-0.442014	5.07775	0.000842191	0.00974426
ARRDC4	91947	arrestin domain containing 4	1.01473	4.33022	0.000843479	0.00974426
TNFRSF10B	8795	TNF receptor superfamily member 10b	0.733493	4.72204	0.000843994	0.00974426
MNAT1	4331	MNAT1, CDK activating kinase assembly factor	-0.384991	5.16249	0.000844324	0.00974426
AGAP5	729092	ArfGAP with GTPase domain, ankyrin repeat and PH domain 5	0.681926	2.54971	0.000845411	0.00974426
YTHDC2	64848	YTH domain containing 2	0.81719	4.57273	0.000846012	0.00974426
DAAM1	23002	dishevelled associated activator of morphogenesis 1	-0.859935	6.64796	0.000846461	0.00974426
LONRF3	79836	LON peptidase N-terminal domain and ring finger 3	1.11025	1.30429	0.000846491	0.00974426
CASC1	55259	cancer susceptibility 1	-1.73702	0.0488209	0.000846977	0.00974426
ASS1	445	argininosuccinate synthase 1	-0.714008	8.06919	0.000848129	0.00974426
ZNF749	388567	zinc finger protein 749	1.54493	0.852432	0.000849144	0.00974426
ABCG1	9619	ATP binding cassette subfamily G member 1	0.978482	3.43173	0.000849597	0.00974426
LIF	3976	LIF, interleukin 6 family cytokine	1.82072	1.7695	0.000849837	0.00974426
AIP	9049	aryl hydrocarbon receptor interacting protein	-0.454693	5.19857	0.000849926	0.00974426
LMBRD2	92255	LMBR1 domain containing 2	-0.943035	3.20613	0.000850945	0.00974807
C2CD2	25966	C2 calcium dependent domain containing 2	-0.820576	7.29699	0.000852376	0.00975657
PCDH19	57526	protocadherin 19	1.49646	3.47169	0.000853533	0.00975711
ISCA2	122961	iron-sulfur cluster assembly 2	-0.486797	4.22868	0.000853799	0.00975711
NDUFS5	4725	NADH:ubiquinone oxidoreductase subunit S5	-0.654833	7.81683	0.000854573	0.0097581
UBA52	7311	ubiquitin A-52 residue ribosomal protein fusion product 1	-0.63847	9.23062	0.000858611	0.0097911
RPL24	6152	ribosomal protein L24	-0.485143	9.18937	0.00085905	0.0097911
DAGLA	747	diacylglycerol lipase alpha	0.690005	1.89648	0.000859534	0.0097911
GLS	2744	glutaminase	0.875673	6.03581	0.000863109	0.00980793
NMT1	4836	N-myristoyltransferase 1	-0.703959	7.49038	0.000864067	0.00980793
KIF3B	9371	kinesin family member 3B	-0.442108	6.46225	0.000864146	0.00980793
TIMM22	29928	translocase of inner mitochondrial membrane 22	-0.516362	4.26977	0.000864955	0.00980793
SRCAP	10847	Snf2 related CREBBP activator protein	0.48833	5.62872	0.00086647	0.00980793
TNFAIP8	25816	TNF alpha induced protein 8	-0.925161	5.76923	0.000866955	0.00980793
RPL37A	6168	ribosomal protein L37a	-0.522133	10.4308	0.000867747	0.00980793
FAM210A	125228	family with sequence similarity 210 member A	0.517363	3.50956	0.000867795	0.00980793
SDAD1	55153	SDA1 domain containing 1	-0.428295	5.85616	0.000867913	0.00980793
CLCNKA	1187	chloride voltage-gated channel Ka	-1.07197	0.216638	0.000867927	0.00980793
TNIP1	10318	TNFAIP3 interacting protein 1	-0.673501	8.42142	0.000871967	0.00984572
ALG3	10195	ALG3, alpha-1,3- mannosyltransferase	-0.490875	4.41364	0.000872916	0.00984861
CCS	9973	copper chaperone for superoxide dismutase	-0.556106	5.0008	0.000873909	0.00985197
MALL	7851	mal, T cell differentiation protein like	0.850811	0.683008	0.000875793	0.00986537
TMEM222	84065	transmembrane protein 222	-0.519128	5.0867	0.000879361	0.00989448
METTL7A	25840	methyltransferase like 7A	-0.619542	8.94057	0.000880261	0.00989448
DCTN3	11258	dynactin subunit 3	-0.422119	5.81472	0.000880734	0.00989448
NDUFS6	4726	NADH:ubiquinone oxidoreductase subunit S6	-0.688258	6.79645	0.000881168	0.00989448
RPLP1	6176	ribosomal protein lateral stalk subunit P1	-0.539434	10.008	0.000884294	0.00992172
KCTD7	154881	potassium channel tetramerization domain containing 7	0.742484	3.85117	0.000885159	0.00992357
BRK1	55845	BRICK1, SCAR/WAVE actin nucleating complex subunit	-0.409553	7.87448	0.000889413	0.00996339
FAM198A	729085	family with sequence similarity 198 member A	-0.908116	2.02008	0.000890265	0.00996507
SLC25A18	83733	solute carrier family 25 member 18	-1.1955	3.59137	0.00089117	0.00996733
LRRC47	57470	leucine rich repeat containing 47	-0.37328	5.69789	0.000893353	0.00997379
RPL36	25873	ribosomal protein L36	-0.736782	8.59	0.000893425	0.00997379
STOML2	30968	stomatin like 2	-0.463687	6.15302	0.000894407	0.00997379
SEMA6D	80031	semaphorin 6D	1.16116	3.28939	0.000894936	0.00997379
TMSB10	9168	thymosin beta 10	-0.76836	10.0351	0.000895264	0.00997379
ZCRB1	85437	zinc finger CCHC-type and RNA binding motif containing 1	-0.941878	7.38564	0.000896615	0.00997726
TMEM9	252839	transmembrane protein 9	-0.412083	5.27173	0.000896982	0.00997726
ITGA4	3676	integrin subunit alpha 4	1.16324	2.85157	0.000898503	0.00997889
TCEB2	NA	NA	-0.684294	7.19414	0.000898663	0.00997889
PSMA7	5688	proteasome subunit alpha 7	-0.696088	8.53888	0.00089924	0.00997889
YTHDC1	91746	YTH domain containing 1	-0.500103	6.99805	0.000900692	0.00998719
SAMD3	154075	sterile alpha motif domain containing 3	1.58792	0.0232679	0.000903474	0.0100084
RSF1	51773	remodeling and spacing factor 1	-0.927322	7.66319	0.000904017	0.0100084
EIF4E2	9470	eukaryotic translation initiation factor 4E family member 2	-0.395241	5.04309	0.000905912	0.0100216
MALT1	10892	MALT1 paracaspase	0.629108	4.30569	0.000910492	0.0100473
FAM63B	NA	NA	-0.797621	5.1693	0.000911413	0.0100473
ATXN2L	11273	ataxin 2 like	0.40196	5.60601	0.000911529	0.0100473
ZNF710	374655	zinc finger protein 710	0.935705	2.61835	0.00091376	0.0100473
MRPL11	65003	mitochondrial ribosomal protein L11	-0.430272	5.09994	0.000914859	0.0100473
GPRC5B	51704	G protein-coupled receptor class C group 5 member B	0.55488	4.80394	0.000915149	0.0100473
CWC15	51503	CWC15 spliceosome associated protein homolog	-0.404114	6.13784	0.00091531	0.0100473
FNDC3A	22862	fibronectin type III domain containing 3A	0.875902	5.13895	0.000915782	0.0100473
TMEM203	94107	transmembrane protein 203	-0.394767	5.06267	0.000916593	0.0100473
RPA4	29935	replication protein A4	-1.3173	0.0114961	0.000916967	0.0100473
HIGD2A	192286	HIG1 hypoxia inducible domain family member 2A	-0.457783	6.74815	0.000917241	0.0100473
SSRP1	6749	structure specific recognition protein 1	-0.436715	6.48132	0.000917745	0.0100473
IMP3	55272	IMP3, U3 small nucleolar ribonucleoprotein	-0.421328	5.36875	0.000917852	0.0100473
AKD1	NA	NA	-0.802657	3.95216	0.000919067	0.0100473
MPHOSPH8	54737	M-phase phosphoprotein 8	-0.857733	8.13922	0.000919796	0.0100473
ATP5S	27109	ATP synthase, H+ transporting, mitochondrial Fo complex subunit s (factor B)	-0.546552	4.42466	0.000920148	0.0100473
EVPL	2125	envoplakin	2.04048	1.07494	0.000920282	0.0100473
MRPL28	10573	mitochondrial ribosomal protein L28	-0.593005	5.59482	0.000925043	0.0100875
METRN	79006	meteorin, glial cell differentiation regulator	-0.713094	3.06578	0.00092727	0.0100875
TCF25	22980	transcription factor 25	-0.707456	7.37367	0.000928525	0.0100875
ANXA11	311	annexin A11	-0.500577	8.26238	0.000928781	0.0100875
ATRN	8455	attractin	0.531365	5.75613	0.000928975	0.0100875
CCDC86	79080	coiled-coil domain containing 86	-0.556028	4.03407	0.000929902	0.0100875
PSMD13	5719	proteasome 26S subunit, non-ATPase 13	-0.446768	6.65639	0.000930055	0.0100875
BTAF1	9044	B-TFIID TATA-box binding protein associated factor 1	1.01027	4.87028	0.000930109	0.0100875
TMEM147	10430	transmembrane protein 147	-0.554446	5.62451	0.000930368	0.0100875
SLC2A8	29988	solute carrier family 2 member 8	-0.482618	4.41635	0.000932984	0.0101082
WDR70	55100	WD repeat domain 70	-0.819692	5.53608	0.000933895	0.0101103
APITD1	NA	NA	-0.769046	1.30122	0.000935787	0.0101231
EBP	10682	emopamil binding protein (sterol isomerase)	-0.610715	4.30589	0.000937824	0.0101254
RPL32	6161	ribosomal protein L32	-0.542518	10.046	0.000937945	0.0101254
PVRL1	NA	NA	0.51311	3.42641	0.000938148	0.0101254
COIL	8161	coilin	-0.63359	4.80772	0.000943496	0.0101732
PCLO	27445	piccolo presynaptic cytomatrix protein	-1.35702	5.77156	0.000944013	0.0101732
ZNF841	284371	zinc finger protein 841	0.711565	3.05279	0.000947394	0.0101919
FAM108B1	NA	NA	0.790068	3.23984	0.000947897	0.0101919
ZNF146	7705	zinc finger protein 146	0.535089	5.50647	0.000947901	0.0101919
ZNF655	79027	zinc finger protein 655	0.467093	5.70093	0.000950919	0.0102097
TAF3	83860	TATA-box binding protein associated factor 3	-1.07841	5.86527	0.000950996	0.0102097
FANCL	55120	Fanconi anemia complementation group L	0.589591	3.36295	0.000952189	0.0102111
RPL35A	6165	ribosomal protein L35a	-0.479537	9.4621	0.000953604	0.0102111
MIER3	166968	MIER family member 3	1.02056	3.47102	0.000953755	0.0102111
RUNX2	860	runt related transcription factor 2	1.03837	0.918682	0.000954247	0.0102111
MCC	4163	mutated in colorectal cancers	0.822943	4.58731	0.000955432	0.0102111
TPI1	7167	triosephosphate isomerase 1	-0.475943	8.08375	0.000955447	0.0102111
MRPL27	51264	mitochondrial ribosomal protein L27	-0.636497	5.57558	0.000956647	0.0102162
DLG4	1742	discs large MAGUK scaffold protein 4	0.644053	3.08174	0.000957941	0.0102224
WBSCR22	NA	NA	-0.465719	5.75364	0.000959789	0.0102289
ZFYVE16	9765	zinc finger FYVE-type containing 16	0.686806	4.94697	0.000959992	0.0102289
RNF20	56254	ring finger protein 20	-0.547072	6.28301	0.000961026	0.0102322
EEF1D	1936	eukaryotic translation elongation factor 1 delta	-0.590016	8.44438	0.000968684	0.0102988
DDX49	54555	DEAD-box helicase 49	-0.416568	4.75771	0.000968733	0.0102988
MTM1	4534	myotubularin 1	0.985565	3.00496	0.000972443	0.0103219
APP	351	amyloid beta precursor protein	0.583594	7.89598	0.000972901	0.0103219
SIK1	150094	salt inducible kinase 1	2.25161	6.4208	0.000973093	0.0103219
ZNF18	7566	zinc finger protein 18	-0.393387	3.70673	0.000978026	0.0103665
IL10	3586	interleukin 10	2.74304	0.910884	0.000979895	0.0103785
CRK	1398	CRK proto-oncogene, adaptor protein	-0.432256	7.05468	0.000981861	0.0103916
KPNA6	23633	karyopherin subunit alpha 6	-0.528497	7.07759	0.000982852	0.0103943
UXT	8409	ubiquitously expressed prefoldin like chaperone	-0.461823	5.67463	0.000984719	0.010405
LOC93622	93622	Morf4 family associated protein 1 like 1 pseudogene	-0.420149	3.99931	0.00098533	0.010405
VASP	7408	vasodilator stimulated phosphoprotein	0.572107	5.57688	0.00099278	0.0104643
RPL27A	6157	ribosomal protein L27a	-0.571718	9.76606	0.00099288	0.0104643
ERGIC2	51290	ERGIC and golgi 2	-0.493878	6.04775	0.00099316	0.0104643
DRAM1	55332	DNA damage regulated autophagy modulator 1	0.612407	4.64846	0.000994009	0.0104655
PRPF39	55015	pre-mRNA processing factor 39	0.856287	4.30585	0.000998421	0.0104965
SSNA1	8636	SS nuclear autoantigen 1	-0.467416	4.95288	0.000998433	0.0104965
DDX10	1662	DEAD-box helicase 10	-0.746714	5.06513	0.000999636	0.0104965
NUP107	57122	nucleoporin 107	0.636806	5.10472	0.0010001	0.0104965
CCRL2	9034	C-C motif chemokine receptor like 2	1.15174	2.94964	0.00100117	0.0104965
C8orf4	NA	NA	1.74632	4.09103	0.0010014	0.0104965
PDCL	5082	phosducin like	0.692509	3.68986	0.00100229	0.0104981
TMIE	259236	transmembrane inner ear	-1.35498	-0.102153	0.00100313	0.0104992
NMRAL1	57407	NmrA like redox sensor 1	-0.791488	4.05064	0.00100446	0.0105053
SUGP2	10147	SURP and G-patch domain containing 2	0.327536	5.7575	0.00100592	0.0105127
OAS3	4940	2'-5'-oligoadenylate synthetase 3	0.564282	3.79457	0.00100715	0.0105127
MPG	4350	N-methylpurine DNA glycosylase	-0.542049	5.12536	0.00100739	0.0105127
THBS1	7057	thrombospondin 1	1.74183	7.46818	0.00100935	0.0105194
UBAP2	55833	ubiquitin associated protein 2	-0.653186	5.48551	0.00100951	0.0105194
CDK5RAP2	55755	CDK5 regulatory subunit associated protein 2	-0.431955	5.7381	0.00101419	0.010556
TNFRSF1B	7133	TNF receptor superfamily member 1B	0.726876	6.35782	0.00101451	0.010556
RHBDD2	57414	rhomboid domain containing 2	-0.552456	5.88089	0.00101683	0.0105723
ZNF41	7592	zinc finger protein 41	1.12458	2.3023	0.00101936	0.0105825
SLC45A3	85414	solute carrier family 45 member 3	1.60872	1.44654	0.00101977	0.0105825
PTK7	5754	protein tyrosine kinase 7 (inactive)	1.24523	2.36472	0.00102005	0.0105825
RNASEH1	246243	ribonuclease H1	-0.475014	4.34914	0.00102123	0.0105868
FAM98C	147965	family with sequence similarity 98 member C	-0.551935	3.24445	0.00102267	0.0105868
SCML2	10389	Scm polycomb group protein like 2	0.933221	0.86556	0.0010227	0.0105868
RAD23A	5886	RAD23 homolog A, nucleotide excision repair protein	-0.458471	7.16202	0.00102402	0.0105872
HHLA3	11147	HERV-H LTR-associating 3	-0.619667	2.36358	0.00102481	0.0105872
SHOX2	6474	short stature homeobox 2	1.82368	3.65646	0.00102582	0.0105872
RPS12	6206	ribosomal protein S12	-0.490099	9.65383	0.00102678	0.0105872
DCAF12	25853	DDB1 and CUL4 associated factor 12	0.673621	4.71909	0.00102714	0.0105872
PLAC9	219348	placenta specific 9	-1.20394	7.61292	0.00102721	0.0105872
RIN2	54453	Ras and Rab interactor 2	0.579252	5.39879	0.00102954	0.0106035
HDDC2	51020	HD domain containing 2	-0.536735	6.00504	0.00103039	0.0106045
WDR91	29062	WD repeat domain 91	0.472024	4.4827	0.0010324	0.0106174
MRPL23	6150	mitochondrial ribosomal protein L23	-0.764756	5.51419	0.00103448	0.0106311
TIMP3	7078	TIMP metallopeptidase inhibitor 3	-0.536725	10.7026	0.00103779	0.0106517
CHCHD2	51142	coiled-coil-helix-coiled-coil-helix domain containing 2	-0.417421	7.75665	0.00103798	0.0106517
ITGAM	3684	integrin subunit alpha M	1.17721	4.67088	0.00104027	0.0106652
NAT6	24142	N-acetyltransferase 6	-0.592685	2.79603	0.0010408	0.0106652
C19orf53	28974	chromosome 19 open reading frame 53	-0.469625	6.07645	0.00104338	0.0106769
MTO1	25821	mitochondrial tRNA translation optimization 1	0.412758	3.90115	0.00104391	0.0106769
BCL3	602	B cell CLL/lymphoma 3	1.43012	3.80485	0.0010442	0.0106769
SNW1	22938	SNW domain containing 1	-0.496283	6.47631	0.00104601	0.0106877
UBE2R2	54926	ubiquitin conjugating enzyme E2 R2	-0.445174	7.09248	0.00104721	0.0106922
BIN3	55909	bridging integrator 3	-0.4877	4.68961	0.00105176	0.010731
ANKRD32	NA	NA	-0.734086	3.8343	0.00105353	0.0107366
POLR3H	171568	RNA polymerase III subunit H	-0.42896	5.30395	0.00105383	0.0107366
RALBP1	10928	ralA binding protein 1	-0.735819	7.75063	0.00105566	0.0107473
TROVE2	6738	TROVE domain family member 2	-0.817155	5.74383	0.00105639	0.0107473
MAP2K5	5607	mitogen-activated protein kinase kinase 5	-0.489654	4.43007	0.00105726	0.010748
VPS28	51160	VPS28, ESCRT-I subunit	-0.502343	6.25095	0.00105797	0.010748
FAM105A	NA	NA	1.12872	3.59305	0.00105957	0.0107526
EIF5B	9669	eukaryotic translation initiation factor 5B	-0.905908	9.20476	0.00105995	0.0107526
RXRA	6256	retinoid X receptor alpha	-0.419136	7.45097	0.00106234	0.0107594
ZNF548	147694	zinc finger protein 548	0.586879	3.53449	0.00106338	0.0107594
UCK2	7371	uridine-cytidine kinase 2	0.664107	3.04789	0.00106352	0.0107594
GNPAT	8443	glyceronephosphate O-acyltransferase	-0.30892	6.22972	0.00106364	0.0107594
NUP160	23279	nucleoporin 160	0.828538	4.57247	0.00106743	0.0107899
ARHGAP28	79822	Rho GTPase activating protein 28	1.26141	3.43383	0.00107121	0.0108205
ROMO1	140823	reactive oxygen species modulator 1	-0.58897	6.18092	0.00107632	0.0108584
NTN4	59277	netrin 4	1.14752	4.69281	0.0010765	0.0108584
CIRBP	1153	cold inducible RNA binding protein	-0.419042	8.57594	0.00107892	0.0108751
ZNHIT1	10467	zinc finger HIT-type containing 1	-0.575058	6.68003	0.00108061	0.0108814
C1orf63	NA	NA	0.819085	5.19657	0.00108173	0.0108814
SUV39H1	6839	suppressor of variegation 3-9 homolog 1	-0.500023	3.16938	0.00108241	0.0108814
C11orf82	NA	NA	1.38261	0.152057	0.00108262	0.0108814
FLJ42393	401105	uncharacterized LOC401105	-1.38137	0.30284	0.00108372	0.0108825
TIMM8B	26521	translocase of inner mitochondrial membrane 8 homolog B	-0.413354	5.69917	0.00108468	0.0108825
C14orf102	NA	NA	-0.655606	4.5465	0.00108503	0.0108825
NOP2	4839	NOP2 nucleolar protein	0.450602	4.1772	0.00108888	0.0109134
LOC645676	NA	NA	-0.738905	1.19278	0.00109272	0.0109301
ZNF32	7580	zinc finger protein 32	-0.388087	5.27239	0.00109279	0.0109301
ELK4	2005	ELK4, ETS transcription factor	0.686077	5.3178	0.00109314	0.0109301
NKTR	4820	natural killer cell triggering receptor	-0.74894	8.08416	0.00109362	0.0109301
GRHL1	29841	grainyhead like transcription factor 1	2.0081	1.76087	0.00109518	0.0109303
C17orf53	78995	chromosome 17 open reading frame 53	-1.50661	1.30481	0.00109519	0.0109303
NSA2	10412	NSA2, ribosome biogenesis homolog	-0.696778	7.96691	0.00109789	0.0109429
SETX	23064	senataxin	0.424826	6.08301	0.00109799	0.0109429
SNORD89	692205	small nucleolar RNA, C/D box 89	1.38779	0.914435	0.00109922	0.0109464
COX7A1	1346	cytochrome c oxidase subunit 7A1	-0.857238	7.76574	0.00109989	0.0109464
RPL6	6128	ribosomal protein L6	-0.399037	9.74675	0.0011033	0.0109574
THOC2	57187	THO complex 2	-0.97764	7.28555	0.00110347	0.0109574
HSPB7	27129	heat shock protein family B (small) member 7	-0.57304	8.83893	0.00110395	0.0109574
RPS29	6235	ribosomal protein S29	-0.562286	8.89129	0.0011046	0.0109574
ZNF117	51351	zinc finger protein 117	1.15623	5.88549	0.00110485	0.0109574
ARHGAP10	79658	Rho GTPase activating protein 10	-0.492222	6.14271	0.00110783	0.010977
IDH3G	3421	isocitrate dehydrogenase 3 (NAD(+)) gamma	-0.392659	5.91031	0.00110838	0.010977
VPS13C	54832	vacuolar protein sorting 13 homolog C	0.617777	5.98083	0.00111022	0.0109876
NFATC3	4775	nuclear factor of activated T cells 3	-0.461353	6.57556	0.00112218	0.0110951
GABARAPL2	11345	GABA type A receptor associated protein like 2	-0.353097	6.83178	0.00112334	0.0110951
PLEKHA7	144100	pleckstrin homology domain containing A7	0.71521	3.44494	0.00112344	0.0110951
DKFZp779M0652	374387	uncharacterized DKFZp779M0652	-1.07319	1.35681	0.00112492	0.0111021
EXPH5	23086	exophilin 5	-1.17482	1.4829	0.00113376	0.0111739
DHRS7B	25979	dehydrogenase/reductase 7B	-0.398958	5.06924	0.00113409	0.0111739
MEGF6	1953	multiple EGF like domains 6	0.831352	4.87598	0.00113502	0.0111739
DNMT3B	1789	DNA methyltransferase 3 beta	0.84519	1.10218	0.00113535	0.0111739
ANXA2	302	annexin A2	-0.51371	11.0933	0.00113651	0.0111775
NKAPP1	158801	NFKB activating protein pseudogene 1	-0.92295	1.36828	0.00113925	0.0111962
MFSD8	256471	major facilitator superfamily domain containing 8	0.758372	3.65064	0.00113999	0.0111962
DNAJB4	11080	DnaJ heat shock protein family (Hsp40) member B4	1.24595	4.51497	0.00114188	0.011207
PURA	5813	purine rich element binding protein A	-0.759171	6.4908	0.00114445	0.01122
TNRC18	84629	trinucleotide repeat containing 18	0.440111	6.03236	0.00114479	0.01122
ZNF700	90592	zinc finger protein 700	0.569185	3.758	0.00114619	0.011226
DPT	1805	dermatopontin	-1.24336	9.27189	0.00114744	0.0112305
MRP63	NA	NA	-0.46545	5.11367	0.00114869	0.011235
FEN1	2237	flap structure-specific endonuclease 1	-0.446561	3.69901	0.00115065	0.0112464
ARL6IP6	151188	ADP ribosylation factor like GTPase 6 interacting protein 6	0.963021	2.74613	0.00115183	0.0112502
ACAA1	30	acetyl-CoA acyltransferase 1	-0.319076	6.7472	0.00115322	0.011256
CYCS	54205	cytochrome c, somatic	0.622076	6.85825	0.00115445	0.0112602
CSRNP2	81566	cysteine and serine rich nuclear protein 2	0.635456	4.52257	0.00115531	0.0112609
ZNF234	10780	zinc finger protein 234	0.617978	3.11827	0.00115697	0.0112678
TRDN	10345	triadin	-1.62324	7.6711	0.00115761	0.0112678
FRMPD1	22844	FERM and PDZ domain containing 1	-1.27154	-0.548595	0.00115903	0.0112733
CD4	920	CD4 molecule	0.987301	5.68928	0.00115976	0.0112733
CNNM4	26504	cyclin and CBS domain divalent metal cation transport mediator 4	0.662749	2.31831	0.00116062	0.0112739
KLHL15	80311	kelch like family member 15	0.930539	3.02383	0.00116509	0.0113096
KAT8	84148	lysine acetyltransferase 8	-0.326213	4.95132	0.00116689	0.0113193
FAM208B	54906	family with sequence similarity 208 member B	1.02935	4.06237	0.00117011	0.0113428
MRPL21	219927	mitochondrial ribosomal protein L21	-0.536614	4.8468	0.00117348	0.011359
GFM1	85476	G elongation factor mitochondrial 1	0.712515	5.48251	0.00117415	0.011359
DECR1	1666	2,4-dienoyl-CoA reductase 1	0.589882	8.05961	0.00117515	0.011359
SMCR8	140775	Smith-Magenis syndrome chromosome region, candidate 8	0.509915	4.29082	0.00117579	0.011359
LOC100289495	100289495	uncharacterized LOC100289495	-0.788844	1.50756	0.00117657	0.011359
EPOR	2057	erythropoietin receptor	0.699342	2.89957	0.00117659	0.011359
KHK	3795	ketohexokinase	-0.583866	2.55762	0.00118119	0.011389
RBAK	57786	RB associated KRAB zinc finger	0.793316	3.78226	0.0011813	0.011389
GZF1	64412	GDNF inducible zinc finger protein 1	0.379305	3.45648	0.00118255	0.0113933
RPL31	6160	ribosomal protein L31	-0.431167	9.70943	0.00118552	0.0114141
ACSL5	51703	acyl-CoA synthetase long chain family member 5	0.456096	4.88593	0.00118749	0.0114254
RPS4X	6191	ribosomal protein S4, X-linked	-0.501291	10.2574	0.00118853	0.0114276
AP1G1	164	adaptor related protein complex 1 gamma 1 subunit	0.506445	6.01127	0.00119403	0.011461
TMEM8B	51754	transmembrane protein 8B	-0.46347	3.75913	0.00119419	0.011461
PPAPDC3	NA	NA	-0.637783	3.28655	0.00119513	0.011461
CWF19L2	143884	CWF19 like 2, cell cycle control (S. pombe)	-0.788361	6.71956	0.00119524	0.011461
MVK	4598	mevalonate kinase	-0.557204	3.52153	0.0011987	0.0114767
MTX1	4580	metaxin 1	-0.42509	4.66066	0.0011991	0.0114767
NDUFB8	4714	NADH:ubiquinone oxidoreductase subunit B8	-0.501364	7.28174	0.0011993	0.0114767
C14orf1	NA	NA	-0.501464	4.25616	0.00120454	0.0115191
GIPC2	54810	GIPC PDZ domain containing family member 2	0.882192	2.27857	0.00120667	0.0115265
TFPI2	7980	tissue factor pathway inhibitor 2	1.50579	3.79275	0.00120694	0.0115265
C6orf97	NA	NA	-0.551842	5.56552	0.00120793	0.0115282
C14orf64	NA	NA	-0.920167	1.81971	0.00121162	0.0115556
RPS15	6209	ribosomal protein S15	-0.584498	9.0308	0.00121337	0.0115646
PTRF	NA	NA	-0.588076	10.6998	0.00121528	0.0115662
AATF	26574	apoptosis antagonizing transcription factor	-0.347226	5.53163	0.00121536	0.0115662
TCOF1	6949	treacle ribosome biogenesis factor 1	-0.708995	5.91526	0.00121599	0.0115662
TP53I13	90313	tumor protein p53 inducible protein 13	-0.461837	5.42986	0.00121861	0.0115809
TAF10	6881	TATA-box binding protein associated factor 10	-0.561277	5.83838	0.00122001	0.0115809
FAH	2184	fumarylacetoacetate hydrolase	-0.403886	8.23457	0.00122052	0.0115809
EIF2AK3	9451	eukaryotic translation initiation factor 2 alpha kinase 3	0.747389	3.70911	0.00122254	0.0115809
PHF20	51230	PHD finger protein 20	-0.654748	6.19163	0.00122333	0.0115809
RAC1	5879	Rac family small GTPase 1	-0.490633	8.68845	0.00122362	0.0115809
KRR1	11103	KRR1, small subunit processome component homolog	-0.591172	5.90795	0.00122429	0.0115809
KAT6B	23522	lysine acetyltransferase 6B	-0.766821	6.50164	0.0012246	0.0115809
SLC9A3R2	9351	SLC9A3 regulator 2	-0.772732	6.48438	0.00122709	0.0115809
HINT1	3094	histidine triad nucleotide binding protein 1	-0.337833	7.26127	0.00122776	0.0115809
EMB	133418	embigin	1.38828	5.00787	0.00122817	0.0115809
SNHG8	100093630	small nucleolar RNA host gene 8	-1.05528	6.40089	0.00122828	0.0115809
SP4	6671	Sp4 transcription factor	1.07895	1.71562	0.00122872	0.0115809
GSS	2937	glutathione synthetase	-0.436872	5.24441	0.00122897	0.0115809
TTLL3	26140	tubulin tyrosine ligase like 3	0.94758	1.89251	0.00123254	0.0116068
FGL2	10875	fibrinogen like 2	1.05991	6.66372	0.00123491	0.0116214
C9orf91	NA	NA	-0.443647	4.96638	0.00123621	0.0116258
SH3TC2	79628	SH3 domain and tetratricopeptide repeats 2	1.06037	0.478325	0.00123701	0.0116258
RPL34	6164	ribosomal protein L34	-0.617351	9.67331	0.00123843	0.0116314
PTRH1	138428	peptidyl-tRNA hydrolase 1 homolog	-0.555859	3.31465	0.00124054	0.0116321
METTL3	56339	methyltransferase like 3	0.349345	5.16433	0.00124128	0.0116321
ARFIP2	23647	ADP ribosylation factor interacting protein 2	-0.343466	4.91228	0.00124162	0.0116321
NUDT1	4521	nudix hydrolase 1	-0.877333	3.80966	0.00124179	0.0116321
ZNF781	163115	zinc finger protein 781	0.887964	1.88341	0.00124463	0.0116511
KLHL6	89857	kelch like family member 6	1.32247	2.28761	0.00124628	0.0116588
HNRNPU-AS1	NA	NA	1.03806	4.78293	0.00124936	0.011665
DDX26B	NA	NA	0.580723	3.15805	0.00124987	0.011665
TMTC2	160335	transmembrane and tetratricopeptide repeat containing 2	1.2146	1.81716	0.00125108	0.011665
RPL30	6156	ribosomal protein L30	-0.387017	9.67772	0.00125151	0.011665
ZDHHC1	29800	zinc finger DHHC-type containing 1	-0.493575	3.73193	0.00125169	0.011665
ABHD14B	84836	abhydrolase domain containing 14B	-0.554261	6.92874	0.00125187	0.011665
BTBD11	121551	BTB domain containing 11	-1.32089	0.159534	0.00125905	0.0117241
NUDT16L1	84309	nudix hydrolase 16 like 1	-0.42347	3.95627	0.00126115	0.0117293
CCNT2	905	cyclin T2	0.682799	4.84719	0.00126138	0.0117293
RNFT1	51136	ring finger protein, transmembrane 1	0.958684	4.03382	0.00126208	0.0117293
TTPAL	79183	alpha tocopherol transfer protein like	-0.585822	4.00657	0.00126309	0.011731
TLL1	7092	tolloid like 1	1.39826	1.88316	0.0012657	0.0117475
ITGA3	3675	integrin subunit alpha 3	0.974563	4.11023	0.00126656	0.0117478
HNRNPH1	3187	heterogeneous nuclear ribonucleoprotein H1	0.775	7.54619	0.00126818	0.0117552
C19orf33	64073	chromosome 19 open reading frame 33	-1.79933	0.697986	0.00126929	0.0117577
SLC25A35	399512	solute carrier family 25 member 35	0.762845	2.90964	0.00127084	0.0117616
PSMG4	389362	proteasome assembly chaperone 4	-0.5518	3.74729	0.00127185	0.0117616
PA2G4	5036	proliferation-associated 2G4	-0.475768	7.38391	0.0012722	0.0117616
SMC3	9126	structural maintenance of chromosomes 3	-0.593631	7.08911	0.00127709	0.0117808
SUDS3	64426	SDS3 homolog, SIN3A corepressor complex component	-0.670888	5.74037	0.00127755	0.0117808
PLCE1	51196	phospholipase C epsilon 1	-0.953569	3.59292	0.00127789	0.0117808
SNX20	124460	sorting nexin 20	1.832	-0.393637	0.00127857	0.0117808
C5orf27	NA	NA	-1.75168	1.83342	0.00127897	0.0117808
RNF138	51444	ring finger protein 138	0.969004	3.42143	0.00127926	0.0117808
PMS1	5378	PMS1 homolog 1, mismatch repair system component	0.454855	4.092	0.0012811	0.0117901
TAF1D	79101	TATA-box binding protein associated factor, RNA polymerase I subunit D	-0.572918	5.47382	0.00128361	0.011802
RPL5	6125	ribosomal protein L5	-0.431152	9.88294	0.00128427	0.011802
FAM96B	51647	family with sequence similarity 96 member B	-0.430468	5.31946	0.00128489	0.011802
GCFC1	NA	NA	0.454051	4.62852	0.00128572	0.011802
R3HCC1	203069	R3H domain and coiled-coil containing 1	-0.39984	5.06492	0.00128786	0.0118085
RPL29	6159	ribosomal protein L29	-0.523465	9.47352	0.00128825	0.0118085
PELI3	246330	pellino E3 ubiquitin protein ligase family member 3	-0.446726	3.55984	0.00128893	0.0118085
SSR4P1	728039	signal sequence receptor subunit 4 pseudogene 1	-0.801626	1.38248	0.00129301	0.0118219
EIF2AK4	440275	eukaryotic translation initiation factor 2 alpha kinase 4	-0.807376	6.70428	0.00129325	0.0118219
SFSWAP	6433	splicing factor SWAP	-0.679266	6.26814	0.00129477	0.0118219
GJA1	2697	gap junction protein alpha 1	1.12171	6.18516	0.00129499	0.0118219
PXMP4	11264	peroxisomal membrane protein 4	-0.578378	4.60278	0.00129572	0.0118219
THAP7-AS1	439931	THAP7 antisense RNA 1	-0.858989	2.49388	0.00129627	0.0118219
UBAP2L	9898	ubiquitin associated protein 2 like	0.39687	6.06388	0.00129675	0.0118219
TMEM62	80021	transmembrane protein 62	-0.375974	4.28451	0.00129706	0.0118219
SBNO1	55206	strawberry notch homolog 1	-0.569024	6.56588	0.00130365	0.0118743
CALCOCO2	10241	calcium binding and coiled-coil domain 2	-0.349307	7.28903	0.00130462	0.0118755
MNT	4335	MAX network transcriptional repressor	0.563709	3.90319	0.00130624	0.0118826
KDM4A	9682	lysine demethylase 4A	0.37454	5.00035	0.00130726	0.0118843
HERC3	8916	HECT and RLD domain containing E3 ubiquitin protein ligase 3	1.08078	3.42183	0.00130992	0.0119009
EHD1	10938	EH domain containing 1	-0.494086	6.49608	0.00131128	0.0119056
TSPAN4	7106	tetraspanin 4	-0.462439	6.85838	0.00131468	0.0119214
KSR1	8844	kinase suppressor of ras 1	1.668	2.14594	0.00131637	0.0119214
VKORC1	79001	vitamin K epoxide reductase complex subunit 1	-0.541145	6.04131	0.00131684	0.0119214
RFX7	64864	regulatory factor X7	0.920924	3.17676	0.0013169	0.0119214
HNRNPUL2	221092	heterogeneous nuclear ribonucleoprotein U like 2	-0.359063	6.06472	0.00131722	0.0119214
DNAJC30	84277	DnaJ heat shock protein family (Hsp40) member C30	-0.49736	4.75611	0.00132209	0.0119524
NFASC	23114	neurofascin	1.10035	2.13826	0.00132234	0.0119524
ZNF439	90594	zinc finger protein 439	1.00138	1.78616	0.00132571	0.0119753
DDX12P	440081	DEAD/H-box helicase 12, pseudogene	0.763251	1.67669	0.00132701	0.0119794
COQ5	84274	coenzyme Q5, methyltransferase	-0.39242	5.18057	0.00132883	0.0119882
C11orf74	119710	chromosome 11 open reading frame 74	-0.38672	4.1292	0.00133008	0.0119884
SNX6	58533	sorting nexin 6	0.531304	6.13299	0.00133078	0.0119884
KIF22	3835	kinesin family member 22	-0.466207	4.4572	0.00133139	0.0119884
RPS25	6230	ribosomal protein S25	-0.389468	9.57959	0.00133314	0.0119966
RAB1B	81876	RAB1B, member RAS oncogene family	-0.346005	7.44923	0.00133496	0.0120053
SRRM1	10250	serine and arginine repetitive matrix 1	-0.841009	7.72964	0.00133855	0.01203
KRT1	3848	keratin 1	2.96691	-0.974886	0.00134137	0.0120477
HEG1	57493	heart development protein with EGF like domains 1	0.537084	6.3691	0.00134444	0.0120676
FARS2	10667	phenylalanyl-tRNA synthetase 2, mitochondrial	-0.438127	3.89067	0.00134914	0.0121022
CSNK2B	1460	casein kinase 2 beta	-0.401353	6.39846	0.00135043	0.0121061
SNRPD2	6633	small nuclear ribonucleoprotein D2 polypeptide	-0.485048	7.06061	0.00135246	0.0121166
GPAA1	8733	glycosylphosphatidylinositol anchor attachment 1	-0.385289	6.27916	0.00135912	0.0121685
ZDHHC6	64429	zinc finger DHHC-type containing 6	0.359449	4.8798	0.00136389	0.0121986
ARFRP1	10139	ADP ribosylation factor related protein 1	-0.586297	5.06572	0.00136419	0.0121986
BRMS1	25855	breast cancer metastasis suppressor 1	-0.434045	4.66466	0.00137001	0.0122429
MFI2-AS1	NA	NA	-0.725157	2.01176	0.0013721	0.0122477
TRAM2	9697	translocation associated membrane protein 2	0.694352	5.69803	0.00137228	0.0122477
CSTA	1475	cystatin A	-0.75193	5.31449	0.00137496	0.0122582
LCN10	414332	lipocalin 10	-1.57451	0.765256	0.00137685	0.0122582
TAP2	6891	transporter 2, ATP binding cassette subfamily B member	0.539989	4.79744	0.00137742	0.0122582
BPIFB2	80341	BPI fold containing family B member 2	-1.70481	0.339352	0.00137812	0.0122582
CX3CR1	1524	C-X3-C motif chemokine receptor 1	1.91285	1.17422	0.00137849	0.0122582
CTTNBP2	83992	cortactin binding protein 2	-0.593056	3.05407	0.00137864	0.0122582
LOC147727	NA	NA	-0.718555	5.24302	0.00138005	0.012263
MBD3	53615	methyl-CpG binding domain protein 3	-0.45091	6.31382	0.00138547	0.012294
MIR3064	100616387	microRNA 3064	1.14787	1.87535	0.00138684	0.012294
NPHP3-ACAD11	100532724	NPHP3-ACAD11 readthrough (NMD candidate)	2.57247	-0.0119258	0.00138699	0.012294
PRKCI	5584	protein kinase C iota	0.582598	4.10794	0.00138755	0.012294
ING4	51147	inhibitor of growth family member 4	-0.389129	4.95442	0.00138815	0.012294
AHCYL1	10768	adenosylhomocysteinase like 1	-0.382159	7.79347	0.00138873	0.012294
RPL37	6167	ribosomal protein L37	-0.520475	9.87108	0.00139294	0.0123236
MSL1	339287	male specific lethal 1 homolog	0.502589	5.85099	0.00139403	0.0123255
DOCK4	9732	dedicator of cytokinesis 4	0.905995	3.74669	0.00139583	0.0123337
SREK1	140890	splicing regulatory glutamic acid and lysine rich protein 1	-0.956077	7.55186	0.0013967	0.0123337
VEGFB	7423	vascular endothelial growth factor B	-0.655572	8.53383	0.00139916	0.0123478
PISD	23761	phosphatidylserine decarboxylase	-0.720359	6.17249	0.00140045	0.0123505
PRPF40A	55660	pre-mRNA processing factor 40 homolog A	-0.682437	7.35232	0.00140121	0.0123505
WDPCP	51057	WD repeat containing planar cell polarity effector	-0.704811	4.01396	0.00141189	0.0124283
NUP153	9972	nucleoporin 153	0.865447	4.72107	0.00141246	0.0124283
CHFR	55743	checkpoint with forkhead and ring finger domains	0.372007	4.1875	0.00141266	0.0124283
C20orf43	NA	NA	-0.28995	6.79081	0.00141356	0.0124285
UBE2M	9040	ubiquitin conjugating enzyme E2 M	-0.572911	6.08712	0.00141842	0.0124473
GREM1	26585	gremlin 1, DAN family BMP antagonist	3.43771	1.81583	0.00141891	0.0124473
THRAP3	9967	thyroid hormone receptor associated protein 3	-0.379439	7.49236	0.0014193	0.0124473
TRAPPC5	126003	trafficking protein particle complex 5	-0.771527	5.43688	0.00141942	0.0124473
CSGALNACT1	55790	chondroitin sulfate N-acetylgalactosaminyltransferase 1	0.7041	3.93076	0.00142009	0.0124473
RPL23AP32	56969	ribosomal protein L23a pseudogene 32	-1.46478	3.20333	0.00142294	0.0124645
ZNF485	220992	zinc finger protein 485	0.810577	0.485245	0.00142685	0.0124911
SLC35D1	23169	solute carrier family 35 member D1	0.702081	3.49291	0.00143043	0.0125126
TUSC3	7991	tumor suppressor candidate 3	0.794564	3.67707	0.00143272	0.0125126
NFKB2	4791	nuclear factor kappa B subunit 2	0.660188	4.68032	0.00143273	0.0125126
TALDO1	6888	transaldolase 1	-0.542235	8.11703	0.00143283	0.0125126
KLF16	83855	Kruppel like factor 16	0.899783	3.03783	0.0014348	0.0125162
SEC61G	23480	Sec61 translocon gamma subunit	-0.482453	5.91363	0.00143501	0.0125162
CABP1	9478	calcium binding protein 1	-1.80072	0.291204	0.00143898	0.0125277
HDGFRP2	NA	NA	-0.488532	5.35732	0.00143959	0.0125277
SEC62	7095	SEC62 homolog, preprotein translocation factor	-0.592529	9.67748	0.00144078	0.0125277
MGST3	4259	microsomal glutathione S-transferase 3	-0.465374	8.54573	0.00144098	0.0125277
GUK1	2987	guanylate kinase 1	-0.452339	7.25146	0.00144123	0.0125277
ITPK1	3705	inositol-tetrakisphosphate 1-kinase	-0.491094	8.01146	0.00144247	0.0125277
OSBPL11	114885	oxysterol binding protein like 11	0.964488	4.45174	0.00144251	0.0125277
NIPA2	81614	NIPA magnesium transporter 2	0.529604	4.94084	0.00144753	0.0125636
VAMP5	10791	vesicle associated membrane protein 5	-0.682502	5.39039	0.00145225	0.0125968
TOX	9760	thymocyte selection associated high mobility group box	1.26201	0.282754	0.00145477	0.0126109
RABEPK	10244	Rab9 effector protein with kelch motifs	-0.39908	4.64461	0.00145805	0.0126115
RFXANK	8625	regulatory factor X associated ankyrin containing protein	-0.621168	4.81167	0.00145847	0.0126115
SLC25A39	51629	solute carrier family 25 member 39	-0.424346	5.64506	0.00145924	0.0126115
SLIRP	81892	SRA stem-loop interacting RNA binding protein	-0.494595	5.83001	0.00145925	0.0126115
RNF25	64320	ring finger protein 25	-0.393333	3.97565	0.00145928	0.0126115
SRSF1	6426	serine and arginine rich splicing factor 1	0.455874	6.76946	0.00146188	0.0126208
ATP8B4	79895	ATPase phospholipid transporting 8B4 (putative)	1.32465	5.07939	0.00146213	0.0126208
LOC284408	NA	NA	1.0573	0.282619	0.00146535	0.0126408
MED14	9282	mediator complex subunit 14	0.803818	4.44449	0.00146709	0.0126482
C11orf67	NA	NA	-0.680116	6.57097	0.00147064	0.0126711
EXOSC7	23016	exosome component 7	-0.393058	4.46625	0.00147174	0.0126729
COQ6	51004	coenzyme Q6, monooxygenase	0.564779	4.3963	0.00147281	0.0126744
ZNF587B	100293516	zinc finger protein 587B	0.687111	2.6641	0.001475	0.012679
MKRN1	23608	makorin ring finger protein 1	-0.336428	6.45529	0.00147513	0.012679
SYT11	23208	synaptotagmin 11	0.488327	3.70019	0.00147928	0.0126998
NAA40	79829	N(alpha)-acetyltransferase 40, NatD catalytic subunit	0.674215	3.56585	0.00147934	0.0126998
KIAA0528	NA	NA	0.674769	4.78049	0.00148065	0.0127034
SWI5	375757	SWI5 homologous recombination repair protein	-0.555946	3.97514	0.00148214	0.0127048
CREBZF	58487	CREB/ATF bZIP transcription factor	0.852387	5.35222	0.00148352	0.0127048
SUCNR1	56670	succinate receptor 1	2.45898	0.388098	0.00148489	0.0127048
ZNF248	57209	zinc finger protein 248	0.577886	3.34166	0.00148521	0.0127048
ZMYM1	79830	zinc finger MYM-type containing 1	1.16257	2.66121	0.0014853	0.0127048
DOK3	79930	docking protein 3	1.16134	2.7799	0.00148765	0.0127172
GALC	2581	galactosylceramidase	0.566899	4.70935	0.00149028	0.0127253
RPL18A	6142	ribosomal protein L18a	-0.555088	9.21514	0.00149039	0.0127253
PTPRE	5791	protein tyrosine phosphatase, receptor type E	1.02182	4.62437	0.00149516	0.0127584
BRD4	23476	bromodomain containing 4	-0.970132	6.72221	0.0014978	0.0127681
MTDH	92140	metadherin	-0.588732	8.59106	0.00150126	0.0127681
ZDHHC13	54503	zinc finger DHHC-type containing 13	0.960945	1.82778	0.00150189	0.0127681
SLC6A6	6533	solute carrier family 6 member 6	1.1152	4.78615	0.00150194	0.0127681
CNPY2	10330	canopy FGF signaling regulator 2	-0.381584	5.73159	0.00150213	0.0127681
CFDP1	10428	craniofacial development protein 1	-0.494187	5.96642	0.0015034	0.0127681
FAM195B	NA	NA	-0.648106	5.94006	0.00150472	0.0127681
PSMB3	5691	proteasome subunit beta 3	-0.603728	6.82051	0.00150473	0.0127681
GSTZ1	2954	glutathione S-transferase zeta 1	-0.572744	4.538	0.00150597	0.0127681
RPS11	6205	ribosomal protein S11	-0.510226	10.3412	0.00150607	0.0127681
EYA3	2140	EYA transcriptional coactivator and phosphatase 3	0.344445	3.88846	0.00150624	0.0127681
STYXL1	51657	serine/threonine/tyrosine interacting like 1	-1.05838	3.97681	0.00150711	0.0127681
MAF	4094	MAF bZIP transcription factor	1.02736	6.66493	0.001509	0.0127729
PGBD2	267002	piggyBac transposable element derived 2	0.92062	1.18903	0.00151024	0.0127729
SFMBT2	57713	Scm like with four mbt domains 2	0.862537	2.59582	0.00151038	0.0127729
ZNF575	284346	zinc finger protein 575	-0.762882	1.90679	0.00151223	0.0127729
MRPS34	65993	mitochondrial ribosomal protein S34	-0.56439	5.63962	0.00151279	0.0127729
FKBP14	55033	FK506 binding protein 14	-0.612498	3.54506	0.00151307	0.0127729
RB1CC1	9821	RB1 inducible coiled-coil 1	-0.568542	7.82718	0.00151457	0.0127779
PTGDR	5729	prostaglandin D2 receptor	1.39874	0.958778	0.00151924	0.0128096
IPP	3652	intracisternal A particle-promoted polypeptide	-0.499982	3.9905	0.00152194	0.0128248
C12orf47	NA	NA	-0.502477	4.34664	0.00152477	0.01283
WDR11	55717	WD repeat domain 11	0.625566	5.53271	0.00152618	0.01283
CCDC76	NA	NA	0.759847	3.78833	0.00152645	0.01283
FBLN7	129804	fibulin 7	-1.05978	2.76631	0.00152739	0.01283
ATRIP	84126	ATR interacting protein	-0.497589	3.16323	0.00152798	0.01283
ZNFX1-AS1	NA	NA	-0.50211	6.60633	0.00152799	0.01283
NEMF	9147	nuclear export mediator factor	-0.813975	7.80167	0.00153449	0.012874
ELMO1	9844	engulfment and cell motility 1	0.404324	4.35898	0.00153543	0.012874
EIF3J	8669	eukaryotic translation initiation factor 3 subunit J	-0.619379	7.13727	0.00153595	0.012874
OTUD6B	51633	OTU domain containing 6B	0.740591	3.03251	0.00153712	0.0128762
LRPAP1	4043	LDL receptor related protein associated protein 1	-0.297352	6.81204	0.00153896	0.0128811
EIF1	10209	eukaryotic translation initiation factor 1	-0.451466	9.82221	0.00153952	0.0128811
USP46	64854	ubiquitin specific peptidase 46	0.629653	3.64248	0.00154097	0.0128857
MYL5	4636	myosin light chain 5	-0.901333	4.06336	0.00154197	0.0128864
LOC375295	NA	NA	-0.735627	2.38927	0.00154487	0.012903
ASPG	374569	asparaginase	-2.73279	0.455388	0.00154628	0.0129072
LYRM1	57149	LYR motif containing 1	-0.301208	6.09292	0.00155073	0.0129323
C21orf91	54149	chromosome 21 open reading frame 91	0.972969	3.25408	0.0015524	0.0129323
LOC100288911	100288911	uncharacterized LOC100288911	-0.601253	3.69343	0.00155303	0.0129323
TIMM9	26520	translocase of inner mitochondrial membrane 9	-0.354962	4.92342	0.00155305	0.0129323
EGFLAM	133584	EGF like, fibronectin type III and laminin G domains	-1.02187	5.02454	0.00155384	0.0129323
APLN	8862	apelin	1.88571	1.23994	0.0015551	0.0129352
DEFB132	400830	defensin beta 132	2.3894	6.12738	0.00155746	0.0129472
LOC150381	NA	NA	-0.593195	4.17175	0.00155935	0.012955
ME2	4200	malic enzyme 2	0.544915	4.37363	0.00156022	0.012955
ZNF91	7644	zinc finger protein 91	-0.886058	6.25961	0.00156567	0.0129926
LCN6	158062	lipocalin 6	-1.54801	-0.327635	0.0015675	0.0130002
DNTTIP2	30836	deoxynucleotidyltransferase terminal interacting protein 2	-0.553854	6.51083	0.00157207	0.013026
CLEC2B	9976	C-type lectin domain family 2 member B	0.551226	5.52229	0.00157245	0.013026
CTSC	1075	cathepsin C	0.871695	6.5905	0.00157375	0.0130291
TMPO	7112	thymopoietin	0.69051	4.36079	0.00157475	0.0130298
LCORL	254251	ligand dependent nuclear receptor corepressor like	0.672399	2.61593	0.00157602	0.0130327
CHSY1	22856	chondroitin sulfate synthase 1	1.01115	4.38614	0.00157775	0.0130394
TPGS1	91978	tubulin polyglutamylase complex subunit 1	-0.644139	3.55354	0.00158035	0.0130533
SCN2A	6326	sodium voltage-gated channel alpha subunit 2	-1.83694	0.430075	0.00158266	0.0130648
CEP192	55125	centrosomal protein 192	0.608784	3.71626	0.00158409	0.013069
SNX17	9784	sorting nexin 17	-0.369311	6.95245	0.0015861	0.0130723
CISD3	284106	CDGSH iron sulfur domain 3	-0.592638	5.20949	0.00158633	0.0130723
FAM115A	NA	NA	-0.477752	6.73662	0.00158875	0.0130789
TCEA2	6919	transcription elongation factor A2	-0.376959	4.71899	0.00158965	0.0130789
RPL38	6169	ribosomal protein L38	-0.484073	9.13132	0.0015899	0.0130789
GPATCH1	55094	G-patch domain containing 1	-0.502431	3.87609	0.00159132	0.013083
NPR1	4881	natriuretic peptide receptor 1	-0.678963	7.14952	0.00159305	0.0130859
CALM1	801	calmodulin 1	-0.336204	9.66065	0.00159352	0.0130859
AJUBA	84962	ajuba LIM protein	0.837671	2.51665	0.00159465	0.0130876
GAMT	2593	guanidinoacetate N-methyltransferase	-0.76073	4.27635	0.00159625	0.0130883
SGK494	124923	uncharacterized serine/threonine-protein kinase SgK494	0.827522	2.35188	0.00159659	0.0130883
CEP112	201134	centrosomal protein 112	-0.379882	5.08269	0.00160005	0.0131039
FAM129B	64855	family with sequence similarity 129 member B	0.521231	5.28944	0.00160033	0.0131039
GLIPR1L2	144321	GLIPR1 like 2	-0.908223	0.905794	0.0016033	0.0131206
ACAP2	23527	ArfGAP with coiled-coil, ankyrin repeat and PH domains 2	0.716333	5.33878	0.00160519	0.013128
APEH	327	acylaminoacyl-peptide hydrolase	-0.325484	5.4846	0.00160656	0.013128
ATRX	546	ATRX, chromatin remodeler	-0.680969	9.25071	0.00160698	0.013128
BAI2	NA	NA	-0.7864	2.7248	0.00160898	0.0131285
RNF2	6045	ring finger protein 2	0.940518	3.06382	0.00160939	0.0131285
LOC220906	NA	NA	-0.701544	6.31749	0.00160981	0.0131285
LOXL2	4017	lysyl oxidase like 2	-0.442253	6.271	0.00161392	0.0131477
CLUAP1	23059	clusterin associated protein 1	-0.373266	4.49019	0.00161403	0.0131477
RDX	5962	radixin	-0.783733	7.69512	0.00161613	0.013154
DMTF1	9988	cyclin D binding myb like transcription factor 1	0.441617	5.73908	0.00161712	0.013154
PELP1	27043	proline, glutamate and leucine rich protein 1	-0.566872	5.62317	0.00161758	0.013154
SPSB1	80176	splA/ryanodine receptor domain and SOCS box containing 1	-0.875197	5.63051	0.00161947	0.0131551
ZNF185	7739	zinc finger protein 185 with LIM domain	0.627938	3.00031	0.00161958	0.0131551
ANKRD10	55608	ankyrin repeat domain 10	0.527475	6.06977	0.00162074	0.013157
SKAP2	8935	src kinase associated phosphoprotein 2	-0.754481	6.21112	0.00162572	0.0131798
SURF6	6838	surfeit 6	-0.460139	5.3822	0.00162612	0.0131798
PRPF38A	84950	pre-mRNA processing factor 38A	0.324366	4.59084	0.00162752	0.0131798
ZNF154	7710	zinc finger protein 154	1.60486	0.600818	0.00162897	0.0131798
FBXL15	79176	F-box and leucine rich repeat protein 15	-0.568096	3.85911	0.00162907	0.0131798
STAM	8027	signal transducing adaptor molecule	0.458309	4.07064	0.00162912	0.0131798
ITSN2	50618	intersectin 2	-1.12818	7.11339	0.00163594	0.0132237
RAB3GAP2	25782	RAB3 GTPase activating non-catalytic protein subunit 2	-0.34242	6.08941	0.00163641	0.0132237
NDUFS3	4722	NADH:ubiquinone oxidoreductase core subunit S3	-0.464226	6.20931	0.00163776	0.0132271
RPF2	84154	ribosome production factor 2 homolog	-0.425302	4.88583	0.00164424	0.0132718
SLC4A1AP	22950	solute carrier family 4 member 1 adaptor protein	-0.538798	5.6535	0.00164917	0.0132907
RPL27	6155	ribosomal protein L27	-0.451558	9.30542	0.00164917	0.0132907
ZCWPW2	152098	zinc finger CW-type and PWWP domain containing 2	-0.720927	1.27553	0.00164939	0.0132907
EPHB3	2049	EPH receptor B3	1.71652	1.40869	0.00165107	0.0132967
RPL28	6158	ribosomal protein L28	-0.549174	8.99441	0.00165696	0.0133365
FBXW5	54461	F-box and WD repeat domain containing 5	-0.436835	6.84838	0.00165886	0.0133442
ERO1LB	NA	NA	0.685746	3.79124	0.00166048	0.0133497
CD93	22918	CD93 molecule	0.755146	7.01556	0.00166149	0.0133503
PFKL	5211	phosphofructokinase, liver type	-0.377301	7.00702	0.00166286	0.0133537
DNAJC28	54943	DnaJ heat shock protein family (Hsp40) member C28	0.783875	1.41547	0.00166482	0.0133589
PHF12	57649	PHD finger protein 12	0.477174	4.36057	0.00166538	0.0133589
SLC25A1	6576	solute carrier family 25 member 1	-0.816754	7.8602	0.00166795	0.0133629
TLR1	7096	toll like receptor 1	1.06871	2.48507	0.00166878	0.0133629
PSMD1	5707	proteasome 26S subunit, non-ATPase 1	-0.696165	7.95577	0.00166957	0.0133629
PCMTD2	55251	protein-L-isoaspartate (D-aspartate) O-methyltransferase domain containing 2	0.948856	5.08736	0.00166965	0.0133629
CIC	23152	capicua transcriptional repressor	0.323022	4.96752	0.00167539	0.0133932
KIFC3	3801	kinesin family member C3	0.347789	5.00968	0.00167603	0.0133932
CSGALNACT2	55454	chondroitin sulfate N-acetylgalactosaminyltransferase 2	0.971321	4.46677	0.00167627	0.0133932
SPSB3	90864	splA/ryanodine receptor domain and SOCS box containing 3	-0.440444	5.50825	0.00167814	0.0134006
GABARAP	11337	GABA type A receptor-associated protein	-0.545854	8.48464	0.00168532	0.0134503
CBY1	25776	chibby family member 1, beta catenin antagonist	-0.374546	4.9311	0.00168737	0.0134591
C20orf4	NA	NA	-0.315442	5.12475	0.00169115	0.0134817
C5AR1	728	complement C5a receptor 1	1.53996	5.27788	0.00169946	0.0135384
LINC00312	29931	long intergenic non-protein coding RNA 312	-0.54859	4.82085	0.00170156	0.0135384
C10orf58	NA	NA	-0.623458	9.42422	0.00170165	0.0135384
THAP2	83591	THAP domain containing 2	1.04258	1.91076	0.00170209	0.0135384
OTUD3	23252	OTU deubiquitinase 3	0.697714	3.61468	0.00170755	0.0135599
LOC100130357	100130357	uncharacterized LOC100130357	1.13252	-0.419698	0.00170808	0.0135599
ARHGAP27	201176	Rho GTPase activating protein 27	0.436059	4.18874	0.00170846	0.0135599
CCDC66	285331	coiled-coil domain containing 66	-0.568585	5.23949	0.00170955	0.0135599
PRPF31	26121	pre-mRNA processing factor 31	-0.379782	5.72176	0.00170957	0.0135599
TESK2	10420	testis associated actin remodelling kinase 2	0.680396	2.06226	0.00171214	0.0135653
C9orf23	NA	NA	-0.448013	3.18281	0.00171216	0.0135653
HSP90AA1	3320	heat shock protein 90 alpha family class A member 1	-0.782293	11.3499	0.0017165	0.0135921
RPL39L	116832	ribosomal protein L39 like	-0.655412	2.10789	0.00172337	0.0136388
DPCD	25911	deleted in primary ciliary dyskinesia homolog (mouse)	-0.582819	3.26632	0.0017265	0.013656
NCF2	4688	neutrophil cytosolic factor 2	1.08521	4.87856	0.00172934	0.0136708
MBTD1	54799	mbt domain containing 1	0.884027	4.27588	0.00173212	0.013672
CCT6B	10693	chaperonin containing TCP1 subunit 6B	-0.863272	2.80855	0.00173262	0.013672
DGKI	9162	diacylglycerol kinase iota	-1.0237	0.0823924	0.00173337	0.013672
2011-09-01	55752	septin 11	-0.854513	8.92529	0.00173423	0.013672
KLC1	3831	kinesin light chain 1	-0.307625	6.72666	0.00173562	0.013672
SLC16A14	151473	solute carrier family 16 member 14	0.923122	2.70326	0.00173756	0.013672
ITGA7	3679	integrin subunit alpha 7	-0.442954	8.9992	0.00173758	0.013672
SLC2A13	114134	solute carrier family 2 member 13	1.1805	2.2682	0.00173811	0.013672
PSMB7	5695	proteasome subunit beta 7	-0.458381	7.10655	0.00173816	0.013672
PRPF6	24148	pre-mRNA processing factor 6	-0.538761	6.94794	0.0017407	0.013678
RPL18	6141	ribosomal protein L18	-0.48949	8.97536	0.00174085	0.013678
FLJ33630	NA	NA	-0.638732	4.67832	0.00174657	0.0137137
ZIC4	84107	Zic family member 4	3.92521	0.162791	0.00174733	0.0137137
MRPL54	116541	mitochondrial ribosomal protein L54	-0.43844	5.51751	0.00175255	0.0137471
DOPEY1	23033	dopey family member 1	0.564945	4.07292	0.00175786	0.013777
MCTP1	79772	multiple C2 and transmembrane domain containing 1	0.819386	3.612	0.00175831	0.013777
KRCC1	51315	lysine rich coiled-coil 1	-0.663852	6.23825	0.00175996	0.0137823
ATOX1	475	antioxidant 1 copper chaperone	-0.787923	5.77273	0.00176675	0.0138269
SWT1	54823	SWT1, RNA endoribonuclease homolog	0.434623	3.04076	0.00176761	0.0138269
OSMR	9180	oncostatin M receptor	0.81531	4.83577	0.00177145	0.0138493
ZNF408	79797	zinc finger protein 408	-0.547639	2.42121	0.00177245	0.0138495
MGAT5	4249	mannosyl (alpha-1,6-)-glycoprotein beta-1,6-N-acetyl-glucosaminyltransferase	0.445568	4.84378	0.00177451	0.013858
DHCR24	1718	24-dehydrocholesterol reductase	-1.07433	6.89937	0.00178144	0.0139037
PARD3B	117583	par-3 family cell polarity regulator beta	-0.864313	6.29428	0.00178293	0.0139037
CBX4	8535	chromobox 4	0.582901	3.29119	0.00178455	0.0139037
CPA3	1359	carboxypeptidase A3	1.50636	4.67865	0.00178537	0.0139037
POLR2J	5439	RNA polymerase II subunit J	-0.471051	5.60158	0.00178582	0.0139037
WDR25	79446	WD repeat domain 25	-0.460643	3.0341	0.00178625	0.0139037
HS3ST1	9957	heparan sulfate-glucosamine 3-sulfotransferase 1	1.36658	-0.136593	0.00178882	0.0139161
LONRF1	91694	LON peptidase N-terminal domain and ring finger 1	-1.1239	4.60594	0.00179203	0.0139318
LRP1B	53353	LDL receptor related protein 1B	-1.61371	2.00546	0.0017928	0.0139318
SLK	9748	STE20 like kinase	-0.411405	6.8024	0.00179596	0.0139386
FBXO30	84085	F-box protein 30	0.967251	3.27708	0.00179721	0.0139386
TRAPPC1	58485	trafficking protein particle complex 1	-0.622801	5.84231	0.00179813	0.0139386
NFYA	4800	nuclear transcription factor Y subunit alpha	0.561638	4.23406	0.00179987	0.0139386
RPL11	6135	ribosomal protein L11	-0.467751	10.2216	0.00180037	0.0139386
SPRYD3	84926	SPRY domain containing 3	-0.566891	6.05273	0.00180051	0.0139386
MMAB	326625	methylmalonic aciduria (cobalamin deficiency) cblB type	-0.650335	5.51811	0.00180056	0.0139386
RB1	5925	RB transcriptional corepressor 1	0.901462	5.04818	0.00180781	0.0139871
ZBTB11	27107	zinc finger and BTB domain containing 11	0.991822	3.70119	0.00181224	0.0140052
ZNF330	27309	zinc finger protein 330	0.544069	5.48671	0.00181355	0.0140052
FRRS1	391059	ferric chelate reductase 1	1.69393	0.431909	0.00181392	0.0140052
LOC401431	NA	NA	-0.749257	2.35408	0.0018141	0.0140052
MAP2K1	5604	mitogen-activated protein kinase kinase 1	0.495024	6.52807	0.00181778	0.0140197
KLHL21	9903	kelch like family member 21	-0.645668	5.91683	0.00181795	0.0140197
ZBTB45	84878	zinc finger and BTB domain containing 45	-0.412792	3.34588	0.00181994	0.0140274
EIF3B	8662	eukaryotic translation initiation factor 3 subunit B	-0.37277	7.19143	0.00182415	0.0140519
NDUFA12	55967	NADH:ubiquinone oxidoreductase subunit A12	-0.341066	6.14436	0.0018251	0.0140519
COASY	80347	Coenzyme A synthase	-0.393928	5.46291	0.00182782	0.0140626
TNFAIP2	7127	TNF alpha induced protein 2	0.783133	7.29735	0.00182848	0.0140626
ZNF704	619279	zinc finger protein 704	-0.515465	6.48964	0.00183131	0.0140768
ZNF506	440515	zinc finger protein 506	0.875053	3.0985	0.00183644	0.0141086
GPNMB	10457	glycoprotein nmb	0.784758	8.16844	0.0018406	0.0141329
LOC254128	NA	NA	-0.448453	3.06058	0.00184334	0.0141463
GPX8	493869	glutathione peroxidase 8 (putative)	-0.752161	5.06216	0.00184515	0.0141513
USP49	25862	ubiquitin specific peptidase 49	1.51085	-0.0224825	0.0018468	0.0141513
TAMM41	132001	TAM41 mitochondrial translocator assembly and maintenance homolog	-0.47909	3.1299	0.00184699	0.0141513
LPP	4026	LIM domain containing preferred translocation partner in lipoma	-0.605325	8.28236	0.0018543	0.0141996
NBAS	51594	neuroblastoma amplified sequence	-0.326644	5.55446	0.00185662	0.0142097
FAM84B	157638	family with sequence similarity 84 member B	1.4779	3.26155	0.00185781	0.0142111
SDHAF2	54949	succinate dehydrogenase complex assembly factor 2	-0.40826	5.09766	0.00185892	0.0142119
SPCS3	60559	signal peptidase complex subunit 3	0.448771	6.06781	0.00186032	0.0142126
SCLT1	132320	sodium channel and clathrin linker 1	-0.606137	3.85517	0.00186101	0.0142126
TP53BP1	7158	tumor protein p53 binding protein 1	0.509222	4.61854	0.00186535	0.0142381
DCTPP1	79077	dCTP pyrophosphatase 1	-0.468418	4.36197	0.00186752	0.014247
SEC61B	10952	Sec61 translocon beta subunit	-0.451098	6.60432	0.00186911	0.0142514
GRHPR	9380	glyoxylate and hydroxypyruvate reductase	-0.428724	6.57841	0.00187199	0.0142657
SSBP3	23648	single stranded DNA binding protein 3	-0.397878	5.462	0.00187572	0.0142795
SRSF6	6431	serine and arginine rich splicing factor 6	0.348363	6.95945	0.00187581	0.0142795
BABAM1	29086	BRISC and BRCA1 A complex member 1	-0.418103	6.23292	0.00187794	0.0142849
RPS15A	6210	ribosomal protein S15a	-0.438702	9.42315	0.00187854	0.0142849
RPF1	80135	ribosome production factor 1 homolog	-0.357318	5.02663	0.00188041	0.0142915
KARS	3735	lysyl-tRNA synthetase	-0.311459	6.99861	0.00188141	0.0142915
BRD3	8019	bromodomain containing 3	-0.62416	5.97695	0.00188275	0.014294
PLEKHA8	84725	pleckstrin homology domain containing A8	0.537896	3.04389	0.00188609	0.0143083
NPRL3	8131	NPR3 like, GATOR1 complex subunit	-0.377225	4.84393	0.00188665	0.0143083
XXYLT1	152002	xyloside xylosyltransferase 1	-0.619189	3.717	0.00188847	0.0143145
RALA	5898	RAS like proto-oncogene A	-0.43638	6.66149	0.00189043	0.0143217
CTC1	80169	CST telomere replication complex component 1	0.411352	4.43081	0.00189256	0.0143301
EI24	9538	EI24, autophagy associated transmembrane protein	-0.3609	7.33985	0.00190207	0.0143944
PDCD7	10081	programmed cell death 7	-0.649265	5.96745	0.00190593	0.0144159
OTUD5	55593	OTU deubiquitinase 5	-0.283868	5.84402	0.00191511	0.0144776
DFFA	1676	DNA fragmentation factor subunit alpha	-0.507429	5.02697	0.00191717	0.0144831
FAM46B	115572	family with sequence similarity 46 member B	-2.31609	-0.11558	0.00191792	0.0144831
RASL10B	91608	RAS like family 10 member B	-1.3568	3.13549	0.0019196	0.0144831
COL27A1	85301	collagen type XXVII alpha 1 chain	1.26046	2.00961	0.00191992	0.0144831
JAG1	182	jagged 1	0.677488	6.04144	0.00192291	0.0144886
ANKRD28	23243	ankyrin repeat domain 28	0.658446	5.26446	0.00192455	0.0144886
CCDC91	55297	coiled-coil domain containing 91	-0.771353	6.30357	0.00192468	0.0144886
MAP2K7	5609	mitogen-activated protein kinase kinase 7	-0.500378	5.89553	0.00192558	0.0144886
C11orf71	54494	chromosome 11 open reading frame 71	-0.523689	2.70293	0.00192576	0.0144886
VMAC	400673	vimentin type intermediate filament associated coiled-coil protein	-0.481528	2.47852	0.00193155	0.0145245
ZNF782	158431	zinc finger protein 782	0.936667	1.36766	0.00193513	0.0145437
TYRO3	7301	TYRO3 protein tyrosine kinase	-0.654162	6.41426	0.0019384	0.0145606
ADAR	103	adenosine deaminase, RNA specific	0.264623	6.91373	0.00194032	0.0145673
SLC38A6	145389	solute carrier family 38 member 6	0.567186	4.03419	0.0019424	0.0145752
LOC100507392	NA	NA	0.875566	1.19582	0.00194503	0.0145872
LOC283547	NA	NA	1.13466	0.567556	0.00195017	0.0146048
SNRPC	6631	small nuclear ribonucleoprotein polypeptide C	-0.395199	5.51809	0.00195182	0.0146048
CARM1	10498	coactivator associated arginine methyltransferase 1	-0.43636	5.38477	0.00195182	0.0146048
UBE2J2	118424	ubiquitin conjugating enzyme E2 J2	-0.362487	5.50072	0.00195294	0.0146048
RP9P	441212	RP9 pseudogene	-0.929199	4.09197	0.00195348	0.0146048
ST3GAL4	6484	ST3 beta-galactoside alpha-2,3-sialyltransferase 4	-0.5049	4.45752	0.00195356	0.0146048
ZNF304	57343	zinc finger protein 304	0.821771	2.96246	0.00195476	0.0146061
UBXN4	23190	UBX domain protein 4	-0.64083	7.87964	0.0019593	0.0146296
PFDN1	5201	prefoldin subunit 1	-0.471522	6.15327	0.00196015	0.0146296
ADAM19	8728	ADAM metallopeptidase domain 19	1.67439	2.7343	0.001961	0.0146296
YOD1	55432	YOD1 deubiquitinase	0.690239	2.55852	0.00196331	0.0146391
CPEB3	22849	cytoplasmic polyadenylation element binding protein 3	0.759761	2.62363	0.00196686	0.0146579
SH3BP2	6452	SH3 domain binding protein 2	0.395532	5.478	0.00196897	0.0146613
ARHGAP19	84986	Rho GTPase activating protein 19	0.71674	2.92406	0.00196941	0.0146613
CHMP1A	5119	charged multivesicular body protein 1A	-0.523737	5.85931	0.00197053	0.0146613
C10orf118	NA	NA	-0.596253	5.15638	0.00197145	0.0146613
PLXNC1	10154	plexin C1	1.21326	2.8169	0.0019737	0.0146659
ZNF587	84914	zinc finger protein 587	0.532948	4.24773	0.00197414	0.0146659
RPSA	3921	ribosomal protein SA	-0.489821	8.86381	0.00197734	0.014682
EFHD1	80303	EF-hand domain family member D1	-0.610361	4.48358	0.00198298	0.0147084
EXOSC9	5393	exosome component 9	-0.440376	4.68537	0.00198412	0.0147084
HTR2B	3357	5-hydroxytryptamine receptor 2B	2.31758	1.47945	0.00198438	0.0147084
MIF4GD	57409	MIF4G domain containing	-0.499104	4.09094	0.00198505	0.0147084
CCDC122	160857	coiled-coil domain containing 122	-0.804948	2.94255	0.00198615	0.0147089
SPAST	6683	spastin	0.900062	3.57396	0.0019887	0.0147202
GABPA	2551	GA binding protein transcription factor alpha subunit	1.17655	4.40838	0.00199351	0.0147404
RPL7	6129	ribosomal protein L7	-0.351206	10.2148	0.00199446	0.0147404
DENND4A	10260	DENN domain containing 4A	0.793183	3.9365	0.00199455	0.0147404
ZNF217	7764	zinc finger protein 217	0.941819	4.50845	0.00199879	0.014763
RPS21	6227	ribosomal protein S21	-0.547573	8.51422	0.0019997	0.014763
GSN	2934	gelsolin	-0.579941	12.2681	0.002003	0.0147797
C6orf226	441150	chromosome 6 open reading frame 226	-0.537546	2.84665	0.00200457	0.0147836
UROD	7389	uroporphyrinogen decarboxylase	-0.43564	6.64126	0.00200629	0.0147886
PCGF1	84759	polycomb group ring finger 1	-0.378902	3.51251	0.00200982	0.0148035
CCDC80	151887	coiled-coil domain containing 80	-1.01084	11.0641	0.00201041	0.0148035
NDUFA13	51079	NADH:ubiquinone oxidoreductase subunit A13	-0.627534	7.66292	0.00201418	0.0148236
ACTR3	10096	ARP3 actin related protein 3 homolog	0.778579	6.18752	0.00201791	0.0148434
MAST3	23031	microtubule associated serine/threonine kinase 3	-0.465755	4.34327	0.00202199	0.0148656
RPS14	6208	ribosomal protein S14	-0.477458	10.0117	0.00202487	0.0148771
ATP10D	57205	ATPase phospholipid transporting 10D (putative)	0.894939	3.55794	0.00202565	0.0148771
LOC375190	NA	NA	-0.494806	4.59363	0.00203486	0.0149369
TMEM55A	NA	NA	0.843096	4.17851	0.00203589	0.0149369
PPP2R5D	5528	protein phosphatase 2 regulatory subunit B'delta	-0.344045	5.66163	0.00203975	0.0149406
RPS5	6193	ribosomal protein S5	-0.476373	8.66463	0.00203994	0.0149406
POLL	27343	DNA polymerase lambda	-0.456361	4.32006	0.00204048	0.0149406
ZNF292	23036	zinc finger protein 292	-0.769064	6.66873	0.0020406	0.0149406
SMARCB1	6598	SWI/SNF related, matrix associated, actin dependent regulator of chromatin, subfamily b, member 1	-0.4171	5.01446	0.00204362	0.0149549
ANKRD20A5P	440482	ankyrin repeat domain 20 family member A5, pseudogene	-1.68139	2.214	0.00204731	0.0149742
RREB1	6239	ras responsive element binding protein 1	0.553842	5.62295	0.00205073	0.0149802
LCMT1	51451	leucine carboxyl methyltransferase 1	-0.406009	4.66372	0.00205084	0.0149802
RSRC1	51319	arginine and serine rich coiled-coil 1	-0.761908	5.3014	0.0020513	0.0149802
ABCA1	19	ATP binding cassette subfamily A member 1	1.0557	6.46009	0.00205579	0.0150053
TIFA	92610	TRAF interacting protein with forkhead associated domain	0.918427	1.84391	0.00205762	0.0150109
POP4	10775	POP4 homolog, ribonuclease P/MRP subunit	-0.396235	5.39853	0.00205985	0.0150187
TMEM52	339456	transmembrane protein 52	-0.832727	0.804116	0.00206082	0.0150187
C9orf82	NA	NA	0.802519	3.3814	0.00206324	0.0150277
FKBP8	23770	FK506 binding protein 8	-0.418403	7.85606	0.00206417	0.0150277
TEX264	51368	testis expressed 264	-0.395256	5.02311	0.00206562	0.0150306
TXN2	25828	thioredoxin 2	-0.505101	6.41155	0.00207015	0.0150558
SPA17	53340	sperm autoantigenic protein 17	-0.708167	1.75302	0.00207532	0.0150857
HEBP2	23593	heme binding protein 2	-0.750028	8.25204	0.00208576	0.0151538
LRRIQ1	84125	leucine rich repeats and IQ motif containing 1	-1.76545	-0.102241	0.0020891	0.0151703
ANKRD17	26057	ankyrin repeat domain 17	-0.747282	7.12631	0.00209223	0.0151853
ALKBH7	84266	alkB homolog 7	-0.536485	5.49336	0.00209487	0.0151967
SGTB	54557	small glutamine rich tetratricopeptide repeat containing beta	1.01766	3.09243	0.0020974	0.0152072
SPIRE1	56907	spire type actin nucleation factor 1	0.395935	5.087	0.00210003	0.0152157
MED17	9440	mediator complex subunit 17	0.573588	3.65306	0.00210071	0.0152157
SPOPL	339745	speckle type BTB/POZ protein like	1.00416	3.94585	0.00210289	0.0152186
ERCC4	2072	ERCC excision repair 4, endonuclease catalytic subunit	-0.585594	4.34078	0.00210456	0.0152186
RNF126	55658	ring finger protein 126	-0.474309	4.65664	0.00210584	0.0152186
JPX	554203	JPX transcript, XIST activator (non-protein coding)	-0.507855	3.38121	0.00210614	0.0152186
HMGXB4	10042	HMG-box containing 4	-0.74911	5.53869	0.00210648	0.0152186
JTB	10899	jumping translocation breakpoint	-0.408962	6.74971	0.00211175	0.0152485
NME3	4832	NME/NM23 nucleoside diphosphate kinase 3	-0.490824	5.10961	0.00211277	0.0152485
OTUD4	54726	OTU deubiquitinase 4	0.730413	4.75925	0.00211642	0.0152655
FADS1	3992	fatty acid desaturase 1	-1.67863	5.99574	0.00211774	0.0152655
SH3GL1	6455	SH3 domain containing GRB2 like 1, endophilin A2	-0.379089	5.92721	0.00211937	0.0152655
SLC41A2	84102	solute carrier family 41 member 2	0.978562	3.07332	0.00211943	0.0152655
HMBOX1	79618	homeobox containing 1	-0.924171	4.27587	0.00212261	0.0152806
ACTR2	10097	ARP2 actin related protein 2 homolog	0.775986	7.33085	0.00212402	0.015283
FUT11	170384	fucosyltransferase 11	0.969361	1.93523	0.00212667	0.0152943
MOSPD2	158747	motile sperm domain containing 2	0.597207	3.93723	0.00212907	0.0153038
PLA2G16	11145	phospholipase A2 group XVI	-0.571442	9.27263	0.00213358	0.0153285
ZNF181	339318	zinc finger protein 181	0.621199	3.16115	0.00214075	0.0153722
FAM53B	9679	family with sequence similarity 53 member B	-0.302722	5.35764	0.00214902	0.0154238
CNN2	1265	calponin 2	-0.504467	6.77	0.00215136	0.0154309
EIF3A	8661	eukaryotic translation initiation factor 3 subunit A	-0.527906	9.07693	0.00215219	0.0154309
HAAO	23498	3-hydroxyanthranilate 3,4-dioxygenase	-0.536688	2.69869	0.00216299	0.0155005
ELTD1	NA	NA	0.501284	6.19603	0.00216433	0.0155023
CAPN11	11131	calpain 11	0.730665	2.05835	0.00217793	0.0155918
MRPS2	51116	mitochondrial ribosomal protein S2	-0.514075	5.00638	0.00218108	0.0156065
C1orf131	128061	chromosome 1 open reading frame 131	-0.512314	4.00095	0.0021896	0.0156536
NUDT8	254552	nudix hydrolase 8	-0.642425	3.37984	0.00219117	0.0156536
BFAR	51283	bifunctional apoptosis regulator	-0.37616	5.73292	0.00219189	0.0156536
ACVR2A	92	activin A receptor type 2A	0.519505	4.44337	0.00219207	0.0156536
TWIST2	117581	twist family bHLH transcription factor 2	-0.504717	4.52134	0.00219353	0.0156561
SRPK2	6733	SRSF protein kinase 2	-0.730981	6.57074	0.00219871	0.0156818
C9orf16	79095	chromosome 9 open reading frame 16	-0.616032	5.55618	0.00219973	0.0156818
PEBP1	5037	phosphatidylethanolamine binding protein 1	-0.584182	9.39583	0.00220045	0.0156818
TUFM	7284	Tu translation elongation factor, mitochondrial	-0.364347	6.86474	0.00220345	0.0156953
RPL39	6170	ribosomal protein L39	-0.4044	9.37754	0.00220599	0.0157055
UBE2L3	7332	ubiquitin conjugating enzyme E2 L3	-0.306383	7.05847	0.00221261	0.0157416
HSP90AB4P	664618	heat shock protein 90 alpha family class B member 4, pseudogene	-1.72015	0.18533	0.00221366	0.0157416
NDUFB7	4713	NADH:ubiquinone oxidoreductase subunit B7	-0.634095	7.1477	0.0022144	0.0157416
KIF21A	55605	kinesin family member 21A	-0.58716	5.51559	0.00221569	0.015743
DALRD3	55152	DALR anticodon binding domain containing 3	-0.39334	4.05418	0.00221782	0.0157502
C9orf167	NA	NA	0.66889	2.32089	0.00222094	0.0157629
PDSS1	23590	decaprenyl diphosphate synthase subunit 1	0.765936	1.35168	0.00222228	0.0157629
[truncated: 12,183 more rows]
