# Supplementary material for: Key signaling networks are dysregulated in patients with the adipose tissue disorder, lipedema
Source: Int J Obes (Lond). 2021 Nov 11;46(3):502–14. doi: 10.1038/s41366-021-01002-1 (PMC8873020; doi:10.1038/s41366-021-01002-1)
Supplement: Supplementary file 17 — Supplementary Table 3 [file 41366_2021_1002_MOESM17_ESM.xlsx]

## Sheet: significant features
List of significantly changed putative metabolites from lipidomics analysis (signal heights have been normalised by sum).
Neutral mass	Polarity	Retention time	Formula	Putatiuve metabolite	LED 21	LED 27	LED 32	LED 34	non-LED 10	non-LED 14	non-LED 16	non-LED 18	Average LED	Average non-LED	Fold Changfe LED/non-LED	p-value
649.469	positive	9.37774	C34H68NO8P	PC(26:0)	17958.8	46305.7	32872.4	47371.3	4944.47	4159.19	3923.43	10580.7	36127	5901.95	6.1212	0.00524702
673.469	positive	9.17109	C36H68NO8P	PC(28:2)	17026.8	13502.3	7276.54	15433.3	1946.58	1637.42	1544.61	4165.5	13309.7	2323.53	5.72824	0.00260662
897.72	positive	19.158	C52H100NO8P	PC(44:2)	53019	82428.5	61866.7	69365.4	5312.51	6108.33	31597.2	10021.6	66669.9	13259.9	5.02793	0.0008998
546.465	positive	9.30081	C35H62O4	C35H62O4	5617.08	4787.58	2701.78	4165.4	722.766	607.976	573.514	1546.65	4317.96	862.727	5.00501	0.00190272
563.396	positive	8.66364	C29H58NO7P	LysoPE(24:1)	13363.1	13675.8	9196.84	14373.8	2460.29	2069.54	1952.24	5264.79	12652.4	2936.71	4.30835	0.000459531
635.489	positive	11.0904	C34H70NO7P	PC (O-26:0)	57077.1	59351.7	104290	40285.6	7892.89	6639.34	31315	16890.1	65251	15684.3	4.16027	0.0155429
871.631	posneg	14.4769	C48H90NO10P	PS(42:2)	183640	265693	223124	273941	40935.8	65143.8	89160.9	45934.1	236600	60293.7	3.92412	0.000294632
633.473	positive	9.91241	C34H68NO7P	PC(O-26:1)	49687.2	72087.1	68403.3	65599.9	10353.1	14213.3	26261.2	14490.7	63944.4	16329.6	3.91586	0.000216067
899.734	positive	20.3406	C52H102NO8P	PC(44:1)	38199.6	48976.9	57707.8	36438.9	5288.4	4448.5	26704.1	11316.7	45330.8	11939.4	3.79674	0.00345366
869.689	positive	17.5753	C50H96NO8P	PC(42:2)	107162	166719	122873	141898	22444.4	25737.4	59721.7	35357.6	134663	35815.3	3.75993	0.000663399
891.673	positive	16.3023	C52H94NO8P	PC(44:5)	68906.9	78447.6	69906.3	52955.6	14792.3	20250	23840	17253	67554.1	19033.9	3.54916	0.000138853
692.463	negative	9.24174	C36H69O10P	PG(30:1)	2140.01	1860.42	1192.13	2096.84	281.756	237.008	1117.87	602.933	1822.35	559.891	3.25483	0.00550966
624.328	negative	4.20408	C29H53O12P	LysoPI(20:2)	6122.75	8224.18	4631.07	9023.36	1452.5	2493.32	4068.5	621.642	7000.34	2158.99	3.24241	0.00808396
867.672	positive	16.581	C50H94NO8P	PC(42:3)	129011	180936	121500	140833	38685.4	32763.6	60374.8	45635	143070	44364.7	3.22486	0.000494386
687.485	posneg	10.8779	C37H70NO8P	PE(32:2)	380198	504855	211511	698944	85698.6	100215	250551	151680	448877	147036	3.05283	0.0328106
707.474	positive	9.61622	C36H70NO10P	PS(30:0)	34943.3	61259.1	31389.1	37563.4	4400.34	18507.4	23869.7	9416.31	41288.7	14048.4	2.93903	0.0149541
873.647	posneg	15.8616	C48H92NO10P	PS(42:1)	76395.2	100569	110707	103202	22370	29277.6	50035	32243.7	97718.5	33481.6	2.91857	0.000504702
827.641	negative	16.5933	C47H90NO8P	PE(42:2)	34555.8	42437.8	31809.7	46434.5	9730.74	13705	15510.5	15522.7	38809.4	13617.2	2.85003	0.000463741
605.443	positive	8.70588	C32H64NO7P	LysoPC(24:1)	40963	72790.2	51252.4	59243.9	19014.5	15026	23951.4	23974.9	56062.4	20491.7	2.73586	0.00235191
840.709	posneg	15.6884	C49H97N2O6P	SM(44:2)	1.36821e+06	1.81211e+06	1.50571e+06	1.17413e+06	361334	510524	841257	480737	1.46504e+06	548463	2.67117	0.00162923
1161.81	positive	15.2932	C62H115NO18	Galalpha1-4Galbeta1-4Glcbeta-Cer(d44:2)	44917.7	62863	67874.5	60792	3015.94	21082.8	33419.5	32269.2	59111.8	22446.9	2.63341	0.00535679
697.504	positive	12.162	C39H72NO7P	PC(O-31:4)	246560	238934	204337	320866	85636.4	112751	152636	36650.8	252674	96918.6	2.60708	0.00407058
829.656	positive	18.1263	C47H92NO8P	PE(42:1)	32782.4	45881.7	41832.9	45891.7	15302.9	14210.1	19302.2	15156.2	41597.2	15992.9	2.60098	0.000236887
865.657	positive	15.7805	C50H92NO8P	PC(42:4)	435437	620692	469694	439189	149414	184858	259680	172671	491253	191656	2.56321	0.00095981
715.516	positive	11.9235	C39H74NO8P	PE(34:2)	3.306e+06	4.06106e+06	2.77486e+06	5.08938e+06	1.42112e+06	1.5261e+06	2.58789e+06	424045	3.80782e+06	1.48979e+06	2.55595	0.0133985
661.469	posneg	10.5601	C35H68NO8P	PE(30:1)	142410	149341	123196	161592	42341.1	35875.7	100027	52077.5	144135	57580.4	2.50319	0.00199036
746.51	negative	10.1456	C40H75O10P	PG(34:2)	1.677e+06	2.06774e+06	1.25432e+06	2.97145e+06	506325	535563	1.4943e+06	679745	1.99263e+06	803984	2.47844	0.0338109
842.725	positive	17.336	C49H99N2O6P	SM(d44:1)	145316	138966	175348	100483	40108.1	47921.7	93150.6	51590.6	140028	58192.7	2.40628	0.00563575
731.474	posneg	9.58341	C38H70NO10P	PS(32:2)	23709.6	24037.5	14353.5	31386.7	3173.14	13345.9	17460.2	6790.22	23371.8	10192.4	2.29307	0.0320038
843.673	positive	17.0664	C48H94NO8P	PC(40:1)	81774.9	130790	75947.7	105859	40861.2	33979.6	55066.6	45779.8	98592.9	43921.8	2.24474	0.00627047
759.506	posneg	10.3799	C40H74NO10P	PS(34:2)	534064	747108	562305	730844	247955	257227	420389	225700	643580	287818	2.23607	0.0024663
841.656	positive	15.9879	C48H92NO8P	PC(40:2)	540446	990946	536329	660737	269399	247093	400777	308107	682115	306344	2.22663	0.0154124
677.5	positive	10.3309	C36H72NO8P	PC(28:0)	3.44331e+06	5.44117e+06	3.28964e+06	4.00027e+06	1.48379e+06	2.25923e+06	2.34737e+06	1189293	4.0436e+06	1.81992e+06	2.22186	0.00782147
570.281	posneg	2.36232	C21H38N12O5S	Arg-Cys-Arg-His	23060.5	13820.8	9944.42	16315	5259.68	8736.74	7713.86	6789.88	15785.2	7125.04	2.21545	0.0229571
797.593	posneg	14.9139	C45H84NO8P	PE(40:3).1	955784	1.10653e+06	519768	1.11669e+06	272040	259851	661360	514717	924694	426992	2.1656	0.0267488
645.474	positive	11.0123	C35H68NO7P	PE(P-30:1)	63117.9	57188.6	70227	78768.6	26968.9	15026.3	56176.2	26270.6	67325.5	31110.5	2.16408	0.0108261
336.303	negative	9.57336	C22H40O2	[FA (22:2)] 13Z_16Z-docosadienoic acid	49432.1	57654.6	19657.4	41721.9	12851.1	20810.7	28406.6	16715.2	42116.5	19695.9	2.13834	0.0438692
673.505	posneg	12.0733	C37H72NO7P	PE(P-32:1)	946801	1.35109e+06	782383	1.51753e+06	327151	353254	992575	478774	1.14945e+06	537939	2.13677	0.038206
799.645	positive	15.7455	C46H90NO7P	PC(P-38:1)	142531	197871	137597	265391	67537.7	63407.1	116762	104189	185848	87974.1	2.11253	0.0240691
362.319	negative	9.96521	C24H42O2	24:3(15Z_18Z_21Z)	36311.2	44091.7	16327.6	35880.9	10757.1	15844.4	18646.1	18086.7	33152.9	15833.6	2.09383	0.0311392
647.488	negative	11.614	C35H70NO7P	PE(P-30:0)	16990.8	25973.8	16947.3	20781.3	10132.6	10275	13810.3	4336.59	20173.3	9638.63	2.09297	0.0108821
744.494	posneg	10.0515	C40H73O10P	PG(34:3)	715885	483556	644611	495575	193799	253038	538725	146275	584907	282959	2.06711	0.0280622
674.537	posneg	9.73481	C37H75N2O6P	SM(d32:1)	8.58778e+06	1.18343e+07	8.45266e+06	1.03529e+07	4.73539e+06	5.28548e+06	5.7627e+06	3335725	9.8069e+06	4.77982e+06	2.05173	0.00193532
505.209	negative	1.47131	C24H31N5O5	Ala-Trp-Pro-Pro	421711	874792	694049	555004	319150	295236	404734	225598	636389	311180	2.04508	0.0202376
607.458	positive	9.93338	C32H66NO7P	LysoPC(24:0)	53799.5	77534	91013.9	63239.1	29039.2	25442.2	44896.9	40678.6	71396.6	35014.2	2.03907	0.00818231
828.636	negative	12.4795	C45H87N2O6P	SM(d18:2/22:1)	52704.5	46960.5	36224.9	30376.4	16648.7	2324.95	33135.2	29572.7	41566.6	20420.4	2.03554	0.0497954
689.5	posneg	11.5195	C37H72NO8P	PE(32:1)	2.8259e+06	3.53413e+06	2.22078e+06	4.20608e+06	1.07957e+06	1.24328e+06	2.73003e+06	1350330	3.19672e+06	1.6008e+06	1.99695	0.0320761
644.442	negative	10.6543	C35H65O8P	PA(32:2)	25660.9	17465	19874.2	22158.7	5316.65	4472.26	21636	11377.1	21289.7	10700.5	1.9896	0.0498439
659.489	positive	10.2272	C36H70NO7P	PE(P-31:1)	93648.7	99065.1	110390	63912.7	45647.4	43553	68448.8	26919.3	91754.1	46142.1	1.98851	0.0130351
1124.68	posneg	8.43461	C55H100N2O21	Ganglioside GM3 (d32:1)	38394.6	44758.8	28496.7	29067.8	5863.14	24659.8	27898.7	12546.6	35179.5	17742	1.98283	0.035922
806.495	negative	9.18984	C41H75O13P	PI(32:2)	68102	63384.6	32608.7	74966.6	25909.9	26977.5	40223.8	27638.1	59765.5	30187.3	1.97982	0.0248293
916.603	negative	12.4251	C49H89O13P	PI(40:3)	94500.2	108092	73388.5	104419	26108.6	17160.7	63905.2	85820.7	95099.9	48248.8	1.97103	0.0396511
887.661	negative	16.0377	C49H94NO10P	PS(43:21)	34487.6	57308	36969.8	43938.8	19228.1	17934.1	28671	22822.6	43176.1	22164	1.94803	0.00989382
720.495	negative	9.9882	C38H73O10P	PG(32:1)	72814.7	67475	60365.9	83923.3	27002.6	23591.4	61408.4	34522.3	71144.7	36631.2	1.94219	0.0130601
635.49	positive	10.0302	C34H70NO7P	PC(O-26:0)	68131.1	51135.9	64818.5	33144	28661	18035.3	45707.7	19882.4	54307.4	28071.6	1.9346	0.0416419
758.511	negative	10.1403	C48H70O7	(3R_2'S)-Myxol 2'-(2_4-di-O-methyl-alpha-L-fucoside)	58664.2	52365.3	54375.9	64111.2	27939.1	31982.5	39335.8	19810.5	57379.2	29767	1.92761	0.00124259
851.641	positive	15.0767	C49H90NO8P	PE(44:4)	129414	173376	104843	100498	49314.2	70228.4	89896.2	54765.4	127033	66051	1.92325	0.0184744
735.506	posneg	10.5478	C38H74NO10P	PS(32:0)	277975	486276	314613	275278	126866	234095	200799	147048	338536	177202	1.91045	0.0275654
825.66	positive	16.5747	C48H92NO7P	PC(O-40:3)	106660	100151	85815.2	124814	61993.9	51546.4	45504.4	60882.5	104360	54981.8	1.89809	0.00152963
833.52	posneg	10.7506	C46H76NO10P	PS(40:7)	323564	494021	452788	293920	174573	217540	257989	176082	391073	206546	1.89339	0.0126349
244.07	negative	1.327	C9H12N2O6	Uridine	12066	13439.6	11805.4	11512.6	9725.5	9769.26	4186.67	2258.12	12205.9	6484.89	1.88221	0.0272428
889.657	positive	15.6459	C52H92NO8P	PC(44:6)	104733	120935	91833.4	74618	42489.5	63264.3	51463.3	51393.9	98029.9	52152.7	1.87967	0.00516359
521.385	posneg	9.14617	C27H56NO6P	PC methyl(18:1)	35602.9	30107.9	27777.3	22120.1	20596.9	14888.7	16389.5	10398.7	28902	15568.5	1.85645	0.0088361
813.625	positive	14.6231	C46H88NO8P	PC(38:2)	1.22991e+07	1.84699e+07	1.15068e+07	1.45365e+07	6.92086e+06	6.205e+06	1.02819e+07	7631701	1.42031e+07	7.75988e+06	1.83032	0.0115404
647.454	positive	8.82754	C34H66NO8P	PC(26:1)	11546.1	12126.8	9171.95	14778.1	5115.74	8411.74	10338.2	2189.44	11905.7	6513.78	1.82778	0.0450729
646.457	negative	11.3634	C35H67O8P	PA(32:1)	39589.4	32462.7	51152.5	45465.1	12967.3	18932	33667.5	26840.4	42167.4	23101.8	1.82529	0.019683
366.35	negative	11.5556	C24H46O2	FA (24:0)	48088.4	54171.6	38467.2	52964.6	23073.6	30092.6	24211.4	30035.4	48422.9	26853.3	1.80324	0.00173847
771.577	posneg	13.862	C43H82NO8P	PE(38:2).1	2.06715e+06	2.71783e+06	1.74407e+06	2.59904e+06	700537	1.27659e+06	1.79868e+06	1436096	2.28202e+06	1.30298e+06	1.75139	0.0231053
672.521	positive	9.05703	C37H73N2O6P	SM(d32:2)	143234	169378	124802	134597	64108.1	84829.4	98715.7	82296.3	143003	82487.4	1.73363	0.0022704
741.531	posneg	12.3354	C41H76NO8P	PE(36:3)	1.7094e+06	1.50801e+06	1.34253e+06	1.80418e+06	1.00029e+06	886483	1.06464e+06	744887	1.59103e+06	924076	1.72175	0.00176092
826.693	positive	14.9564	C48H95N2O6P	SM(d43:2)	1.56674e+06	1.88431e+06	1.73324e+06	1.21534e+06	784176	972271	1.2307e+06	738877	1.59991e+06	931507	1.71755	0.0104319
703.518	positive	10.7874	C45H66O5	DG(42:11)	1.54308e+07	1.71715e+07	1.27833e+07	1.63621e+07	7.68279e+06	1.04029e+07	1.12726e+07	6743826	1.54369e+07	9.02552e+06	1.71036	0.00430947
761.629	positive	15.5654	C43H88NO7P	PC(O-35:0)	28055.4	28777.3	39734.8	24031.7	24227.8	17503.3	20075.8	8905.43	30149.8	17678.1	1.70549	0.0368719
789.552	positive	10.5849	C42H80NO10P	PS(36:1).1	1.35089e+06	1.31772e+06	980386	1.78836e+06	615365	504622	1.1357e+06	932684	1.35934e+06	797092	1.70537	0.0431941
607.082	negative	1.20307	C17H27N3O17P2	UDP-N-acetyl-D-galactosamine	890104	1.02082e+06	1.23067e+06	735422	487836	675847	725495	407412	969256	574148	1.68816	0.022307
723.506	negative	10.417	C37H74NO10P	PG(17:0/14:1).1	145751	215440	134437	168070	81177.1	108572	110587	94493	165925	98707.4	1.68097	0.012779
577.411	positive	7.46028	C30H60NO7P	PC(22:1)	47340.7	89386.9	53021	61306.2	32470.5	34697.3	39712.1	42528	62763.7	37352	1.68033	0.0382413
787.537	posneg	11.1722	C42H78NO10P	PS(36:2)	3.34842e+06	5.12174e+06	4.49187e+06	4.2977e+06	2.46313e+06	2.28276e+06	3.52324e+06	2064202	4.31493e+06	2.58333e+06	1.6703	0.0122478
887.642	positive	14.8788	C52H90NO8P	PC(44:7)	137905	183530	175982	94354.6	89042.5	111657	88335.5	65570.6	147943	88651.5	1.66882	0.0389293
797.629	positive	15.058	C46H88NO7P	PC(P-38:2)	718487	707629	542612	909772	396898	318671	572674	438328	719625	431643	1.66718	0.0203069
707.547	positive	10.3874	C38H78NO8P	PS(32:4)	84631.1	102358	79048.1	77553.8	49814.4	58201.8	65567.9	33304.9	85897.8	51722.2	1.66075	0.0088655
743.546	positive	11.664	C41H78NO8P	PE(36:2)	1.34737e+07	1.61235e+07	1.43507e+07	1.73158e+07	8.51207e+06	8.12989e+06	1.10855e+07	9611321	1.53159e+07	9.33469e+06	1.64075	0.00152996
773.63	positive	15.3369	C44H88NO7P	PC(P-36:0)	894972	989539	961616	1.17171e+06	479969	496386	885369	637775	1.00446e+06	624875	1.60746	0.0140886
676.552	positive	10.0578	C37H77N2O6P	SM(d32:0)	598821	673717	659672	683282	364415	476771	453690	339571	653873	408612	1.60023	0.000695822
729.531	positive	11.1909	C40H76NO8P	PC(32:2)	3.81437e+07	3.91449e+07	2.72145e+07	4.42602e+07	2.00434e+07	2.95746e+07	2.6944e+07	16936690	3.71908e+07	2.33747e+07	1.59107	0.0246386
815.568	posneg	12.1408	C44H82NO10P	PS(38:2).1	1.83979e+06	2.43641e+06	1.67257e+06	2.0906e+06	1.16501e+06	1.08294e+06	1.59541e+06	1223621	2.00984e+06	1.26675e+06	1.58662	0.010141
843.598	posneg	13.2322	C46H86NO10P	PS(40:2)	794974	1.10926e+06	848887	812966	565329	489815	608618	604549	891521	567078	1.57213	0.00610205
565.411	negative	9.84165	C29H60NO7P	LysoPE(24:0)	7556.71	9746.68	8971.53	10356.2	6083.76	5960.23	4839.26	6492.85	9157.78	5844.03	1.56703	0.00321493
761.521	posneg	10.8843	C40H76NO10P	PS(34:1)	5.37336e+06	7.69237e+06	7.27939e+06	7.36461e+06	4.25195e+06	4.56889e+06	5.62187e+06	3244871	6.92743e+06	4.42189e+06	1.56662	0.0130108
814.693	posneg	15.7914	C47H95N2O6P	SM(d18:0/24:1(15Z))	3.0509e+07	3.1962e+07	3.16861e+07	2.18094e+07	1.74005e+07	1.75768e+07	2.59003e+07	14112300	2.89916e+07	1.87475e+07	1.54643	0.025985
663.485	posneg	11.1188	C35H70NO8P	PE(30:0)	163152	229902	194827	179754	109702	132858	159897	97396.6	191909	124963	1.53572	0.0148233
973.744	positive	15.6681	C54H103NO13	LacCer(d32:1)	123938	162936	160001	168477	114898	82437.2	103368	100111	153838	100203	1.53525	0.0044934
1135.8	posneg	15.3203	C60H113NO18	Trihexosylceramide (d18:1/24:0)	586882	812284	843583	896415	410234	454997	656058	526129	784791	511855	1.53323	0.0199499
801.553	positive	11.6194	C43H80NO10P	PS(37:2)	281943	338880	234890	323279	146042	161621	281620	179828	294748	192278	1.53293	0.0372074
1152.71	posneg	9.3672	C57H104N2O21	Ganglioside GM3 (d18:1/16:0)	951124	1.21383e+06	1.1811e+06	1.13302e+06	793024	869440	790889	501311	1.11977e+06	738666	1.51593	0.00891012
675.521	positive	11.3313	C37H74NO7P	PE(P-32:0).1	98330.1	121681	140231	79174.5	66528.6	72047.7	84290.2	67109.4	109854	72494	1.51536	0.0367768
803.546	positive	11.6386	C46H78NO8P	PC(38:7)	2.39038e+06	2.28412e+06	2.81406e+06	2.09501e+06	1.49342e+06	2.20706e+06	1.65003e+06	974953	2.39589e+06	1.58137e+06	1.51508	0.0331101
700.552	posneg	10.0921	C39H77N2O6P	SM(d34:2)	1.28023e+07	1.3943e+07	1.33948e+07	1.67379e+07	1.02124e+07	9.17539e+06	9.75477e+06	8684839	1.42195e+07	9.45686e+06	1.50362	0.00220934
801.662	positive	16.9825	C46H92NO7P	PC(P-38:0)	81250.8	89460.5	98167	114468	57391.6	65427.8	67553.7	65246.4	95836.5	63904.9	1.49967	0.00516663
437.291	posneg	5.25888	C21H44NO6P	[PE(16:1)] 1-(1Z-hexadecenyl)-sn-glycero-3-phosphoethanolamine	334214	498501	376895	405841	249802	319700	341880	190056	403863	275360	1.46667	0.0395671
823.645	positive	15.6589	C48H90NO7P	PC(P-40:3)	394076	407931	283938	458710	215099	229956	282273	332424	386164	264938	1.45756	0.037226
859.63	negative	14.6731	C47H90NO10P	PS(41:1)	482465	657266	462565	560827	327897	261384	430109	471298	540781	372672	1.45109	0.0417096
691.551	positive	12.1284	C38H78NO7P	PC(o-14:0/16:0)	959986	1.00339e+06	1.16405e+06	1.03556e+06	813641	623348	827276	616090	1.04075e+06	720089	1.4453	0.00453973
453.382	positive	6.82893	C27H48O4	[ST (4:0)] 5beta-Cholestane-3alpha_7alpha_12alpha_26-tetrol	30430.6	44784.8	27913.2	40425.5	26730.2	24790.2	26911.2	21845.4	35888.5	25069.2	1.43158	0.0413302
737.5	posneg	11.4662	C41H72NO8P	PE(36:5)	616063	754443	780301	697129	493886	572973	596065	339838	711984	500690	1.422	0.0214049
757.562	positive	12.227	C42H80NO8P	PC(34:2)	1.57267e+08	1.72855e+08	1.4566e+08	1.79854e+08	1.00613e+08	1.13232e+08	1.3912e+08	108282784	1.63909e+08	1.15312e+08	1.42144	0.0052129
705.531	positive	11.4024	C38H76NO8P	PC(30:0)	6.20684e+07	7.81967e+07	6.02327e+07	6.68319e+07	4.03604e+07	5.14621e+07	5.78142e+07	38781072	6.68324e+07	4.71044e+07	1.41881	0.0176022
971.729	positive	14.3134	C54H101NO13	LacCer(d42:2)	180828	224701	214078	292752	159190	138617	169139	176600	228090	160887	1.41771	0.0355958
704.582	posneg	11.0108	C39H81N2O6P	[SP (16:0)] N-(hexadecanoyl)-sphinganine-1-phosphocholine	1.78826e+07	2.0305e+07	2.22047e+07	2.06895e+07	1.46071e+07	1.68076e+07	1.55432e+07	10452121	2.02705e+07	1.43525e+07	1.41233	0.0113023
828.709	positive	16.4556	C48H97N2O6P	SM(d43:1)	317900	366113	382249	248972	225784	231765	291664	185158	328808	233593	1.40761	0.0425644
825.625	positive	14.844	C47H88NO8P	PE(42:3)	690985	661179	502805	584293	379543	388990	564450	400944	609816	433482	1.40679	0.0274083
687.52	posneg	12.5656	C38H74NO7P	PC(P-30:1)	245400	338942	395065	339024	221157	240873	275239	205960	329608	235807	1.39779	0.0344951
268.08	negative	1.26321	C10H12N4O5	Inosine	91963.9	77334.4	86381.2	97270.8	53442.5	67772	74682.5	57068.8	88237.6	63241.5	1.39525	0.00836748
861.618	positive	10.7593	C46H87NO13	Lactosylceramide(d18	166474	182602	242117	253739	174096	148735	126964	157918	211233	151928	1.39035	0.0464311
757.49	posneg	10.08	C40H72NO10P	PS(34:3)	42148.3	34273.2	37856.3	37443.8	27290.7	19543.6	34234.5	28406.5	37930.4	27368.8	1.3859	0.0215903
799.609	negative	15.246	C45H86NO8P	PE(40:2).1	114198	140815	84600.1	132419	82117	82571.2	79609	96694.4	118008	85247.9	1.38429	0.0456756
598.312	negative	3.71176	C23H42N12O5S	Arg-Met-Arg-His	48668.8	78116.1	58826.2	63823.3	49793.3	45906.3	49305	40412.9	62358.6	46354.3	1.34526	0.0488716
812.677	posneg	14.3668	C47H93N2O6P	SM(d18:1/24:1(15Z))	9.01944e+07	9.42199e+07	8.7855e+07	8.16541e+07	5.78535e+07	6.28344e+07	7.73916e+07	67247464	8.84809e+07	6.63317e+07	1.33391	0.00408442
399.335	positive	5.09373	C23H45NO4	O-Palmitoyl-R-carnitine	281750	304066	244958	374260	239353	227926	249405	195508	301259	228048	1.32103	0.0483655
771.614	positive	14.1811	C44H86NO7P	PC(P-36:1)	3.33735e+06	3.27448e+06	3.83895e+06	4.64601e+06	2.7562e+06	2.70731e+06	2.88008e+06	3105837	3.7742e+06	2.86236e+06	1.31856	0.0323939
646.506	positive	8.75238	C35H71N2O6P	Sphingomyelin(d18:1/12:0)	93176.1	120607	99304.4	91419.9	70417.7	77974.4	81385.9	77732.4	101127	76877.6	1.31543	0.0141902
799.61	positive	13.9486	C45H86NO8P	PE(40:2)	4.0779e+06	5.14436e+06	4.3787e+06	4.77606e+06	3.70488e+06	3.3575e+06	3.71093e+06	3643657	4.59425e+06	3.60424e+06	1.27468	0.00706641
701.536	posneg	13.1436	C39H76NO7P	PE(P-34:1)	1.00877e+07	1.10732e+07	1.24318e+07	1.11732e+07	7.97527e+06	8.00163e+06	1.1243e+07	8333965	1.11915e+07	8.88846e+06	1.2591	0.0469861
815.567	positive	10.9717	C44H82NO10P	PS(38:2)	912602	786759	791867	1.01602e+06	720630	645140	788771	634107	876812	697162	1.25769	0.0337639
745.563	posneg	13.7866	C41H80NO8P	PE(36:1).1	1.76575e+07	1.73043e+07	1.64334e+07	1.71883e+07	1.37475e+07	1.44232e+07	1.60152e+07	11309403	1.71459e+07	1.38738e+07	1.23584	0.0177963
299.283	positive	4.38045	C18H37NO2	[SP] Sphing-4-enine	538495	572243	520472	496267	475467	425935	429372	392656	531869	430858	1.23444	0.00495832
751.536	negative	11.4091	C40H77NO9	N-(2-hydroxy-eicosanoyl)-1-beta-glucosyl-tetradecasphing-4-enine	3.16534e+06	3.67618e+06	3.07667e+06	3.39403e+06	2.20412e+06	3.08024e+06	2.77683e+06	2819498	3.32806e+06	2.72017e+06	1.22347	0.037265
803.568	negative	12.2121	C43H82NO10P	PS(37:1)	7.22362e+06	7.76926e+06	6.75185e+06	8.56845e+06	5.58394e+06	5.79197e+06	6.86342e+06	6891880	7.57829e+06	6.2828e+06	1.2062	0.0475254
785.594	positive	13.3528	C44H84NO8P	PC(36:2)	1.93894e+08	2.11585e+08	2.01824e+08	2.28641e+08	1.70846e+08	1.58153e+08	2.00582e+08	166296320	2.08986e+08	1.73969e+08	1.20128	0.0258553
717.532	positive	12.4787	C39H76NO8P	PC(17:0/14:1)	1.27248e+07	1.34438e+07	1.40371e+07	1.42305e+07	1.01674e+07	1.17538e+07	1.36196e+07	10164164	1.3609e+07	1.14262e+07	1.19103	0.0493479
183.066	positive	10.6562	C5H14NO4P	Choline phosphate.1	897196	873429	964473	913121	875181	792888	767980	738436	912055	793621	1.14923	0.0150343
783.577	positive	12.6723	C44H82NO8P	PC(36:3)	3.345e+07	3.31731e+07	3.37417e+07	3.44544e+07	3.05446e+07	2.78337e+07	3.2991e+07	27408742	3.37048e+07	2.96945e+07	1.13505	0.0234566
733.562	positive	12.5555	C40H80NO8P	PC(32:0)	1.27354e+08	1.38293e+08	1.37852e+08	1.35433e+08	1.61794e+08	1.61759e+08	1.38892e+08	158830336	1.34733e+08	1.55319e+08	0.867461	0.0147051
509.349	positive	5.1701	C25H52NO7P	LysoPC(17:0)	248542	296984	284733	243609	284275	347113	324463	329704	268467	321389	0.835334	0.0301453
763.574	negative	13.0916	C41H82NO9P	PS(O-35:0).2	211506	261431	262495	263994	332881	292468	260055	325937	249857	302835	0.825057	0.0457917
565.448	positive	9.23624	C30H64NO6P	PC(O-22:4)	98570.4	97967.4	108626	118516	128863	120659	118115	149468	105920	129276	0.819332	0.0350104
841.583	positive	11.2799	C46H84NO10P	PS(40:3).1	683016	580005	502557	616600	785281	770220	638315	723893	595544	729427	0.816455	0.0368657
545.481	positive	8.69462	C35H63NO3	[PR] 35-aminobacteriohopane-32_33_34-triol	222541	219674	221382	222715	284671	254511	252611	295281	221578	271769	0.815319	0.00345511
773.594	positive	13.5982	C43H84NO8P	PE(38:1)	1.35821e+07	1.28147e+07	1.43733e+07	1.25267e+07	1.6659e+07	1.69947e+07	1.61365e+07	16499431	1.33242e+07	1.65724e+07	0.803999	0.000363966
912.572	negative	11.3501	C49H85O13P	PI(40:5)	636015	635240	688581	578650	826561	925775	650984	809196	634621	803129	0.790186	0.032978
886.557	negative	11.2218	C47H83O13P	PI(38:4)	1.23794e+07	1.2115e+07	1.58108e+07	1.09623e+07	1.75951e+07	1.83121e+07	1.46619e+07	15111326	1.28169e+07	1.64201e+07	0.780559	0.0400604
791.568	negative	12.3174	C42H82NO10P	PS(36:0)	1.03624e+06	940577	1.26533e+06	1.06849e+06	1.53434e+06	1.46478e+06	1.10754e+06	1584343	1.07766e+06	1.42275e+06	0.757448	0.0354032
751.552	posneg	13.9124	C43H78NO7P	PE(P-38:4)	2.12373e+07	2.0184e+07	2.35175e+07	2.09566e+07	3.19221e+07	2.78069e+07	2.70709e+07	28017838	2.14738e+07	2.87044e+07	0.748102	0.00146343
749.537	posneg	12.9279	C43H76NO7P	PE(P-38:5)	2.41284e+07	2.43249e+07	2.50186e+07	2.85285e+07	3.41272e+07	3.59433e+07	2.83686e+07	38396772	2.55001e+07	3.4209e+07	0.745422	0.0103713
748.527	negative	10.9674	C40H77O10P	PG(34:1)	327752	302605	446155	364257	467944	521997	554776	391188	360192	483976	0.744235	0.0404019
779.568	negative	12.4868	C42H81NO9	N-(2-hydroxy-docosanoyl)-1-beta-glucosyl-tetradecasphing-4-enine	5.10188e+06	5.54781e+06	5.38806e+06	5.47107e+06	7.10851e+06	7.2177e+06	5.60495e+06	9173029	5.3772e+06	7.27605e+06	0.739028	0.0421745
833.615	negative	14.332	C45H88NO10P	PS(39:0)	3.88304e+06	3.23068e+06	3.88488e+06	4.00424e+06	5.23881e+06	4.4544e+06	4.6393e+06	6501474	3.75071e+06	5.20849e+06	0.720114	0.0257002
747.579	positive	13.0977	C41H82NO8P	PE(36:0)	2.97041e+06	3.17828e+06	3.23928e+06	2.46545e+06	4.25901e+06	4.5887e+06	3.15261e+06	4807928	2.96336e+06	4.20206e+06	0.705215	0.0227818
825.552	negative	11.6874	C45H80NO10P	PS(39:4)	662253	563411	717747	562422	964327	1.08863e+06	673045	844604	626458	892651	0.701795	0.0329327
529.317	posneg	5.23425	C27H48NO7P	LysoPE(22:4)	100695	103195	96607.8	129901	155842	170093	129624	157890	107600	153362	0.701604	0.00696136
793.598	positive	13.5841	C46H84NO7P	PC(P-38:4)	9.89106e+06	8.24685e+06	1.27752e+07	8.08958e+06	1.53962e+07	1.5665e+07	1.08103e+07	13766993	9.75067e+06	1.39096e+07	0.701002	0.037003
889.568	positive	10.7346	C46H84NO13P	PI(37:4).1	390102	369371	497043	356906	672554	662690	545352	424347	403355	576236	0.699983	0.0406434
527.301	posneg	4.55058	C27H46NO7P	LysoPE(22:5)	100540	129431	133237	127251	210373	194021	155119	150624	122615	177534	0.690653	0.0156159
767.583	posneg	13.2004	C44H82NO7P	PC(P-36:3)	4.64773e+06	3.07113e+06	4.71215e+06	4.55947e+06	6.91107e+06	6.093e+06	5.11815e+06	6666310	4.24762e+06	6.19713e+06	0.685417	0.0131142
807.578	positive	12.7295	C46H82NO8P	PC(38:5)	5.15041e+07	5.1315e+07	6.32051e+07	3.74895e+07	9.15631e+07	8.02748e+07	6.06659e+07	64966924	5.08784e+07	7.43677e+07	0.684147	0.0377193
649.432	positive	6.04389	C33H64NO9P	PC(16:0/9:0(CHO))	84052.8	75283.3	66452.3	56459.3	92893.8	83091.4	109574	127278	70561.9	103209	0.683678	0.0283662
549.344	positive	5.13606	C27H52NO8P	PC(19:0)	49699.7	62568.6	57040.7	52486.3	76015.4	65845.6	89377.6	94649.4	55448.8	81472	0.680587	0.0105226
501.286	posneg	4.16349	C25H44NO7P	LysoPE(20:4).1	531358	565103	697725	640105	934938	943360	840610	862506	608573	895353	0.679701	0.000735721
819.599	negative	13.5871	C44H86NO10P	PS(38:0)	451838	368930	493552	405833	626827	569207	546346	844109	430038	646622	0.665053	0.0253009
838.557	negative	11.1464	C43H83O13P	PI(34:0)	190102	129411	158608	131387	315891	200746	183448	230131	152377	232554	0.655234	0.0494871
523.328	positive	4.66052	C25H50NO8P	PE(20:0)	32071.3	46080.4	32478.3	26525.4	62129.7	46317.7	58260.3	45169.3	34288.9	52969.3	0.647335	0.0200477
744.615	positive	12.3196	C42H85N2O6P	SM(d37:1)	613804	752911	843296	421997	1.10147e+06	871347	1.14481e+06	968266	658002	1.02147e+06	0.644171	0.0169669
765.567	positive	12.9828	C44H80NO7P	PC(P-36:4)	8.87557e+06	7.79483e+06	1.05457e+07	7.7496e+06	1.49804e+07	1.48777e+07	1.06156e+07	13842793	8.74143e+06	1.35791e+07	0.643741	0.0072139
796.525	negative	10.6353	C44H77O10P	PG(38:5)	634004	418404	570259	544950	1.00398e+06	892740	619220	872737	541904	847168	0.639665	0.0167851
737.537	posneg	13.2322	C42H76NO7P	PE(O-37:5)	2.76055e+06	2.27587e+06	2.53617e+06	2.22653e+06	4.77007e+06	3.89124e+06	3.28966e+06	3800748	2.44978e+06	3.93793e+06	0.622098	0.00414513
356.293	positive	6.54699	C21H40O4	MG(0:0/18:1(11Z)/0:0)	172762	162687	143743	213699	218530	293064	226741	376542	173223	278719	0.621495	0.0369704
315.314	positive	3.96782	C19H38O2	FA methyl(18:0)	112817	111636	153841	74442.9	221512	166415	132513	209792	113184	182558	0.619988	0.037673
791.583	positive	13.2287	C46H82NO7P	PC(P-38:5)	6.79369e+06	5.65271e+06	7.4954e+06	6.15491e+06	1.01257e+07	1.38082e+07	8.18932e+06	10613253	6.52418e+06	1.06841e+07	0.610644	0.0149183
771.541	positive	10.7497	C42H78NO9P	PS(O-36:3)	54272.3	44147.9	46213.4	39030	101578	81951.1	70779.4	47118.3	45915.9	75356.7	0.609314	0.0467964
781.562	positive	12.4145	C44H80NO8P	PC(36:4)	6.757e+07	5.40508e+07	7.34551e+07	4.72094e+07	1.16488e+08	1.17627e+08	8.23135e+07	84613312	6.05713e+07	1.0026e+08	0.60414	0.013268
809.594	positive	13.7822	C46H84NO8P	PC(38:4)	5.10294e+07	4.26255e+07	5.56003e+07	2.87978e+07	9.18938e+07	8.44395e+07	6.09409e+07	60116456	4.45132e+07	7.43477e+07	0.598717	0.0248392
313.335	positive	6.23109	C20H43NO	[SP amino_dimethyl(18:0)] 2-amino-14_16-dimethyloctadecan-3-ol	57874.6	47490.6	44737.7	34787.1	99635.8	78179.6	56450.5	75503	46222.5	77442.2	0.596864	0.0208012
881.614	negative	13.9852	C49H88NO10P	PS(43:4)	273002	250470	274854	204957	471783	465163	274686	470087	250821	420430	0.596582	0.0162159
415.345	positive	7.3153	C27H45NO2	Tomatidine	39413.4	53797.1	53222.2	34561	80892.7	53156.5	63623.4	105851	45248.4	75881	0.596308	0.0497464
853.583	negative	12.6728	C47H84NO10P	PS(41:4)	1.57569e+06	1.5306e+06	1.9229e+06	1.14709e+06	2.83628e+06	2.70709e+06	1.82059e+06	3064811	1.54407e+06	2.60719e+06	0.592236	0.0150077
1180.74	posneg	10.3216	C59H108N2O21	Ganglioside GM3 (d18:1/18:0)	227211	241003	282814	155034	412127	371810	444374	331771	226516	390020	0.580779	0.00398982
872.542	negative	10.7339	C46H81O13P	PI(37:4)	233871	192048	324002	187437	448410	471888	301932	399904	234339	405533	0.577855	0.0131369
736.542	positive	19.607	C43H77O7P	PA(O-40:5)	61709.4	25995.4	38529	49806.2	91301.8	69513.8	52525.2	94253.1	44010	76898.5	0.572313	0.0384056
779.582	positive	13.6286	C45H82NO7P	PE(P-40:4)	869644	627446	796262	769507	1.42034e+06	1.36065e+06	1.13419e+06	1458490	765715	1.34342e+06	0.569975	0.000618985
543.333	positive	4.17487	C28H50NO7P	LysoPC(20:4)	265708	281349	376664	263927	497938	578801	386233	641074	296912	526011	0.564459	0.0096169
534.244	positive	1.99678	C24H34N6O8	Asp-Lys-Trp-Ser	34397.7	41738.4	53324.9	48335.8	73273.6	66976.9	59993.4	121190	44449.2	80358.6	0.553136	0.0477289
795.577	positive	13.0076	C45H82NO8P	PE(40:4)	1.80464e+06	1.96237e+06	2.52973e+06	1.49006e+06	4.21484e+06	4.3175e+06	2.6156e+06	2952334	1.9467e+06	3.52507e+06	0.552245	0.0174344
410.318	negative	10.69	C28H42O2	beta-Tocotrienol	40584.1	28497.5	30967.8	36241.5	60876.9	50071.8	48605.6	93955.6	34072.7	63377.5	0.537616	0.0360623
529.281	negative	4.38433	C27H43NO7	C27H43NO7	76396.7	72529.8	76087.7	59834.2	148040	117091	120056	146056	71212.1	132811	0.536191	0.000515026
821.592	positive	13.3228	C47H84NO8P	PE(42:5)	624853	706948	1.10108e+06	652430	1.71988e+06	1.971e+06	942862	1160432	771327	1.44854e+06	0.532485	0.0423824
827.568	negative	12.4145	C45H82NO10P	PS(39:3)	2.57241e+06	1.91557e+06	2.86361e+06	1.87129e+06	5.00975e+06	4.7817e+06	3.2045e+06	4915016	2.30572e+06	4.47774e+06	0.514929	0.00451995
753.53	negative	12.6799	C42H76NO8P	PC(34:4).1	64850.4	62467.3	82396.7	57929	158200	108715	84645.4	169669	66910.9	130307	0.513486	0.0228399
682.495	positive	16.0739	C39H71O7P	PA(O-36:4)	85070.4	37107.8	103690	61062.6	164975	164153	85353.2	148154	71732.6	140659	0.509977	0.0272674
743.511	positive	10.0827	C40H74NO9P	PS(O-34:3)	39765.2	25182.9	29791.6	17886.5	68804	73820.4	31557.7	46795.8	28156.5	55244.5	0.509672	0.0467689
403.382	positive	5.49134	C27H46O	Cholesterol.1	217916	184234	187485	125755	474116	335921	188553	415906	178848	353624	0.505756	0.035735
504.261	positive	5.35518	C22H40N4O7S	Glu-Ile-Ile-Met	20564.2	19694.9	41469.4	29057.4	49141.2	41342.6	45736.6	84669.7	27696.5	55222.5	0.501543	0.0486148
359.267	negative	3.23297	C19H37NO5	2-Hydroxylauroylcarnitine	14348.3	18631.2	28246.3	19683.1	33241.1	30634.9	55429.6	43573.5	20227.2	40719.8	0.496742	0.017974
557.312	positive	5.45172	C28H48NO8P	PC(20:4)	22209.9	26497.1	21556.2	20580.9	51856.6	47255.4	40545.4	49357.2	22711	47253.6	0.480619	0.000111475
855.599	negative	13.7565	C47H86NO10P	PS(41:3)	1.51922e+06	1.11225e+06	1.6227e+06	890105	3.25819e+06	2.76648e+06	1.9225e+06	2840836	1.28607e+06	2.697e+06	0.476852	0.00512075
265.241	positive	6.00476	C17H28O	FA (17:3)	6635.99	7222.9	6564.21	6909.59	12389.5	11125.8	14659.8	19748.5	6833.17	14480.9	0.471875	0.00705021
419.376	positive	8.14005	C27H46O2	[ST (2:0)] cholest-5-en-3beta_7alpha-diol	64218.3	62599.1	71679.2	48717	175203	174818	57829.3	119696	61803.4	131886	0.468611	0.0481803
382.324	positive	11.1482	C27H42O	[ST (3:0)] cholest-5Z_7Z_24-trien-3beta-ol.1	46438.7	47149.5	52772.2	44147.3	112990	82073.3	58227.8	155983	47626.9	102318	0.465477	0.041708
329.215	positive	7.47899	C24H24	2_4_6-Triphenyl-1-hexene	8522.93	15583.1	18712	16843.5	20982.8	36485.9	42798.9	29461.4	14915.4	32432.3	0.459894	0.0149497
593.369	positive	4.60969	C29H56NO9P	PC(21:0(CHO))	17828.3	15821.7	18147.6	9965.5	33855.5	49918.2	24589	28925.9	15440.8	34322.1	0.449878	0.0179463
707.534	negative	16.105	C41H73NO8	[PR] bacteriohopane-_32_33_34-triol-35-cyclitol	31675.4	14203.8	38989.8	22794.1	65744	74687.6	30701.2	68277.6	26915.8	59852.6	0.449701	0.0264921
769.526	positive	10.4248	C42H76NO9P	PC(O-36:3)	23480.2	16996	13262.4	11904.6	42368.9	44214.8	25460.5	41434.2	16410.8	38369.6	0.427704	0.00485798
633.534	positive	14.5714	C39H68O5	DG(36:4)	369230	194557	406510	308745	832321	1.01762e+06	388620	805559	319760	761031	0.420167	0.0201311
395.304	positive	5.84679	C23H41NO4	9_12-Hexadecadienoylcarnitine	17989.5	17323.3	25042.7	14789.6	43919.6	61833.4	26597.3	49743.9	18786.3	45523.5	0.412672	0.0129121
821.558	positive	11.1405	C46H80NO9P	PS(O-40:6)	21073.3	23927.9	31530.1	1999.51	67486.4	61809.9	36088.7	29416.1	19632.7	48700.3	0.403133	0.0420312
384.339	positive	7.97092	C27H44O	Cholesta-5_7-dien-3beta-ol.1	54314.8	54919.4	64121.2	46204.8	202216	120514	75924.7	147590	54890	136561	0.401945	0.0221193
401.366	positive	5.38916	C27H47NO	C27H47NO	125608	96745.3	105837	64571.6	345148	228111	135030	299296	98190.3	251896	0.389804	0.0178226
659.549	posneg	14.9434	C41H70O5	DG(38:5)	907790	491648	802842	755136	1.86799e+06	3.26136e+06	869103	1922181	739354	1.98016e+06	0.373381	0.0473238
410.314	posneg	4.15792	C23H42N2O4	N-oleoyl glutamine	1051.77	6757.32	8456.68	6879	20098.7	24021.5	10522.6	15491.6	5786.19	17533.6	0.330006	0.0125237
414.35	positive	6.91362	C28H46O2	C28H46O2	12090.5	30130.7	26542.3	10429.6	41192.3	72579.2	42541.5	93451	19798.3	62441	0.317072	0.0200348
464.351	negative	5.39979	C28H48O5	C28H48O5	11343.3	9396.85	14041.9	4130.39	52324.8	74393.2	27746.8	51949.7	9728.1	51603.6	0.188516	0.00513238
