# Supplementary material for: Key signaling networks are dysregulated in patients with the adipose tissue disorder, lipedema
Source: Int J Obes (Lond). 2021 Nov 11;46(3):502–14. doi: 10.1038/s41366-021-01002-1 (PMC8873020; doi:10.1038/s41366-021-01002-1)
Supplement: Supplementary file 18 — Supplementary Table 4 [file 41366_2021_1002_MOESM18_ESM.xlsx]

## Sheet: 4-Supp Table 4 Metabolomics
Mass	Polarity	RT	FORMULA	Putative metabolite	Map	ppm	LED_21	LED_27	LED_32	LED_34	non-LED_10	non-LED_14	non-LED_16	non-LED_18	Average LED	Average non-LED	Fold change LED/non-LED	Fold change non-LED/non-LED	p-value
272.03	positive	16.1789	C7H13O9P	&alpha;-(2,6-anhydro-3-deoxy-D-arabino-heptulopyranosid)onate 7-phosphate	0	0.611722	0	16084.4	21416.8	0	8713.14	0	8334.86	0	9375.31	4262	2.19974	1	0.430074
210.126	positive	4.11426	C12H18O3	(-)-Jasmonic acid	Lipids: Fatty Acyls	0.144506	302410	321096	348461	346019	468723	263932	401354	372244	329497	376563	0.875009	1	0.326053
313.263	posneg	3.96902	C18H35NO3	(+)-Prosopinine	0	2.72747	354832	461793	496751	497852	508486	476457	827544	422396	452807	558721	0.810435	1	0.318479
293.199	positive	3.83514	C17H27NO3	(+/-)-5-[(tert-Butylamino)-2'-hydroxypropoxy]-1,2,3,4-tetrahydro-1- naphthol	0	0.12596	9.33282e+06	8.03116e+06	8.01517e+06	1.06749e+07	1.39936e+07	1.17225e+07	9.22384e+06	14543216	9.01351e+06	1.23708e+07	0.728612	1	0.0496703
258.086	negative	13.9532	C10H14N2O6	(1-Ribosylimidazole)-4-acetate	Amino Acid Metabolism	2.2323	22271.7	32898.4	24688.5	26902.6	21409.2	14799.4	17116.7	0	26690.3	13331.3	2.00208	1	0.0417356
168.079	positive	4.78029	C9H12O3	(2E)-2-butylidene-4-hydroxy-5-methyl-3(2H)-furanone	0	0.134194	535921	477670	610423	505745	547392	488284	119343	706813	532439	465458	1.1439	1	0.618195
232.117	positive	12.522	C8H16N4O4	(3R)-hydroxy-N-acetyl-(L)-arginine	0	-0.177704	140153	102776	120606	105938	98098.5	61482.9	183694	19783	117368	90764.5	1.29311	1	0.486544
278.13	negative	7.12672	C19H18O2	(4E,6E)-1-(4-hydroxyphenyl)-7-phenylhepta-4,6-dien-3-one	0	-1.07068	128226	115141	74459.5	159940	0	34508.5	59807.7	0	119442	23579.1	5.06558	1	0.00579564
162.053	negative	16.0192	C6H10O5	(R)-2-Ethylmalate	Carbohydrate Metabolism	2.17757	56396	69704.8	103367	60625	71411.7	37251	259878	37834	72523.3	101594	0.713856	1	0.61238
158.044	negative	14.0222	C4H6N4O3	(S)(+)-Allantoin	Nucleotide Metabolism	1.53196	20641.5	54016.7	54437.7	18689.9	24094.3	0	45121.1	0	36946.4	17303.8	2.13516	1	0.231668
132.042	negative	7.17013	C5H8O4	(S)-2-Acetolactate	Amino Acid Metabolism	1.56118	495245	421029	602411	548370	652837	519082	577577	547593	516764	574272	0.899859	1	0.278051
130.063	negative	4.63357	C6H10O3	(S)-3-Methyl-2-oxopentanoic acid	Amino Acid Metabolism	1.44629	108229	122034	120809	101675	91730	90552	113712	94791	113187	97696.3	1.15856	1	0.0790667
90.0318	negative	9.61198	C3H6O3	(S)-Lactate	Carbohydrate Metabolism	1.12251	1.18679e+06	1.61966e+06	1.22835e+06	1.10263e+06	596432	593413	1.42161e+06	263343	1.28436e+06	718700	1.78705	1	0.0830986
134.022	negative	16.4104	C4H6O5	(S)-Malate	Carbohydrate Metabolism	2.13203	5.14105e+06	8.51397e+06	8.45375e+06	6.5329e+06	2.43577e+06	2.53994e+06	3.33624e+06	920318	7.16042e+06	2.30807e+06	3.10234	1	0.00230765
151.063	positive	5.40066	C8H9NO2	(Z)-4-Hydroxyphenylacetaldehyde-oxime	Amino Acid Metabolism	-0.242369	114453	549560	37602.8	35722.8	40462.9	9019.28	10250.3	25729	184335	21365.4	8.62773	1	0.234545
226.157	negative	4.00986	C12H20O	(Z,Z,Z)-3,6,9-Dodecatrien-1-ol	0	1.94665	1.08155e+06	1.05563e+06	1.30739e+06	1.01636e+06	1.06775e+06	887176	1.24307e+06	1087714	1.11523e+06	1.07143e+06	1.04088	1	0.670352
278.189	negative	3.69545	C17H26O3	[6]-Paradol	0	1.41169	3.60505e+07	3.26071e+07	3.36071e+07	3.89915e+07	4.09054e+07	3.70611e+07	3.46375e+07	36518676	3.53141e+07	3.72807e+07	0.947248	1	0.349329
186.162	negative	3.81695	C11H22O2	[FA (11:0)] undecanoic acid	Lipids: Fatty Acyls	1.29035	5.08377e+06	5.30516e+06	5.83069e+06	4.88173e+06	4.42934e+06	4.25308e+06	4.76431e+06	3370389	5.27534e+06	4.20428e+06	1.25475	1	0.0250301
313.262	positive	7.22876	C18H35NO3	[FA (16:0)] N-hexadecanoyl-glycine	Lipids: Fatty Acyls	0.451711	87527.2	56811.3	20159.7	28318.4	38323.2	23375.1	35289.1	31673	48204.2	32165.1	1.49865	1	0.344082
325.298	positive	3.86014	C20H39NO2	[FA (18:0)] N-(9Z-octadecenoyl)-ethanolamine	Lipids: Fatty Acyls	0.485135	475500	408673	510409	434551	592185	401680	594788	570286	457283	539735	0.847236	1	0.16039
281.272	posneg	3.91021	C18H35NO	[FA (18:1)] 9Z-octadecenamide	Lipids: Fatty Acyls	0.403685	8.32174e+06	8.39391e+06	7.6731e+06	6.03019e+06	8.57719e+06	8.54978e+06	1.05445e+07	15696794	7.60473e+06	1.08421e+07	0.70141	1	0.117415
282.256	posneg	3.6034	C18H34O2	[FA (18:1)] 9Z-octadecenoic acid	Lipids: Fatty Acyls	1.27725	1.96497e+08	2.13656e+08	1.17619e+08	2.14349e+08	9.12818e+07	1.04891e+08	1.50375e+08	59619456	1.85531e+08	1.01542e+08	1.82713	1	0.0301844
278.225	negative	3.6299	C18H30O2	[FA (18:3)] 9Z,12Z,15Z-octadecatrienoic acid	Lipids: Fatty Acyls	1.20032	1.73944e+06	1.70501e+06	725593	1.30827e+06	1.03841e+06	1.24826e+06	1.47132e+06	550903	1.36958e+06	1.07722e+06	1.2714	1	0.377693
310.288	negative	3.56486	C20H38O2	[FA (20:1)] 11Z-eicosenoic acid	Lipids: Fatty Acyls	2.16835	7.4942e+06	9.85072e+06	3.55102e+06	8.85385e+06	3.95108e+06	3.88001e+06	4.98339e+06	2845481	7.43745e+06	3.91499e+06	1.89974	1	0.0511972
332.272	negative	3.58052	C22H36O2	[FA (22:4)] 7Z,10Z,13Z,16Z-docosatetraenoic acid	Lipids: Fatty Acyls	2.45158	8.61337e+06	7.61853e+06	4.23797e+06	5.31534e+06	8.20784e+06	1.47725e+07	5.36541e+06	3936863	6.4463e+06	8.07066e+06	0.798733	1	0.556183
330.257	negative	3.58763	C22H34O2	[FA (22:5)] 7Z,10Z,13Z,16Z,19Z-docosapentaenoic acid	Lipids: Fatty Acyls	1.98885	1.52401e+07	1.23788e+07	1.1213e+07	8.12491e+06	1.61151e+07	3.66279e+07	1.19565e+07	5835374	1.17392e+07	1.76337e+07	0.665724	1	0.421558
354.35	negative	3.52609	C23H46O2	[FA (23:0)] tricosanoic acid	Lipids: Fatty Acyls	1.95891	611545	1.17506e+06	994552	1.04016e+06	954586	523923	707386	717398	955330	725823	1.3162	1	0.175996
366.35	negative	3.51149	C24H46O2	[FA (24:0)] 15Z-tetracosenoic acid	Lipids: Fatty Acyls	1.43684	1.34223e+06	1.08101e+06	796573	1.28995e+06	630928	540038	583157	357915	1.12744e+06	528010	2.13527	1	0.00477357
126.068	positive	4.08219	C7H10O2	[FA (7:1)] 3-heptynoic acid	Lipids: Fatty Acyls	-0.315124	147185	144476	213155	185137	217732	171862	236350	199859	172489	206451	0.835495	1	0.163744
110.073	positive	4.11862	C7H10O	[FA (7:2)] 2,4-heptadienal	Lipids: Fatty Acyls	-0.268006	175375	181626	257726	209204	268579	205914	287724	271613	205983	258458	0.796969	1	0.090094
173.142	positive	6.01033	C9H19NO2	[FA amino(9:0)] 3R-aminononanoic acid	Lipids: Fatty Acyls	0.288815	130374	141796	187920	161591	224931	155774	219254	160723	155420	190171	0.817266	1	0.171511
240.209	negative	3.67253	C15H28O2	[FA dimethyl(13:0)] 2,5-dimethyl-2E-tridecenoic acid	Lipids: Fatty Acyls	0.900617	1.89901e+06	1.82585e+06	1.93553e+06	1.58468e+06	2.0177e+06	1.61394e+06	1.95203e+06	906432	1.81127e+06	1.62252e+06	1.11633	1	0.505377
172.074	negative	4.74627	C8H12O4	[FA dioxo(8:0)] 4,7-dioxo-octanoic acid	Lipids: Fatty Acyls	1.65434	70072.3	77906.2	64228.8	78574.9	117889	59569.4	86138	108533	72695.5	93032.3	0.781401	1	0.180841
200.142	posneg	4.05846	C11H20O3	[FA hydroxy(11:1)] undecenoic acid	Lipids: Fatty Acyls	1.91639	532718	482073	512199	446088	432012	432715	486006	412398	493270	440783	1.11908	1	0.0767749
228.1	negative	4.63897	C11H16O5	[FA hydroxy(11:2/11:2)] 2R,9R-dihydroxy-3S,4S,7S,8S-diepoxy-5E,10-undecadien-1-ol	Lipids: Fatty Acyls	2.21874	58720.6	60015.8	66586.3	58312.3	109732	58824.8	70059.5	71983	60908.7	77649.8	0.784403	1	0.187191
314.246	negative	3.67946	C18H34O4	[FA hydroxy(18:1)] 9,10-dihydroxy-12Z-octadecenoic acid	Lipids: Fatty Acyls	2.21011	405902	385757	466708	313378	345561	470084	456323	694026	392936	491499	0.799465	1	0.261792
296.235	positive	3.69097	C18H32O3	[FA hydroxy(18:2)] 13S-hydroxy-9Z,11E-octadecadienoic acid	Lipids: Fatty Acyls	0.523305	357242	362896	305857	358979	396267	269598	403419	413143	346243	370607	0.934261	1	0.528684
174.126	negative	7.09869	C9H18O3	[FA hydroxy(9:0)] 2-hydroxy-nonanoic acid	Lipids: Fatty Acyls	1.04468	91375.1	60012.2	84077	66280.4	80071.1	55900.1	86506.1	69553	75436.2	73007.6	1.03326	1	0.815236
242.189	negative	3.78851	C14H26O3	[FA oxo(14:0)] 3-oxo-tetradecanoic acid	Lipids: Fatty Acyls	2.3472	550692	638928	834081	718975	791295	612977	628788	601701	685669	658690	1.04096	1	0.731106
294.219	positive	3.74973	C18H30O3	[FA oxo(5:1/5:0/8:0)] (1S,2S)-3-oxo-2-(2'Z-pentenyl)-cyclopentaneoctanoic acid	Lipids: Fatty Acyls	-1.63056	193095	194215	181780	218392	245073	198857	210073	292143	196870	236537	0.832303	1	0.126361
183.996	negative	10.0287	C5H8O3S	[FA oxo,methyl(4:0)] 2-oxo-4-methylthio-butanoic acid	Amino Acid Metabolism	0.908966	229216	133493	72036.9	117712	178794	178542	215223	118104	138115	172666	0.799896	1	0.406242
136.037	negative	12.5055	C4H8O5	[FA trihydroxy(4:0)] 2,3,4-trihydroxy-butanoic acid	Carbohydrate Metabolism	1.72062	162273	103518	85829	77176.1	53043.8	33890.4	143324	59320	107199	72394.6	1.48076	1	0.303156
224.142	posneg	3.76505	C13H20O3	[FA] Methyl jasmonate	Lipids: Fatty Acyls	2.04695	2.38632e+06	2.59194e+06	2.77585e+06	3.28251e+06	2.95359e+06	3.10471e+06	3.28481e+06	2429870	2.75916e+06	2.94325e+06	0.937453	1	0.514402
467.301	positive	7.14444	C22H46NO7P	[LysoPC(14:0)] 1-tetradecanoyl-sn-glycero-3-phosphocholine	Lipids: Glycerophospholipids	-0.298558	0	84830.3	36132.9	57664.4	0	0	0	0	44656.9	0	#DIV/0!	#DIV/0!	0.0469613
785.594	positive	4.52148	C44H84NO8P	[PC(18:0/18:2)] 1-octadecanoyl-2-(9Z,12Z-octadecadienoyl)-sn-glycero-3-phosphocholine	Lipids: Glycerophospholipids	0.229628	5.79925e+06	2.62438e+06	1.74755e+06	2.14066e+06	1.66776e+06	1.22197e+06	1.4243e+06	753558	3.07796e+06	1.2669e+06	2.42952	1	0.103701
507.369	positive	7.02043	C26H54NO6P	[PC(18:1)] 1-(11Z-octadecenyl)-sn-glycero-3-phosphocholine	Lipids: Glycerophospholipids	-0.195597	26178.5	11630.2	18883.7	26679	0	0	10370.6	0	20842.8	2592.64	8.03923	1	0.00600104
437.291	posneg	7.09182	C21H44NO6P	[PE(16:1)] 1-(1Z-hexadecenyl)-sn-glycero-3-phosphoethanolamine	Lipids: Glycerophospholipids	1.09539	507149	569261	394369	613578	295920	413853	405265	167888	521089	320731	1.62469	1	0.0363921
510.296	negative	3.62096	C24H47O9P	[PG (18:1)] 1-(9E-octadecenoyl)-sn-glycero-3-phospho-(1'-sn-glycerol)	Lipids: Glycerophospholipids	0.643096	2.16396e+06	1.71724e+06	1.36509e+06	1.4932e+06	1.40912e+06	983014	1.94098e+06	606740	1.68487e+06	1.23496e+06	1.36431	1	0.229328
572.297	negative	7.13145	C25H49O12P	[PI(16:0)] 1-hexadecanoyl-sn-glycero-3-phospho-(1'-myo-inositol)	Lipids: Glycerophospholipids	0.961263	73392.5	64625.7	75368	87267.7	73942.7	66558.8	74908.6	0	75163.5	53852.5	1.39573	1	0.296467
600.328	posneg	7.07665	C27H53O12P	[PI(18:0)] 1-octadecanoyl-sn-glycero-3-phospho-(1'-myo-inositol)	Lipids: Glycerophospholipids	1.29207	396722	533623	549992	443610	586418	467554	420729	286861	480987	440390	1.09218	1	0.592836
879.584	positive	3.4969	C45H86NO13P	[PI(36:0)	Lipids: Glycerophospholipids	0.551978	152108	146319	72630.5	134635	124785	125940	125478	60044	126423	109062	1.15919	1	0.505654
438.262	negative	3.80525	C24H38O7	[PR trihydroxy(2:0)] (-)-8alpha,15-diacetoxy-4beta,9alpha,14beta-trihydroxy-3(16)-fusicoccene	Lipids: Prenols	1.64588	1.65621e+06	1.07161e+06	1.18269e+06	1.59439e+06	1.8253e+06	1.5299e+06	1.59111e+06	1510201	1.37623e+06	1.61413e+06	0.852613	1	0.194966
746.512	negative	3.48369	C47H70O7	[PR] 1'-Hydroxy-4-keto-gamma-carotene glucoside/ 1'-OH-4-Keto-gamma-carotene glucoside/ (Carotenoid K-G)	Lipids: Prenols	-0.414198	2.04348e+06	1.99792e+06	1.5135e+06	3.3183e+06	1.08788e+06	1.03405e+06	1.81565e+06	1118002	2.2183e+06	1.26389e+06	1.75513	1	0.0671421
546.466	positive	3.52911	C35H62O4	[PR] bacteriohopane-32,33,34,35-tetrol	Lipids: Prenols	2.04306	195459	128947	97269.2	213841	192033	143703	124022	200095	158879	164963	0.963118	1	0.860208
182.094	positive	4.61201	C10H14O3	[PR] Iridotrial	Lipids: Prenols	0.316782	183102	201449	225657	176889	155787	163580	219412	258453	196774	199308	0.987287	1	0.9273
497.276	negative	7.12577	C22H44NO9P	[PS(16:0)] 1-hexadecanoyl-sn-glycero-3-phosphoserine	Lipids: Glycerophospholipids	0.726608	47046.5	91551.2	62520.2	80021.9	24980.3	61181.8	54141.1	0	70284.9	35075.8	2.0038	1	0.0857159
702.568	positive	7.0553	C39H79N2O6P	[SP (16:0)] N-(hexadecanoyl)-sphing-4-enine-1-phosphocholine	Lipids: Sphingolipids	0.952986	260994	288065	216008	194278	163071	101536	86414.5	44484	239836	98876.5	2.42562	1	0.00487535
647.622	negative	4.03405	C42H81NO3	[SP (24:0)] N-(15Z-tetracosenoyl)-sphing-4-enine	Lipids: Sphingolipids	1.32754	875757	638590	523310	368625	1.69809e+06	740724	390290	176394	601570	751375	0.800626	1	0.685989
765.579	negative	3.97837	C42H84NO6P	[SP (24:0)] N-(tetracosanoyl)-sphing-4-enine-1-phosphate	Lipids: Sphingolipids	-2.22178	1.02382e+06	886737	1.10583e+06	1.27113e+06	1.13391e+06	918745	785834	911690	1.07188e+06	937544	1.14328	1	0.260054
295.251	posneg	3.92779	C18H33NO2	[SP (3:0)] sphinga-4E,8E,10E-trienine	Lipids: Sphingolipids	-0.176884	1.51486e+07	1.49056e+07	1.55465e+07	1.23694e+07	1.64409e+07	1.51348e+07	2.27745e+07	20240198	1.44925e+07	1.86476e+07	0.777179	1	0.0705782
313.335	positive	7.55828	C20H43NO	[SP amino,dimethyl(18:0)] 2-amino-14,16-dimethyloctadecan-3-ol	Lipids: Sphingolipids	0.725159	86963.4	59003.1	63486.1	55696	114179	84264.3	62385.2	53019	66287.1	78461.9	0.844832	1	0.457014
329.329	positive	7.23447	C20H43NO2	[SP dimethyl,amino(18:0/2:0)] 2S-dimethylaminooctadecane-1,3R-diol	Lipids: Sphingolipids	0.191986	914944	858370	1.17092e+06	752264	1.60131e+06	753810	810390	654770	924125	955070	0.967599	1	0.899647
315.277	posneg	4.15135	C18H37NO3	[SP hydrox] 4R-hydroxy-sphing-8Z-enine	Lipids: Sphingolipids	-0.298295	386482	391515	484033	351220	481294	420931	576819	371661	403313	462676	0.871695	1	0.301186
315.278	posneg	7.23347	C18H37NO3	[SP hydrox] 6-hydroxysphing-4E-enine	Lipids: Sphingolipids	0.751623	205241	172473	172897	221632	156493	189258	142888	116561	193061	151300	1.27601	1	0.07543
299.282	positive	6.00349	C18H37NO2	[SP] Sphing-4-enine	Lipids: Sphingolipids	0.108692	750462	791320	578278	716528	512987	446043	474677	186788	709147	405124	1.75044	1	0.013103
760.581	positive	4.50404	C41H77NO10	[SP] Termitomycesphin A	Lipids: Sphingolipids	0.00520777	4.06054e+06	2.77502e+06	2.1186e+06	2.78666e+06	3.10519e+06	2.48308e+06	2.21657e+06	1366372	2.93521e+06	2.2928e+06	1.28018	1	0.281715
488.314	negative	3.26099	C28H42O4	[ST (12:0) homo-seco-cholestatrien-tetrol	Lipids: Sterol lipids	-0.315074	648921	495814	349080	504279	591005	565533	685242	493840	499524	583905	0.855488	1	0.291013
446.195	negative	4.04218	C24H30O8	[ST hydroxy(3:0)] 3-hydroxy-estra-1,3,5(10)-trien-17-one 3-D-glucuronide	Lipids: Sterol lipids	1.47185	369302	424767	528271	472498	888874	490712	628846	865376	448710	718452	0.62455	1	0.0380103
602.528	positive	3.47649	C39H70O4	1-(14-methyl-pentadecanoyl)-2-(8-[3]-ladderane-octanyl)-sn-glycerol	Lipids: Glycerolipids	0.448892	264891	251118	150939	278211	222792	177281	164985	121147	236290	171551	1.37737	1	0.119988
417.346	positive	3.68816	C23H44O5	1,2-Didecanoylglycerol	0	0.758336	2.48265e+06	1.71317e+06	2.02261e+06	2.80599e+06	3.97216e+06	3.13208e+06	2.69887e+06	5313757	2.2561e+06	3.77922e+06	0.596977	1	0.0505624
198.089	positive	4.7248	C10H14O4	1,2-Dihydroxymint lactone	0	0.630074	73379.1	73217	90793.8	79083.7	95448.4	61014.9	83133.5	95026	79118.4	83655.7	0.945763	1	0.634401
168.079	positive	4.37154	C9H12O3	1,3,5-trimethoxybenzene	Biosynthesis of Secondary Metabolites	0.0711209	535921	516157	503725	491870	622550	490362	580252	710105	511918	600817	0.852037	1	0.105276
226.168	posneg	4.80717	C12H22N2O2	1,8-Diazacyclotetradecane-2,9-dione	0	-0.272273	1.17643e+07	1.05661e+07	1.38994e+07	1.30097e+07	1.63517e+07	1.24997e+07	1.36442e+07	15826165	1.23099e+07	1.45804e+07	0.844275	1	0.0989027
226.168	negative	9.92024	C12H22N2O2	1,8-Diazacyclotetradecane-2,9-dione	0	1.43197	1.32557e+06	1.36261e+06	1.32272e+06	1.64848e+06	1.56576e+06	1.39401e+06	1.31482e+06	1779795	1.41485e+06	1.5136e+06	0.934757	1	0.474549
188.142	negative	4.61404	C10H20O3	10-Hydroxydecanoic acid	Lipids: Fatty Acyls	1.43833	111746	92370.7	92530.5	86235	100530	76994.9	81617.2	92262	95720.6	87851	1.08958	1	0.344196
170.131	negative	3.8886	C10H18O2	10-hydroxygeraniol	0	1.33442	1.7922e+06	2.12201e+06	2.3443e+06	1.77626e+06	1.45893e+06	1.09248e+06	1.6033e+06	1323953	2.00869e+06	1.36966e+06	1.46656	1	0.0107084
792.54	negative	3.99048	C45H76O11	1-18:2-2-18:3-monogalactosyldiacylglycerol	0	1.12685	391682	247018	252669	369986	195230	231879	178774	151398	315339	189320	1.66564	1	0.0232027
463.307	negative	6.99126	C26H41O4	11'-Carboxy-alpha-chromanol	0	2.17431	171766	193488	92867.8	221879	93657	177625	118182	91807	170000	120318	1.41293	1	0.196136
360.266	positive	3.35951	C23H36O3	17beta-Hydroxy-6beta-methyl-5alpha-androstan-3-one propionate	0	0.0582299	167497	143967	184150	140266	264875	232696	139306	114614	158970	187872	0.846159	1	0.471002
101.048	positive	14.3721	C4H7NO2	1-Aminocyclopropane-1-carboxylate	Amino Acid Metabolism	-0.21102	138777	169702	140873	148264	87484.6	63365.2	95228.2	35594	149404	70418	2.12167	1	0.00201412
274.046	negative	15.1809	C7H15O9P	1-Deoxy-D-altro-heptulose 7-phosphate	0	2.5443	65948.4	0	83754.3	22440.2	107949	15114.8	51623.4	29320	43035.7	51001.9	0.843807	1	0.786166
136.064	positive	25.7731	C7H8N2O	1-Methylnicotinamide	Metabolism of Cofactors and Vitamins	-0.102293	647409	648236	566723	720972	431403	514143	883541	105323	645835	483603	1.33547	1	0.357876
216.061	posneg	10.3874	C7H14O6	1-O-Methyl-myo-inositol	Carbohydrate Metabolism	0.00750054	634769	259040	168414	729658	192261	411932	104330	406433	447970	278739	1.60713	1	0.325656
263.064	negative	16.0494	C8H11NO6	2-(Hydroxymethyl)-3-(acetamidomethylene)succinate	Metabolism of Cofactors and Vitamins	0.909393	57819.4	70773.4	91473.5	90896.5	104921	65314.9	63231.3	107238	77740.7	85176.2	0.912704	1	0.628852
144.042	positive	14.1171	C6H8O4	2,3-Dimethylmaleate	Metabolism of Cofactors and Vitamins	0.115975	17792.3	31367.7	35593.2	26166.1	32406.4	6863.76	89142.6	8636	27729.8	34262.2	0.809342	1	0.749973
144.043	negative	14.6005	C6H8O4	2-Methyleneglutarate	Metabolism of Cofactors and Vitamins	1.98764	38272.6	33776	55108.9	42369.5	57276.5	29713.4	134162	46297	42381.8	66862.3	0.633866	1	0.339361
203.079	positive	14.5648	C8H13NO5	2-acetamidoglucal	0	0.330783	41760.3	62219.5	69451.2	41576.5	22537.1	30971.7	25040.4	8117	53751.9	21666.5	2.48087	1	0.00984803
132.043	negative	14.6945	C5H8O4	2-Acetolactate	Carbohydrate Metabolism	1.97183	50030.8	50236.9	95402.4	49957.1	34325.7	26723	84249.7	33703	61406.8	44750.4	1.37221	1	0.37685
388.298	positive	3.37396	C25H40O3	2alpha-Methyl-17beta-[(tetrahydro-2H-pyran-2-yl)oxy]-5alpha- androstan-3-one	0	0.634822	114816	85295.2	57061.8	69315.2	161971	130103	73684	59256	81622.1	106253	0.768184	1	0.398434
216.04	negative	14.1184	C5H13O7P	2-C-Methyl-D-erythritol 4-phosphate	Lipid Metabolism	2.69206	1.99657e+06	7.63563e+06	1.16287e+07	3.04302e+06	4.7564e+06	687861	1.35126e+07	968944	6.07598e+06	4.98144e+06	1.21972	1	0.778759
162.053	negative	14.3928	C6H10O5	2-Dehydro-3-deoxy-L-rhamnonate	Carbohydrate Metabolism	2.04785	53860.6	63028.4	73487.9	68134.8	68579.2	42531	170272	69731	64627.9	87778.4	0.736263	1	0.447847
246.051	negative	13.8686	C6H15O8P	2-deoxyglucose-6-phosphate	0	2.40972	68681.1	83651.9	68747	55764.3	18489.8	7159.76	27138.3	0	69211.1	13197	5.24447	1	0.000509594
278.152	positive	3.79616	C16H22O4	2-Ethylhexyl phthalate	0	0.184436	1.13263e+06	740355	821260	1.24325e+06	1.42547e+06	1.00143e+06	1.09252e+06	1470084	984373	1.24738e+06	0.789155	1	0.169702
257.163	positive	7.14111	C13H23NO4	2-Hexenoylcarnitine	0	0.236125	164831	91091.9	157039	116948	120016	102046	164273	204226	132477	147640	0.897298	1	0.616935
257.163	positive	9.43529	C13H23NO4	2-Hexenoylcarnitine	0	-0.360582	105967	82608.8	112032	100559	126378	97641	118746	119687	100292	115613	0.867478	1	0.135529
114.032	negative	14.6973	C5H6O3	2-Hydroxy-2,4-pentadienoate	Amino Acid Metabolism	1.86871	48755.3	44281	70474.6	64962.5	67111.7	38116.3	189312	49973	57118.3	86128.1	0.663179	1	0.444661
158.058	negative	7.11895	C7H10O4	2-Isopropylmaleate	Amino Acid Metabolism	1.52412	109659	92500.2	89868.5	85344	136536	81065.6	101241	117876	94342.9	109179	0.864109	1	0.29599
245.163	positive	7.35834	C12H23NO4	2-Methylbutyroylcarnitine	0	0.130052	155564	85456.6	258816	146181	86135.2	112300	276367	67866	161504	135667	1.19045	1	0.680805
172.074	negative	10.9195	C8H12O4	2-Octenedioicacid	0	1.65453	142370	105131	118514	127109	171673	118806	149279	156366	123281	149031	0.827217	1	0.106627
285.194	positive	3.87697	C15H27NO4	2-Octenoylcarnitine	0	-0.0323393	1.84223e+06	1.43268e+06	1.45633e+06	1.83594e+06	1.86122e+06	1.9025e+06	1.09337e+06	3719716	1.6418e+06	2.1442e+06	0.765692	1	0.411001
100.016	negative	7.16156	C4H4O3	2-oxobut-3-enanoate	0	1.21139	606535	478401	692874	620340	785519	543543	675638	603547	599537	652062	0.919448	1	0.472507
102.032	negative	14.7143	C4H6O3	2-Oxobutanoate	Amino Acid Metabolism	1.2032	46982	36267.1	53489.2	50972.9	56588.6	34454.6	139893	42771	46927.8	68426.7	0.685811	1	0.414875
145.038	negative	7.52975	C5H7NO4	2-Oxoglutaramate	Amino Acid Metabolism	1.84833	9214.26	16729.1	17046.9	17588	17891.7	9668.63	21490.1	9004	15144.6	14513.6	1.04348	1	0.868966
146.022	negative	16.0629	C5H6O5	2-Oxoglutarate	Carbohydrate Metabolism	1.7958	124646	128059	80101.2	119974	61280.8	81845.6	76557.1	54682	113195	68591.4	1.65028	1	0.0132545
220.183	negative	4.01996	C15H24O	2-trans,6-trans-Farnesal	Biosynthesis of Secondary Metabolites	0.731842	1.13587e+06	986459	1.13084e+06	1.07806e+06	1.01099e+06	1.01204e+06	1.01536e+06	1073500	1.08281e+06	1.02797e+06	1.05334	1	0.197698
218.019	positive	17.0276	C9H8O5	3-(2-propenoic acid)-4,6-hydroxy cyclohexa-2,5-dienone	0	0.962758	1.08615e+06	1.08292e+06	1.59737e+06	1.16371e+06	989104	1.21797e+06	959916	361947	1.23254e+06	882234	1.39706	1	0.162955
182.058	negative	9.05023	C9H10O4	3-(4-Hydroxyphenyl)lactate	Amino Acid Metabolism	1.57181	0	24829.4	22844.1	30309.5	0	0	109688	0	19495.7	27421.9	0.710954	1	0.788284
155.07	negative	16.9743	C6H9N3O2	3-(Pyrazol-1-yl)-L-alanine	0	2.42114	44948.3	45656	53673.3	50751	30128.2	29838.3	56117.1	16488	48757.2	33142.9	1.47112	1	0.117642
329.053	negative	9.21116	C10H12N5O6P	3',5'-Cyclic AMP	Nucleotide Metabolism	1.75211	105328	82491.3	45320.6	88730.7	24051.4	26369.7	46305.8	10660	80467.7	26846.7	2.9973	1	0.0105686
226.121	negative	4.05821	C12H18O4	3,7-Dimethyl-2E,6E-decadien-1,10-dioic acid	Lipids: Fatty Acyls	2.1827	256369	245601	281145	206127	312168	220965	186239	223428	247311	235700	1.04926	1	0.721518
162.053	negative	15.5577	C6H10O5	3-Ethylmalate	Carbohydrate Metabolism	2.14534	54418.2	77734.9	115378	57769	76542.9	38460.3	224236	40189	76325	94857.2	0.804631	1	0.70212
246.147	positive	4.29605	C12H22O5	3-Hydroxydodecanedioicacid	Lipids: Fatty Acyls	-0.440746	55490	102072	172686	147095	148327	145791	152480	151364	119336	149491	0.798282	1	0.287658
146.095	negative	7.1384	C7H14O3	3-Hydroxyisoheptanoicacid	Lipids: Fatty Acyls	1.37621	61524.1	56702.4	88318.8	70759.6	69031.9	61005.6	69593.4	60299	69326.2	64982.5	1.06684	1	0.578975
88.016	negative	18.6883	C3H4O3	3-Hydroxypropenoate	0	-0.246056	11827.5	19811.1	21085	15661.8	12403.3	10421.7	11480.5	5588	17096.4	9973.37	1.7142	1	0.0334411
152.084	negative	4.05633	C9H12O2	3-Isopropylcatechol	0	1.04063	202906	278438	318326	123605	198856	181868	226562	136608	230819	185974	1.24114	1	0.376498
297.267	posneg	3.8965	C18H35NO2	3-Ketosphingosine	0	0.774954	4.28641e+06	4.70509e+06	5.24469e+06	3.7036e+06	4.55885e+06	4.51091e+06	6.55153e+06	4588626	4.48495e+06	5.05248e+06	0.887673	1	0.378386
166.063	negative	4.22706	C9H10O3	3-Methoxy-4-hydroxyphenylacetaldehyde	Amino Acid Metabolism	1.13111	0	86435.3	149252	91724.2	88364.7	54941.3	81919.2	75139	81852.9	75091.1	1.09005	1	0.837695
116.048	negative	7.94482	C5H8O3	3-Methyl-2-oxobutanoic acid	Amino Acid Metabolism	1.34878	109249	108808	136983	119886	166025	112725	112673	195166	118732	146647	0.809641	1	0.242212
160.074	negative	7.12595	C7H12O4	3-Methyladipicacid	0	1.83547	67727.2	67941.9	75055.8	56950.6	107122	56666.7	75230.5	85483	66918.9	81125.5	0.824881	1	0.25019
102.068	negative	7.11345	C5H10O2	3-Methylbutanoic acid	Lipids: Fatty Acyls	1.05473	3.87569e+06	3.58621e+06	4.50458e+06	3.83305e+06	5.08237e+06	3.67481e+06	4.67934e+06	4789890	3.94988e+06	4.5566e+06	0.866848	1	0.145819
134.095	negative	7.17805	C5H12O	3-Methylbutanol	0	2.56262	73968.1	42094.9	133556	48265.4	76651.3	32057.9	99028	75709	74471.1	70861.5	1.05094	1	0.890519
133.074	positive	7.70775	C5H11NO3	3-nitro-2-pentanol	0	-0.281993	18589.7	11623.1	28607.6	11374.1	28868.5	9094.33	18389.1	25376	17548.6	20432	0.85888	1	0.645191
216.061	positive	10.9399	C7H14O6	3-O-Methyl-myo-inositol	Carbohydrate Metabolism	0.0523091	91994	104401	58644.5	121787	91101.6	148501	90769.6	69902	94206.4	100068	0.94142	1	0.794436
214.157	negative	3.95826	C12H22O3	3-Oxododecanoic acid	Lipids: Fatty Acyls	1.85306	968532	1.14386e+06	1.25793e+06	1.07102e+06	977662	914248	949775	879361	1.11033e+06	930262	1.19357	1	0.0316329
185.993	posneg	17.2909	C3H7O7P	3-Phospho-D-glycerate	Carbohydrate Metabolism	1.83488	202362	415775	394490	175263	281081	112528	499150	91217	296973	245994	1.20723	1	0.668981
153.994	negative	16.5712	C3H6O5S	3-sulfopropanoate	0	2.57349	3755.07	15668.3	17718.9	16497.1	21812.1	9960.42	4524.77	21091	13409.8	14347.1	0.934674	1	0.866672
180.115	positive	4.06291	C11H16O2	3-tert-Butyl-5-methylcatechol	0	0.126901	168372	243411	277003	184547	299517	225252	269534	271120	218333	266356	0.819706	1	0.156128
428.366	positive	3.5974	C29H48O2	4&alpha;-formyl-4&beta;-methyl-5&alpha;-cholesta-8-en-3&beta;-ol	0	0.653503	329226	257879	191844	241906	231988	255045	202640	177874	255214	216887	1.17671	1	0.289898
87.0684	positive	10.3711	C4H9NO	4-Aminobutanal	Amino Acid Metabolism	-0.366864	127177	155916	76455.8	91849.1	44037	94271.9	76929.9	93611	112849	77212.5	1.46154	1	0.146623
150.068	negative	6.85414	C9H10O2	4-Coumaryl alcohol	Biosynthesis of Secondary Metabolites	1.35772	2.26488e+06	1.76925e+06	1.9147e+06	2.21955e+06	2.51062e+06	2.22408e+06	1.89973e+06	2783790	2.04209e+06	2.35455e+06	0.867295	1	0.213217
145.085	positive	14.6318	C5H11N3O2	4-Guanidinobutanoate	Amino Acid Metabolism	0.270496	83602.3	53886.4	65739.3	44029.1	24796.8	58833.2	56801.5	30983	61814.3	42853.6	1.44245	1	0.171148
254.152	posneg	3.89367	C13H20O2	3-hydroxy-9-apo-&delta;-caroten-9-one	0	1.95611	1.18549e+07	1.19996e+07	1.51726e+07	1.20994e+07	1.33631e+07	1.05297e+07	1.45447e+07	9043349	1.27816e+07	1.18702e+07	1.07678	1	0.564472
225.173	positive	4.15779	C13H20O2	4-Heptyloxyphenol	0	-0.216679	117215	244253	361722	242651	289157	193511	338767	459882	241460	320329	0.753788	1	0.331094
194.131	positive	3.95488	C12H18O2	4-Hexyloxyphenol	0	0.177898	452309	563060	571662	635795	835406	580163	598112	641674	555707	663839	0.837111	1	0.172931
122.037	negative	7.13138	C7H6O2	4-Hydroxybenzaldehyde	Xenobiotics Biodegradation and Metabolism	1.4723	5.69091e+06	7.80762e+06	7.00296e+06	4.95446e+06	6.45069e+06	4.93129e+06	8.86986e+06	14952354	6.36399e+06	8.80105e+06	0.723094	1	0.32939
116.084	negative	6.90364	C6H12O2	4-Hydroxyhexan-3-one	0	1.34899	385874	263998	330166	321729	374749	333801	356049	445712	325442	377578	0.86192	1	0.184239
130.063	negative	7.1642	C6H10O3	4-Methyl-2-oxopentanoate	Amino Acid Metabolism	1.71324	2.564e+06	2.42123e+06	2.95947e+06	2.07813e+06	3.21947e+06	2.01342e+06	2.94044e+06	2669442	2.5057e+06	2.71069e+06	0.924378	1	0.540635
179.059	negative	7.19082	C9H9NO3	4-oxo-4-(3-pyridyl)-butanoate	0	1.4858	0	0	24845.3	0	0	0	82826.7	0	6211.31	20706.7	0.299967	1	0.52748
145.11	positive	12.6494	C7H15NO2	4-Trimethylammoniobutanoate	Amino Acid Metabolism	-0.308423	135221	132432	230403	166107	105716	104741	203393	38064	166040	112978	1.46967	1	0.242732
128.059	positive	14.2861	C5H8N2O2	5,6-Dihydrothymine	Nucleotide Metabolism	-0.249992	176619	264006	200985	278203	168555	197739	557112	75332	229953	249685	0.920975	1	0.861731
265.081	negative	9.83203	C10H11N5O4	5'-Dehydroadenosine	0	1.18122	0	0	0	0	0	0	0	0	0	0	#DIV/0!	#DIV/0!	#DIV/0!
184.11	posneg	4.19538	C10H16O3	5-exo-Hydroxy-1,2-campholide	0	1.30545	157586	150798	141323	126467	191194	119297	139806	167817	144043	154528	0.932148	1	0.563108
194.058	posneg	4.63877	C10H10O4	5-Hydroxyconiferaldehyde	Biosynthesis of Secondary Metabolites	1.88487	143302	118221	117604	127323	169536	115307	151031	131278	126612	141788	0.892968	1	0.294749
118.063	negative	7.14807	C5H10O3	5-Hydroxypentanoate	Lipids: Fatty Acyls	1.43824	163610	134663	172148	156526	184195	117419	215612	148294	156737	166380	0.942041	1	0.687056
261.043	positive	14.2703	C6H13O6PS	5-methylthiodeoxyribose-1-phosphate	0	-1.1813	53668	272090	412851	90998.6	94288.3	43284.9	130813	0	207402	67096.5	3.0911	1	0.162947
297.089	positive	7.19905	C11H15N5O3S	C11H15N5O3S	#N/A	-0.507618	172416	331578	304989	294458	103923	146067	214690	0	275860	116170	2.37463	1	0.0314776
308.199	positive	3.79673	C18H28O4	5-O-Methylembelin	0	0.386934	391700	457321	673010	503949	643458	453259	670257	370043	506495	534254	0.948041	1	0.778961
266.065	negative	11.2299	C10H10N4O5	5'-Oxoinosine	0	-1.78692	0	27389.1	60987.2	0	0	0	0	0	22094.1	0	#DIV/0!	#DIV/0!	0.17797
129.043	posneg	10.1235	C5H7NO3	5-Oxoproline	Amino Acid Metabolism	1.49223	1.17824e+06	1.17513e+06	1.9253e+06	1.20937e+06	1.00881e+06	758162	3.16791e+06	654934	1.37201e+06	1.39745e+06	0.981792	1	0.968737
100.053	posneg	4.34709	C5H8O2	5-Valerolactone	0	0.879986	267846	226033	256640	265293	306409	228466	287782	295977	253953	279659	0.908082	1	0.245058
270.096	positive	15.0504	C10H14N4O5	6-Hydroxyl-1,6-dihydropurine ribonucleoside	0	0.258032	34891.1	35766.7	22909.8	26468.1	9183.44	10739.6	19696.6	0	30008.9	9904.92	3.0297	1	0.0077739
181.096	positive	9.79559	C7H11N5O	6-methyltetrahydropterin	0	0.311094	10477.2	38276.9	84009.1	67043.1	31009.2	16082.9	63244.1	13248	49951.6	30896	1.61676	1	0.37393
276.025	negative	18.076	C6H13O10P	6-Phospho-D-gluconate	Carbohydrate Metabolism	2.74325	36432.4	51122.2	53075.5	36014.7	27864.5	35058.4	24355.2	11718	44161.2	24749	1.78436	1	0.0275539
186.089	negative	4.67259	C9H14O4	7,8-diketopelargonate	0	1.25092	1.86139e+06	1.29834e+06	1.77112e+06	1.44722e+06	1.79159e+06	1.31406e+06	1.48397e+06	1692668	1.59452e+06	1.57057e+06	1.01525	1	0.892914
144.079	negative	4.79802	C7H12O3	7-oxoheptanoate	Metabolism of Cofactors and Vitamins	1.42691	297036	276952	434724	286058	420754	309996	434842	510598	323692	419047	0.772448	1	0.137468
187.121	posneg	7.14152	C9H17NO3	8-Amino-7-oxononanoate	Metabolism of Cofactors and Vitamins	1.3983	909106	1.19518e+06	1.07219e+06	953621	1.18658e+06	702712	1.58189e+06	1140583	1.03252e+06	1.15294e+06	0.895555	1	0.551501
172.11	posneg	4.57237	C9H16O3	9-Oxononanoic acid	Lipids: Fatty Acyls	1.56281	938502	970682	1.04883e+06	886094	1.06488e+06	760951	1.00285e+06	1137811	961028	991624	0.969145	1	0.741366
145.11	positive	15.3408	C7H15NO2	Acetylcholine	Lipid Metabolism	0.229827	0	5733.72	0	6221.54	0	6904.24	0	0	2988.81	1726.06	1.73158	1	0.623689
183.126	positive	7.14709	C10H17NO2	Acetylpseudotropine	Biosynthesis of Secondary Metabolites	0.759193	105897	150835	140522	154172	207544	160170	221111	166055	137856	188720	0.730481	1	0.0346312
267.097	positive	8.45346	C10H13N5O4	Adenosine	Nucleotide Metabolism	-0.255176	2.81951e+06	1.1308e+06	2.89952e+06	1.47871e+06	2.62555e+06	755777	1.23699e+06	581401	2.08214e+06	1.29993e+06	1.60173	1	0.273489
427.03	posneg	14.9788	C10H15N5O10P2	ADP	Energy Metabolism	1.77131	811664	1.21814e+06	901458	1.25929e+06	786149	773700	731289	282079	1.04764e+06	643304	1.62853	1	0.0497191
559.072	negative	14.7668	C15H23N5O14P2	ADP-ribose	Nucleotide Metabolism	0.780392	12654	14641.4	17618.1	11270.3	0	7466.73	16754.2	0	14046	6055.23	2.31964	1	0.106366
316.186	positive	14.6198	C12H24N6O4	Ala-Ala-Arg	Peptide(tri-)	-0.324131	20054.8	50162.6	40581.9	0	68122.5	0	33826.3	0	27699.8	25487.2	1.08681	1	0.914471
247.117	positive	12.0272	C9H17N3O5	Ala-Ala-Ser	Peptide(tri-)	-0.424023	0	0	0	0	0	0	0	0	0	0	#DIV/0!	#DIV/0!	#DIV/0!
203.091	negative	13.9761	C7H13N3O4	Ala-Asn	Peptide(di-)	1.24887	6099.33	28488.1	27792.1	12284.5	6744.15	0	14250.8	0	18666	5248.73	3.55629	1	0.086892
290.123	positive	16.5595	C10H18N4O6	Ala-Asn-Ser	Peptide(tri-)	0.728812	7035.93	8757.68	14036.4	14257.9	0	0	0	0	11022	0	#DIV/0!	#DIV/0!	0.000969468
447.159	posneg	15.7147	C16H25N5O10	Ala-Asp-Asp-Gln	Peptide(tetra-)	-1.61738	0	22561.9	50657.9	0	0	0	20307.7	0	18304.9	5076.93	3.60552	1	0.349942
307.084	positive	15.7825	C10H17N3O6S	Ala-Asp-Cys	Peptide(tri-)	0.297769	282541	451106	339409	476276	391382	357333	358400	214908	387333	330506	1.17194	1	0.383327
261.097	posneg	15.6675	C9H15N3O6	Ala-Asp-Gly	Peptide(tri-)	2.05896	6128.42	12846	12229.1	5076.62	0	3902.87	5374.91	0	9070.04	2319.45	3.91043	1	0.0325651
449.151	positive	15.5399	C15H24N6O5S2	Ala-Cys-Cys-His	Peptide(tetra-)	-0.478488	373827	727773	406116	729215	277443	615210	238436	174569	559233	326415	1.71326	1	0.144868
302.17	positive	15.6825	C11H22N6O4	Ala-Gly-Arg	Peptide(tri-)	0.473101	8883.19	17838.1	8837.76	12124.1	22473.7	0	16100	0	11920.8	9643.42	1.23616	1	0.721602
489.317	negative	15.11	C21H41N5O5	Ala-Ile-Ile-Lys	Peptide(tetra-)	1.8694	240507	327940	399446	538724	387546	453908	520756	311275	376654	418371	0.900287	1	0.609231
374.217	positive	18.3388	C16H30N4O6	Ala-Leu-Thr-Ala	Peptide(tetra-)	0.248054	27766.3	42748.8	31623.7	36313.4	21068.6	26781.2	58485.8	0	34613	26583.9	1.30203	1	0.544903
446.212	positive	13.4307	C17H30N6O8	Ala-Lys-Asn-Asp	Peptide(tetra-)	-0.0557433	29743.3	39474.3	22234.4	35087.5	79409.6	35803	50196.4	24624	31634.9	47508.3	0.665881	1	0.248431
463.19	positive	16.0719	C21H29N5O5S	Ala-Met-Trp-Gly	Peptide(tetra-)	2.63612	9785.98	0	6590.87	0	0	0	0	0	4094.21	0	#DIV/0!	#DIV/0!	0.146025
186.1	positive	11.323	C8H14N2O3	Ala-Pro	Peptide(di-)	0.16983	51618.6	58437.6	28732.2	21177.2	11266.6	0	31135.6	14374	39991.4	14194.1	2.81748	1	0.0575149
176.08	posneg	11.8937	C6H12N2O4	Ala-Ser	Peptide(di-)	0.876793	0	10534	0	0	0	0	0	0	2633.5	0	#DIV/0!	#DIV/0!	0.355918
332.181	positive	15.004	C12H24N6O5	Ala-Ser-Arg	Peptide(tri-)	0.9099	0	18537.3	11270.1	0	25719.9	0	7990.66	0	7451.85	8427.63	0.884216	1	0.901799
431.249	positive	12.7545	C17H33N7O6	Ala-Val-Ser-Arg	Peptide(tetra-)	0.549992	0	0	0	0	0	0	0	0	0	0	#DIV/0!	#DIV/0!	#DIV/0!
161.051	posneg	7.18948	C6H11NO2S	allylcysteine	0	0.262547	0	94989.9	53685.9	34506.1	0	0	27954.2	0	45795.5	6988.54	6.55294	1	0.114144
206.167	negative	3.92236	C14H22O	alpha-Irone	0	1.20041	2.20603e+07	2.11834e+07	2.30638e+07	2.30673e+07	2.64728e+07	2.07656e+07	2.43151e+07	29148096	2.23437e+07	2.51754e+07	0.887521	1	0.172435
347.063	posneg	13.341	C10H14N5O7P	AMP	Nucleotide Metabolism	0.0698243	1.02189e+06	1.08635e+06	621702	837315	363077	448436	595914	151880	891814	389827	2.28772	1	0.0114308
923.49	negative	7.19537	C47H73NO17	Amphotericin B	Biosynthesis of Polyketides and Nonribosomal Peptides	2.1996	526426	644561	557404	622566	420545	378568	616146	321176	587739	434109	1.3539	1	0.0696719
222.089	positive	3.96588	C12H14O4	Apiole	0	-0.0987008	407471	324894	349037	420937	410771	364958	390656	472807	375585	409798	0.916512	1	0.333376
155.095	posneg	4.64083	C8H13NO2	Arecoline	0	1.36892	109347	112262	121285	116676	119695	101487	115974	137978	114893	118784	0.967243	1	0.641824
155.095	positive	5.33398	C8H13NO2	Arecoline	0	0.0936438	38036.7	31185.1	32820	30955.8	32430.8	29860.2	31740.4	37130	33249.4	32790.3	1.014	1	0.845736
491.234	posneg	14.7424	C18H33N7O9	Arg-Thr-Thr-Asp	Peptide(tetra-)	0.441938	251507	272693	281130	158412	121876	159873	243337	42183	240935	141817	1.69892	1	0.0968918
246.097	negative	13.8628	C8H14N4O5	Asn-Asn	Peptide(di-)	1.47164	0	6405.31	0	0	0	0	0	0	1601.33	0	#DIV/0!	#DIV/0!	0.355918
481.191	posneg	15.3185	C19H27N7O8	Asn-Asp-Pro-His	Peptide(tetra-)	-1.41853	0	78300.4	103873	22331.4	0	21578	22926.6	0	51126.3	11126.2	4.59515	1	0.159767
432.196	positive	8.65387	C16H28N6O8	Asn-Val-Asn-Ser	Peptide(tetra-)	-1.24373	0	13442.6	9775.71	11773.2	12329.1	0	0	24812	8747.87	9285.29	0.942121	1	0.938269
289.139	positive	16.2066	C10H19N5O5	Asp-Arg	Peptide(di-)	-0.288675	13029.1	48905	31664.3	38604.1	36305.4	21885.8	31737.2	0	33050.6	22482.1	1.47009	1	0.376137
289.138	positive	16.9269	C10H19N5O5	Asp-Arg	Peptide(di-)	-0.420503	21228.1	24207.3	14943.5	17865.6	9382.48	10608.9	18827.3	0	19561.1	9704.69	2.01564	1	0.0639514
230.09	positive	15.3957	C9H14N2O5	Aspartyl-L-proline	Peptide(di-)	-0.233766	18410.4	17599.6	18191.4	20183.3	0	6731.36	19522.9	0	18596.2	6563.57	2.83324	1	0.0408919
426.088	posneg	16.8685	C13H22N4O8S2	Asp-Cys-Cys-Ser	Peptide(tetra-)	-0.233079	15475.6	22448.7	25759.4	21634.5	15563.6	8685.32	24635.7	0	21329.5	12221.2	1.7453	1	0.157755
486.207	posneg	21.4826	C19H30N6O9	Asp-Gln-Gln-Pro	Peptide(tetra-)	-1.35577	113607	150428	125430	100418	43875	85885.1	80763.9	31714	122471	60559.5	2.02232	1	0.0111338
224.105	positive	4.10487	C12H16O4	Aspidinol	0	-0.57278	252681	489323	522228	373675	573680	323139	552875	274282	409477	430994	0.950075	1	0.834272
468.196	positive	18.1209	C19H28N6O8	Asp-Thr-Pro-His	Peptide(tetra-)	-0.89706	15187.8	23624.2	15175.9	16776.4	0	16346	15617.2	0	17691.1	7990.81	2.21393	1	0.102372
430.2	negative	3.95293	C24H30O7	Athamantin	0	1.21716	621262	655150	1.04289e+06	712836	1.50633e+06	946710	940388	1539992	758035	1.23336e+06	0.614612	1	0.0493045
506.997	posneg	16.6186	C10H16N5O13P3	ATP	Energy Metabolism	1.73916	206829	357917	358234	321368	72532.8	94212.9	167224	32674	311087	91660.9	3.39389	1	0.00296443
234.162	posneg	3.91177	C15H22O2	Bakkenolide A	0	1.12571	1.51318e+07	1.27527e+07	1.33067e+07	1.58348e+07	1.91046e+07	1.6529e+07	1.47936e+07	19549896	1.42565e+07	1.74943e+07	0.814923	1	0.0518007
204.01	negative	7.64463	C6H6O3S	benzenesulfonate	0	2.91379	28175.2	17249.3	8814.66	18254.6	41952.8	18612.9	42729.2	7565	18123.4	27715	0.653921	1	0.356223
245.149	positive	16.3086	C9H19N5O3	beta-Alanyl-L-arginine	Amino Acid Metabolism	0.404455	81408.3	144582	97403.6	109784	158815	65019.8	114855	35676	108294	93591.4	1.1571	1	0.645007
321.07	posneg	20.4945	C11H15NO10	beta-Citryl-L-glutamic acid	0	2.0148	347097	584230	469511	489675	237292	310654	445622	120394	472628	278491	1.69711	1	0.0596117
117.079	positive	10.7343	C5H11NO2	Betaine	Amino Acid Metabolism	0.0483558	1.19951e+06	1.04291e+06	1.88568e+06	965902	592953	606387	958051	258201	1.2735e+06	603898	2.1088	1	0.0386376
390.277	positive	3.64694	C24H38O4	Bis(2-ethylhexyl)phthalate	0	0.255404	1.04232e+07	7.35132e+06	5.88748e+06	9.27909e+06	2.28339e+07	1.03631e+07	7.47487e+06	8677516	8.23527e+06	1.23374e+07	0.667507	1	0.308678
346.087	positive	13.1599	C12H20O10	Bis-D-fructose 2',1:2,1'-dianhydride	0	-2.75886	124058	179035	126391	128707	73500.7	158617	96323	71541	139547	99995.4	1.39554	1	0.153878
310.179	posneg	3.7456	C17H26O5	Botrydial	Lipids: Prenols	2.3026	1.2706e+07	1.06503e+07	1.18092e+07	1.30834e+07	1.45298e+07	1.2e+07	1.23622e+07	13922611	1.20622e+07	1.32037e+07	0.913552	1	0.210302
173.142	positive	6.56984	C9H19NO2	butyrylcholine	0	0.312529	49629	57469.5	76355	62874.3	84041.3	64388.1	80208.6	77259	61581.9	76474.3	0.805264	1	0.0793368
201.173	positive	7.94448	C11H23NO2	Caproylcholine	0	0.632883	615665	583043	793762	465161	824015	536415	724898	742884	614408	707053	0.86897	1	0.348943
201.137	positive	4.73184	C10H19NO3	Capryloylglycine	0	0.375263	269808	359912	417816	348436	445334	301787	560783	478190	348993	446524	0.781578	1	0.16679
201.137	posneg	7.17412	C10H19NO3	Valproylglycine	0	1.75815	146908	174122	160797	142001	212602	133662	217740	191720	155957	188931	0.825473	1	0.16024
221.108	posneg	8.65929	C9H19NO3S	CAPS	Medium Component	-0.324949	2.82505e+06	3.31037e+06	3.38489e+06	4.52935e+06	4.30134e+06	3.57652e+06	3.78032e+06	5531231	3.51241e+06	4.29735e+06	0.817343	1	0.216324
297.267	positive	7.17487	C18H35NO2	Cassine	0	-0.559303	131412	125401	56984.8	154502	50768.4	70517.3	113640	37078	117075	68000.9	1.72167	1	0.116977
488.108	posneg	14.8764	C14H26N4O11P2	CDP-choline	Lipid Metabolism	1.46817	118259	124894	106393	110664	47542.7	47515	87420.8	13379	115053	48964.4	2.34972	1	0.00559495
446.061	posneg	16.0747	C11H20N4O11P2	CDP-ethanolamine	Lipid Metabolism	1.40332	71719	114483	100729	90609.6	39329.1	51192.7	96342.9	12053	94385.3	49729.4	1.89798	1	0.064328
614.397	positive	8.05807	C32H58N2O7S	CHAPS	0	0.0537738	1.70903e+06	1.62286e+06	1.54498e+06	1.70936e+06	2.39077e+06	1.73314e+06	1.59782e+06	2232849	1.64656e+06	1.98864e+06	0.827979	1	0.130534
384.339	positive	7.36447	C27H44O	Cholesta-5,7-dien-3beta-ol	Lipid Metabolism	-1.32221	102158	91528.6	106407	47105.3	195845	161021	87588.1	91749	86799.8	134051	0.647515	1	0.164859
103.1	positive	20.6961	C5H13NO	Choline	Amino Acid Metabolism	0.318047	692074	755896	751327	866868	255467	206303	1.23482e+06	100097	766541	449172	1.70656	1	0.278493
183.066	posneg	14.3948	C5H14NO4P	Choline phosphate	Lipid Metabolism	0.161792	7.4909e+06	1.52768e+07	2.43057e+07	8.46938e+06	5.85698e+06	8.35874e+06	1.13416e+07	1344590	1.38857e+07	6.72547e+06	2.06464	1	0.156359
132.058	positive	3.98889	C9H8O	Cinnamaldehyde	Biosynthesis of Secondary Metabolites	2.67073	204299	230332	279091	244943	435009	275783	404381	455308	239666	392620	0.610427	1	0.0122578
172.074	negative	7.09734	C8H12O4	cis-4-Octenedioicacid	0	1.86185	82753.8	56927.4	72833.4	82702.4	85402.4	84312.3	75155.6	73083	73804.3	79488.3	0.928492	1	0.438424
174.017	negative	18.5148	C6H6O6	cis-Aconitate	Carbohydrate Metabolism	1.948	84486.2	93973.6	117329	89154.2	71841	54754.1	87082.2	40128	96235.7	63451.3	1.51669	1	0.0398717
192.027	posneg	18.6663	C6H8O7	Citrate	Carbohydrate Metabolism	2.15871	1.20474e+06	2.50403e+06	2.56282e+06	1.38324e+06	746613	689160	920536	255462	1.91371e+06	652943	2.9309	1	0.0172242
614.148	negative	15.1474	C20H31N4O16P	CMP-N-acetylneuraminate	Carbohydrate Metabolism	1.79547	21613.5	31183	23258.4	22649.5	11150.5	12717.2	21999.2	0	24676.1	11466.7	2.15197	1	0.0388792
767.116	negative	13.4318	C21H36N7O16P3S	CoA	Carbohydrate Metabolism	1.58511	8671.65	26459.9	18350.3	22870.5	19132.8	0	19047.2	0	19088.1	9545.01	1.9998	1	0.205474
284.112	positive	14.7026	C11H16N4O5	Coformycin	0	0.218131	54622.6	52356.4	46810.1	48961.5	20332.9	12796.5	24284.3	0	50687.7	14353.4	3.5314	1	0.000650031
306.183	positive	3.83264	C18H26O4	Compactin diol lactone	0	1.1793	193757	189128	187813	286628	305539	266449	193819	335241	214332	275262	0.778647	1	0.168858
178.063	negative	4.65687	C10H10O3	Coniferyl aldehyde	Biosynthesis of Secondary Metabolites	0.99106	368982	288139	472536	309937	488749	372223	413354	396912	359898	417809	0.861394	1	0.275639
131.069	posneg	14.2217	C4H9N3O2	Creatine	Amino Acid Metabolism	-0.459838	1.99891e+07	2.19183e+07	1.63124e+07	2.49459e+07	1.42095e+07	1.87899e+07	3.88304e+07	4416975	2.07914e+07	1.90617e+07	1.09075	1	0.824383
113.059	positive	9.26587	C4H7N3O	Creatinine	Amino Acid Metabolism	-0.0945385	78922.4	76212	118940	73860.3	53754.1	33755.5	257758	32947	86983.7	94553.7	0.919939	1	0.896252
541.061	negative	13.4983	C15H21N5O13P2	Cyclic ADP-ribose	0	-0.266997	65187.2	93055.7	79966.8	90492.4	41650.4	44077.7	83142.2	20962	82175.5	47458.1	1.73154	1	0.052967
96.0575	positive	4.25706	C6H8O	Cyclohex-2-enone	0	0.229002	71096.2	136066	135991	175005	217255	143374	163045	168992	129539	173166	0.748063	1	0.152646
243.085	posneg	11.4896	C9H13N3O5	Cytidine	Nucleotide Metabolism	-1.0329	55286.4	56560.1	32860.6	91585	24712.9	44236.2	48114.5	0	59073	29265.9	2.01849	1	0.118746
132.054	negative	14.0278	C4H8N2O3	D-Asparagine	0	1.49733	19401.3	77195.7	53011.8	19777.5	37243.1	6576.19	17011.5	5695	42346.6	16631.4	2.54617	1	0.15556
171.162	positive	4.2153	C10H21NO	decanamide	Lipids: Fatty Acyls	-0.0694146	84856.6	218487	299993	237400	267035	226184	277304	407732	210184	294564	0.713544	1	0.208885
172.147	negative	3.87054	C10H20O2	Decanoic acid	Lipid Metabolism	1.34127	8.11429e+06	8.7989e+06	8.83049e+06	6.71952e+06	7.22953e+06	5.36652e+06	7.63963e+06	6448528	8.1158e+06	6.67105e+06	1.21657	1	0.0855892
315.277	positive	3.66095	C18H37NO3	Dehydrophytosphingosine	Lipids: Sphingolipids	0.243893	564970	749378	797511	736079	890108	691394	749098	949491	711984	820023	0.86825	1	0.218462
120.042	negative	14.6977	C4H8O4	D-Erythrose	Carbohydrate Metabolism	1.69958	35473.8	31962.9	47802	38963.5	50766.5	29009.3	142807	44246	38550.5	66707.3	0.577906	1	0.320354
214.132	negative	7.20375	C10H18N2O3	Dethiobiotin	Metabolism of Cofactors and Vitamins	0.548262	19473.7	31679.8	18327.9	15493.1	9051.71	13851.5	12654.1	13075	21243.6	12158.1	1.74728	1	0.0508944
180.064	negative	15.6264	C6H12O6	D-Fructose	Carbohydrate Metabolism	2.29739	27262.2	28882.3	47204.9	31568.3	31606.4	21630.2	90525	21629	33729.4	41347.6	0.815752	1	0.673022
260.03	posneg	15.8283	C6H13O9P	D-Fructose 6-phosphate	Carbohydrate Metabolism	1.40074	628108	1.46093e+06	672637	730000	398967	419836	642246	247636	872918	427171	2.04348	1	0.0815386
585.532	positive	3.51309	C35H68O5	DG(32:0)	Lipids: Glycerolipids	-2.33422	604124	583508	419093	753862	767102	622855	669647	580642	590147	660061	0.894079	1	0.412127
609.533	positive	3.52447	C37H68O5	DG(34:2)	Lipids: Glycerolipids	-0.0284422	3.54288e+06	2.68305e+06	1.60239e+06	3.4773e+06	1.12939e+06	985656	2.16464e+06	1291503	2.8264e+06	1.3928e+06	2.0293	1	0.0339575
180.064	negative	14.6336	C6H12O6	D-Galactose	Carbohydrate Metabolism	1.96762	270678	227267	322527	317518	361952	197970	1.03284e+06	306691	284498	474863	0.599115	1	0.356007
196.059	negative	14.072	C6H12O7	D-Gluconic acid	Carbohydrate Metabolism	1.58269	1.16677e+06	1.07062e+06	681191	575916	133111	69088.8	313254	62864	873623	144579	6.04251	1	0.00340031
178.048	negative	14.706	C6H10O6	D-Glucono-1,5-lactone	Carbohydrate Metabolism	2.2681	4532.82	12703.8	16335.8	5679.03	5740.14	4430.79	34578.4	5451	9812.85	12550.1	0.781895	1	0.739958
202.045	posneg	17.021	C6H12O6	D-Glucose	Carbohydrate Metabolism	0.0597676	71265.3	153726	213127	137669	119276	84405.1	72422.7	35253	143947	77839.3	1.84928	1	0.0992054
260.03	negative	16.9036	C6H13O9P	D-Glucose 6-phosphate	Carbohydrate Metabolism	1.7974	203119	254212	271657	222680	194185	213719	170356	61837	237917	160024	1.48676	1	0.0814318
106.027	negative	11.946	C3H6O4	D-Glycerate	Carbohydrate Metabolism	0.656812	60233.6	100266	61447.1	46626.1	0	0	0	0	67143.1	0	#DIV/0!	#DIV/0!	0.00113306
202.084	positive	4.40986	C9H14O5	Diethyl 2-methyl-3-oxosuccinate	0	0.247515	2.33066e+06	2.5093e+06	2.47502e+06	3.39763e+06	3.91341e+06	3.24082e+06	3.15447e+06	4226513	2.67815e+06	3.6338e+06	0.73701	1	0.0363648
158.058	positive	3.9325	C7H10O4	Dimethyl citraconate	0	-0.568267	1.68149e+06	1.64297e+06	1.35274e+06	2.08956e+06	2.20207e+06	1.90187e+06	1.85364e+06	2319139	1.69169e+06	2.06918e+06	0.817565	1	0.0932513
158.058	positive	4.30835	C7H10O4	Dimethyl citraconate	0	-0.418153	490783	1.60358e+06	1.64239e+06	2.58496e+06	2.33422e+06	2.30784e+06	2.27068e+06	2911440	1.58043e+06	2.45604e+06	0.643485	1	0.102359
328.241	negative	3.5876	C22H32O2	Docosahexaenoicacid	Lipids: Fatty Acyls	1.14116	1.29399e+07	1.06594e+07	1.17406e+07	6.14809e+06	9.60765e+06	2.18578e+07	7.12946e+06	2540935	1.0372e+07	1.0284e+07	1.00856	1	0.984633
340.334	negative	3.56613	C22H44O2	Docosanoic acid	Lipid Metabolism	0.556161	1.42815e+06	1.46097e+06	1.43959e+06	1.65165e+06	1.54347e+06	1.32491e+06	1.49564e+06	1703142	1.49509e+06	1.51679e+06	0.985691	1	0.824997
230.152	negative	3.94728	C12H22O4	Dodecanedioic acid	Lipids: Fatty Acyls	1.72061	323640	381100	485498	367636	300840	335215	412205	324562	389469	343205	1.1348	1	0.311855
200.178	negative	3.7597	C12H24O2	Dodecanoic acid	Lipid Metabolism	1.34323	1.60081e+07	1.58767e+07	1.66754e+07	1.58688e+07	1.7117e+07	1.24171e+07	1.59351e+07	19783418	1.61072e+07	1.63132e+07	0.987377	1	0.897992
151.063	positive	7.00816	C8H9NO2	Dopaminequinone	0	-0.0884384	66580.7	258324	47130.7	35579.4	61429.1	39152.7	53242.4	76755	101904	57644.8	1.76779	1	0.436605
172.035	positive	11.6176	C5H10O5	D-Ribose	Carbohydrate Metabolism	0.0345176	546856	780327	415437	557906	122233	64394.9	202021	29493	575131	104535	5.50179	1	0.00142408
230.019	negative	15.716	C5H11O8P	D-Ribose 5-phosphate	Carbohydrate Metabolism	1.45007	118441	193485	245581	115370	180143	126244	192931	49482	168219	137200	1.22609	1	0.519337
230.019	negative	14.8873	C5H11O8P	D-Ribulose 5-phosphate	Carbohydrate Metabolism	1.42046	85335.5	203668	225999	99461.9	193770	85705.5	230280	49637	153616	139848	1.09845	1	0.813655
290.041	negative	16.1906	C7H15O10P	D-Sedoheptulose 7-phosphate	Carbohydrate Metabolism	2.22789	62902.7	69241.9	88247.4	49743.6	52661.3	43398.8	68345.7	17623	67533.9	45507.2	1.48403	1	0.14893
204.061	posneg	13.6463	C6H14O6	D-Sorbitol	Carbohydrate Metabolism	0.409308	1.45996e+06	363242	373123	310688	379446	320557	642789	282158	626752	406237	1.54282	1	0.47543
218.056	posneg	13.7974	C6H14O6	Mannitol	Carbohydrate Metabolism	1.48297	582623	201064	223805	128923	206905	110469	160169	140537	284104	154520	1.83862	1	0.25731
166.048	negative	13.7362	C5H10O6	D-Xylonate	Carbohydrate Metabolism	-0.809728	59985.1	29132.8	30581.5	23108.4	23392.8	17120.2	22936.2	22517	35702	21491.5	1.66121	1	0.141021
148.038	negative	15.491	C5H8O5	D-Xylonolactone	Carbohydrate Metabolism	2.18027	161751	230837	153505	230740	65990.6	67038.7	155096	83840	194208	92991.4	2.08845	1	0.0147681
199.121	positive	7.16877	C10H17NO3	Ecgonine methyl ester	Biosynthesis of Secondary Metabolites	0.952835	30143.5	27428.7	78097.2	48807.9	122726	43376	74086.3	81307	46119.3	80373.7	0.573811	1	0.138864
164.048	negative	6.98888	C9H8O3	enol-Phenylpyruvate	Amino Acid Metabolism	1.59424	122236	83806.2	105203	82029.1	155451	85384.2	110696	110898	98318.4	115607	0.850453	1	0.359364
275.148	posneg	16.5405	C11H21N3O5	Epsilon-(gamma-Glutamyl)-lysine	0	-0.0628427	40376.2	72447.1	49505	50216.9	33105.1	52890.3	45697.1	20903	53136.3	38148.9	1.39287	1	0.177389
229.088	positive	14.5466	C9H15N3O2S	Ergothioneine	Amino Acid Metabolism	-0.736574	39647.2	52397.5	74484	30982.8	17660.5	29963.9	38965.3	0	49377.9	21647.4	2.281	1	0.0711903
141.019	posneg	15.4752	C2H8NO4P	Ethanolamine phosphate	Amino Acid Metabolism	2.07894	405245	643173	667922	419312	521917	608099	464932	138352	533913	433325	1.23213	1	0.449946
178.1	negative	4.04194	C11H14O2	Eugenol methyl ether	0	1.34297	504070	560027	507412	436214	442878	344562	434444	466652	501931	422134	1.18903	1	0.0736213
200.105	negative	4.68545	C10H16O4	FA (12:1) Decenedioic acid	Lipids: Fatty Acyls	1.8443	281070	276231	349773	277084	390324	258893	324995	320508	296040	323680	0.914605	1	0.424886
198.162	negative	3.76926	C12H22O2	FA (12:1) dodecenoic acid	Lipids: Fatty Acyls	1.25345	2.11784e+06	2.12183e+06	2.77616e+06	2.30183e+06	1.82959e+06	1.65964e+06	2.29212e+06	1314435	2.32941e+06	1.77395e+06	1.31313	1	0.0727462
226.193	posneg	3.69472	C14H26O2	FA (14:1) tetradecenoic acid	Lipids: Fatty Acyls	0.560023	3.72731e+06	4.13585e+06	3.36725e+06	3.7082e+06	2.05271e+06	1.97031e+06	3.0789e+06	1167016	3.73465e+06	2.06724e+06	1.80659	1	0.00755231
312.304	negative	3.55863	C20H40O2	FA (20:0)	Lipids: Fatty Acyls	2.36315	4.44202e+06	3.99135e+06	4.00845e+06	4.58318e+06	4.80799e+06	3.46436e+06	4.84634e+06	6001224	4.25625e+06	4.77998e+06	0.890433	1	0.36965
304.241	negative	3.60276	C20H32O2	FA (20:4)	Lipids: Fatty Acyls	1.66697	2.45108e+07	2.60907e+07	2.71827e+07	1.67039e+07	3.23372e+07	4.12064e+07	2.40555e+07	9806586	2.3622e+07	2.68514e+07	0.87973	1	0.664445
114.068	negative	4.3849	C6H10O2	FA (6:1)	Lipids: Fatty Acyls	1.30285	272693	138231	177883	150121	247787	169504	198669	191346	184732	201826	0.915301	1	0.639462
154.1	negative	4.36799	C9H14O2	FA (9:2) nonadienoic acid	Lipids: Fatty Acyls	1.59423	61558.7	85433.9	138612	108453	126776	64066.8	80639.6	88779	98514.5	90065.3	1.09381	1	0.703095
334.288	negative	3.56639	C22H38O2	FA dimethyl(20:3)	Lipids: Fatty Acyls	1.39555	7.32856e+06	7.0142e+06	2.57989e+06	5.4017e+06	2.13285e+06	2.67821e+06	3.53615e+06	1574447	5.58109e+06	2.48041e+06	2.25006	1	0.0372659
188.141	negative	3.93809	C10H20O3	FA hydroxy(10:0)	Lipids: Fatty Acyls	1.27719	186052	261166	294214	103070	248776	105426	298681	103923	211126	189201	1.11588	1	0.749353
216.173	negative	4.12582	C12H24O3	FA hydroxy(12:0) dodecanoic acid	Lipids: Fatty Acyls	1.66131	112497	134342	142709	96184.1	134991	89839.4	130931	113103	121433	117216	1.03597	1	0.784434
272.235	negative	3.72442	C16H32O3	FA hydroxy(16:0)] hexadecanoic acid	Lipids: Fatty Acyls	1.26923	3.73133e+06	4.09819e+06	3.76127e+06	4.05816e+06	4.66934e+06	4.63497e+06	3.73971e+06	3075502	3.91224e+06	4.02988e+06	0.970807	1	0.776401
300.267	negative	3.66842	C18H36O3	FA hydroxy(18:0)	Lipids: Fatty Acyls	1.54647	2.15079e+06	2.41772e+06	2.94863e+06	2.67676e+06	3.35559e+06	2.52751e+06	2.92593e+06	2415556	2.54848e+06	2.80615e+06	0.908177	1	0.382659
324.267	positive	3.60655	C20H36O3	FA hydroxy(20:2)	Lipids: Fatty Acyls	0.385367	69333.1	48714.6	84908.5	88559.4	95716.7	152073	105721	116026	72878.9	117384	0.620859	1	0.0268149
132.079	negative	7.11158	C6H12O3	FA hydroxy(6:0)	Lipids: Fatty Acyls	1.27746	75696.6	47953.9	62212.9	66313.3	60888.6	39544	78804.7	69693	63044.2	62232.6	1.01304	1	0.939109
146.095	negative	4.66037	C7H14O3	FA hydroxy(7:0)	Lipids: Fatty Acyls	1.37451	117970	131609	188905	142984	155959	99384.1	169350	153252	145367	144486	1.00609	1	0.969088
160.11	negative	7.11586	C8H16O3	FA hydroxy(8:0) hydroxy-octanoic acid	Lipids: Fatty Acyls	1.3668	121423	87984.4	110511	95434	117606	92285.9	102135	127572	103838	109900	0.944845	1	0.597278
174.126	negative	4.19835	C9H18O3	FA hydroxy(9:0) hydroxy-nonanoic acid	Lipids: Fatty Acyls	0.983807	174318	108241	187870	111245	161214	106836	213150	152657	145418	158464	0.917672	1	0.680026
156.115	negative	4.04201	C9H16O2	FA methyl (8:1)	Lipids: Fatty Acyls	1.40902	1.09121e+06	1.42888e+06	1.61431e+06	1.17429e+06	1.24086e+06	1.0398e+06	1.11522e+06	1119791	1.32717e+06	1.12891e+06	1.17562	1	0.168626
214.194	negative	3.73282	C13H26O2	FA methyl(12:0) dodecanoic acid	Lipids: Fatty Acyls	1.63241	5.14274e+06	5.51047e+06	6.15607e+06	5.35207e+06	5.5266e+06	4.49775e+06	5.61189e+06	4130439	5.54034e+06	4.94167e+06	1.12115	1	0.213372
242.225	negative	3.66523	C15H30O2	FA methyl(14:0)	Lipids: Fatty Acyls	1.92423	8.34173e+06	9.23739e+06	9.86966e+06	9.3049e+06	9.79392e+06	8.66773e+06	8.38378e+06	8423782	9.18842e+06	8.8173e+06	1.04209	1	0.448598
244.168	negative	4.65235	C13H24O4	FA methyl(14:0) dodecanedioic acid	Lipids: Fatty Acyls	1.71324	70813.1	49298.5	58071.2	74536.9	79095.4	67074.1	71024.4	97201	63179.9	78598.7	0.803829	1	0.132549
268.241	posneg	3.62834	C17H32O2	FA methyl(16:1)	Lipids: Fatty Acyls	1.75636	5.29738e+06	3.73425e+06	3.25399e+06	4.44838e+06	2.87005e+06	3.51482e+06	3.32337e+06	1791087	4.1835e+06	2.87483e+06	1.45522	1	0.0679987
298.288	negative	3.60288	C19H38O2	FA methyl(18:0)	Lipids: Fatty Acyls	1.30183	1.98211e+06	1.80883e+06	2.37737e+06	1.97382e+06	2.03015e+06	1.82405e+06	2.00211e+06	1756631	2.03553e+06	1.90323e+06	1.06951	1	0.374772
128.084	posneg	4.53023	C7H12O2	FA methyl(6:1)	Lipids: Fatty Acyls	1.38899	454600	491708	638430	475641	630785	427448	506760	594388	515095	539845	0.954152	1	0.703017
158.131	negative	3.93974	C9H18O2	FA methyl(8:0)	Lipids: Fatty Acyls	1.13314	2.52546e+07	2.80236e+07	4.52713e+07	2.19355e+07	2.86839e+07	1.65164e+07	2.91871e+07	29966412	3.01213e+07	2.60885e+07	1.15458	1	0.533572
212.142	posneg	3.95248	C12H20O3	FA oxo(12:1)	Lipids: Fatty Acyls	1.57029	2.06083e+07	2.28554e+07	2.67181e+07	2.24522e+07	2.55815e+07	2.04331e+07	2.49928e+07	21881068	2.31585e+07	2.32221e+07	0.997261	1	0.972667
228.173	negative	3.87893	C13H24O3	FA oxo(13:0) tridecanoic acid	Lipids: Fatty Acyls	2.99941	610707	496345	719121	534630	739226	433070	650363	404103	590201	556690	1.0602	1	0.737833
238.157	positive	3.98728	C14H22O3	FA oxo(14:1) cyclopentanebutanoic acid	Lipids: Fatty Acyls	-0.93103	185907	190052	221136	231992	292977	237106	268693	268458	207272	266809	0.776856	1	0.0102495
270.22	posneg	3.6833	C16H30O3	FA oxo(16:0)	Lipids: Fatty Acyls	1.05258	5.01235e+06	5.99964e+06	5.40189e+06	5.9203e+06	6.70907e+06	4.90536e+06	6.06554e+06	5676979	5.58355e+06	5.83924e+06	0.956211	1	0.584578
298.251	positive	3.6397	C18H34O3	FA oxo(18:0)	Lipids: Fatty Acyls	0.341983	1.3587e+06	1.35371e+06	1.58873e+06	1.66734e+06	1.90208e+06	1.44399e+06	1.59661e+06	1679423	1.49212e+06	1.65553e+06	0.901298	1	0.237964
312.266	positive	3.63075	C19H36O3	FA oxo(19:0)	Lipids: Fatty Acyls	-0.678971	449164	363694	342518	525347	514245	389682	361991	595999	420181	465479	0.902684	1	0.535367
340.298	positive	3.7023	C21H40O3	FA oxo(21:0)	Lipids: Fatty Acyls	0.152673	310828	187663	225728	272425	446309	313177	326436	540304	249161	406557	0.612857	1	0.0395465
144.079	negative	7.12672	C7H12O3	FA oxo(7:0)	Lipids: Fatty Acyls	1.39017	306704	253287	309295	247350	346090	259743	367803	356005	279159	332410	0.839803	1	0.123722
158.094	positive	4.74504	C8H14O3	FA oxo(8:0) oxo-octanoic acid	Lipids: Fatty Acyls	-0.0972141	66905.4	75803.6	88029	98393.7	91581.7	56471.1	87277.4	108581	82283	85977.8	0.957026	1	0.783597
254.225	posneg	3.64629	C16H30O2	FA(16:1)	Lipid Metabolism	1.76537	7.21366e+07	8.529e+07	3.83531e+07	8.21532e+07	1.40827e+07	1.71224e+07	4.51847e+07	15365579	6.94833e+07	2.29389e+07	3.02906	1	0.0119242
551.07	negative	14.5449	C19H22N3O12P	factor F420-0	0	-1.244	51257.6	108134	61662.7	67949.2	21972.1	14483.1	12283.6	0	72250.8	12184.7	5.92963	1	0.00396907
785.158	posneg	11.0025	C27H33N9O15P2	FAD	Metabolism of Cofactors and Vitamins	0.884362	0	100470	92569.7	80393.1	0	0	48648.3	0	68358.1	12162.1	5.62059	1	0.0752676
197.142	positive	7.11556	C11H16O2	formyl 2E,4E,6Z-decatrienoate	Lipids: Fatty Acyls	0.462181	107224	93132.2	169315	118431	118048	104980	187493	151805	122026	140581	0.868007	1	0.483313
254.188	positive	3.89398	C15H26O3	formyl 7-oxo-11E-tetradecenoate	Lipids: Fatty Acyls	-0.243257	96542.5	211310	220364	230156	263710	212944	212086	311860	189593	250150	0.757917	1	0.17441
170.094	positive	4.12234	C9H14O3	2-butyl-4-hydroxy-5-methyl-3(2H)-furanone	0	0.0855524	435423	519811	517164	537671	695942	489740	526188	696601	502517	602118	0.834583	1	0.144739
170.095	negative	4.56111	C9H14O3	Furfural diethyl acetal	0	1.80457	272021	229711	261704	211015	300388	224424	265816	278856	243613	267371	0.911141	1	0.307938
275.112	posneg	15.0295	C10H17N3O6	Gamma-Glutamylglutamine	Peptide	0.536402	30676.7	70626.2	105652	37940.1	57040.3	46557	59311.3	15908	61223.7	44704.2	1.36953	1	0.43749
312.022	positive	16.1904	C9H16N2O5Se	gamma-Glutamyl-Se-methylselenocysteine	Amino Acid Metabolism	-1.16895	0	0	18780.8	5652.87	0	0	0	0	6108.41	0	#DIV/0!	#DIV/0!	0.217067
218.09	positive	15.1597	C8H14N2O5	gamma-L-Glutamyl-D-alanine	Peptide	-0.0381248	36246.8	42626.4	24279	33432.9	23901.1	14276.5	25163.1	11870	34146.3	18802.7	1.81603	1	0.0233146
250.063	negative	14.0046	C8H14N2O5S	gamma-L-Glutamyl-L-cysteine	Amino Acid Metabolism	2.71722	5261.81	32002.5	19953.9	8426.16	0	0	0	0	16411.1	0	#DIV/0!	#DIV/0!	0.0356305
217.143	positive	16.2786	C9H19N3O3	gamma-L-Glutamylputrescine	Amino Acid Metabolism	0.0776555	10787.9	34759.7	26607.1	20994.1	28750.4	7831.04	22779.2	6491	23287.2	16462.9	1.41452	1	0.395961
184.146	posneg	3.83188	C11H20O2	gamma-Undecalactone	0	0.756694	1.46786e+06	1.59997e+06	1.83227e+06	1.5477e+06	1.60221e+06	1.42398e+06	1.27895e+06	1742139	1.61195e+06	1.51182e+06	1.06623	1	0.463946
1152.71	negative	7.09472	C57H104N2O21	Ganglioside GM3 (d18:1/16:0)	Lipids: Gangliosides	1.07155	363295	352108	293143	338832	250029	227234	208574	83739	336844	192394	1.7508	1	0.0115316
632.419	negative	7.04098	C65H120N2O21	Ganglioside GM3 (d18:1/24:0)	Lipids: Gangliosides	0.092006	496829	333684	212497	222943	170976	138004	186839	66945	316488	140691	2.24953	1	0.0485763
1262.82	negative	7.00698	C65H118N2O21	Ganglioside GM3 (d18:1/24:1(15Z))	Lipids: Gangliosides	1.64872	410929	436251	242599	303905	198391	215474	212668	135793	348421	190582	1.8282	1	0.0183134
443.025	posneg	18.2319	C10H15N5O11P2	GDP	Nucleotide Metabolism	2.12103	120036	221052	179050	159782	110250	79884.1	122254	44249	169980	89159.3	1.90648	1	0.0252056
605.078	negative	18.464	C16H25N5O16P2	GDP-mannose	Carbohydrate Metabolism	1.57947	19346.3	19811.8	22567.6	22706	13639.5	13520.1	19285.5	0	21107.9	11611.3	1.81788	1	0.0641004
305.122	posneg	14.4008	C11H19N3O7	Glu-Ala-Ser	Peptide(tri-)	0.0841795	60405.1	77035.7	162017	43953.2	44115	35043.2	67350.5	8481	85852.7	38747.4	2.2157	1	0.154858
303.154	positive	16.5801	C11H21N5O5	Glu-Arg	Peptide(di-)	0.074348	79101.7	101516	60821.3	63515.5	37699.7	28102.7	69805.3	17910	76238.7	38379.4	1.98645	1	0.0410815
413.154	posneg	16.0218	C16H23N5O8	Glu-Glu-His	Peptide(tri-)	-2.16215	49653.4	77679	39631.3	82363.2	27476.2	53129.8	27802	26300	62331.7	33677	1.85087	1	0.0588318
244.106	positive	15.0274	C10H16N2O5	Glu-Pro	Peptide(di-)	-0.0808314	48478.5	44457.9	31469	35701.7	15239.7	21710.4	33811.9	25679	40026.8	24110.2	1.66016	1	0.0277012
307.084	positive	14.0886	C10H17N3O6S	Glutathione	Amino Acid Metabolism	-0.0697835	3.26416e+06	8.01579e+06	2.52847e+06	4.72141e+06	929604	698257	2.5106e+06	30312	4.63246e+06	1.04219e+06	4.44492	1	0.0351155
612.152	posneg	17.3084	C20H32N6O12S2	Glutathione disulfide	Amino Acid Metabolism	-0.753482	27573.6	32350	17347.9	27170.1	25339.3	16541.7	21249.5	0	26110.4	15782.6	1.65438	1	0.157126
248.101	positive	15.0187	C9H16N2O6	Glu-Thr	Peptide(di-)	-0.148673	16133	27124.4	28002.8	10640.9	0	0	10434.3	0	20475.3	2608.58	7.84921	1	0.0115773
231.133	positive	16.9594	C8H17N5O3	Gly-Arg	Peptide(di-)	-0.271058	91177.7	131823	83143.9	82623.9	100829	52254.5	85889.5	30679	97192.2	67412.9	1.44175	1	0.182387
92.0474	negative	10.0916	C3H8O3	Glycerol	Carbohydrate Metabolism	0.649716	34543.5	55775.3	65366.2	47958.3	64111.4	29128.2	34249.3	54135	50910.8	45406	1.12124	1	0.619113
169.998	negative	15.344	C3H7O6P	Glycerone phosphate	Carbohydrate Metabolism	1.84337	79763.9	163835	183480	83744.4	119801	50026.4	94111.2	43098	127706	76759.2	1.66372	1	0.167646
246.051	posneg	12.5881	C6H15O8P	Glycerophosphoglycerol	0	1.30861	300343	296312	287261	388670	199778	243160	241847	83917	318147	192175	1.6555	1	0.0294641
188.116	positive	12.2051	C8H16N2O3	Glycyl-leucine	Peptide(di-)	-0.487922	60561.5	58670.4	60912.3	57594.3	49762.5	35895	58317.7	37042	59434.7	45254.3	1.31335	1	0.0399655
172.085	positive	12.599	C7H12N2O3	Glycylproline	Peptide(di-)	-0.12022	31117.1	23854.9	20367.6	10705.9	10489.9	0	17794.7	0	21511.4	7071.16	3.04212	1	0.0549229
162.064	negative	14.5286	C5H10N2O4	Gly-Ser	Peptide(di-)	0.43563	20706.7	18697.2	15089.1	14654.4	9924	6727.14	18722.2	0	17286.9	8843.33	1.95479	1	0.0882316
363.059	posneg	16.6797	C10H14N5O8P	GMP	Nucleotide Metabolism	1.93789	80468.5	85828.1	54327.1	91666	38512.5	44832.4	65294.1	15038	78072.4	40919.3	1.90796	1	0.0308055
151.049	posneg	11.9985	C5H5N5O	Guanine	Nucleotide Metabolism	-0.281995	101957	154153	141487	120713	77284.5	33323.7	91838	14325	129577	54192.8	2.39105	1	0.0128054
283.092	posneg	12.2401	C10H13N5O5	Guanosine	Nucleotide Metabolism	-0.00604712	51422.8	92159.1	62674.2	71633.7	40992.7	39087.8	34427	0	69472.4	28626.9	2.42683	1	0.0196027
215.189	positive	5.53998	C12H25NO2	Heptanoylcholine	0	0.0341315	191633	160554	203551	189021	210919	181326	186689	263391	186190	210581	0.884172	1	0.286227
215.189	positive	5.97115	C12H25NO2	Heptanoylcholine	0	0.062738	208538	151813	187411	177671	210919	181262	186689	259133	181358	209501	0.865669	1	0.234601
176.047	positive	4.01428	C10H8O3	Herniarin	0	0.162211	262649	360553	365263	336851	398268	322693	304931	366758	331329	348162	0.951651	1	0.615456
256.241	negative	3.6349	C16H32O2	Hexadecanoic acid	Lipid Metabolism	1.09621	6.40755e+08	6.2372e+08	6.78581e+08	6.5698e+08	7.00768e+08	5.83556e+08	6.63549e+08	787283904	6.50009e+08	6.83789e+08	0.950599	1	0.470541
116.084	negative	4.6721	C6H12O2	Hexanoic acid	Lipids: Fatty Acyls	1.31124	7.36881e+06	1.05214e+07	1.3191e+07	1.04202e+07	1.21622e+07	9.08991e+06	9.00178e+06	14038258	1.03753e+07	1.1073e+07	0.936991	1	0.697841
259.178	positive	4.11054	C13H25NO4	Hexanoylcarnitine	0	-0.394896	185632	192028	296938	223456	370713	238898	359904	249696	224514	304803	0.736586	1	0.113607
173.105	posneg	4.66351	C8H15NO3	Hexanoylglycine	0	0.258354	81122.8	42745.3	93385.8	79687.8	105755	66006.4	119331	82508	74235.4	93400.1	0.794811	1	0.280194
326.319	negative	3.59515	C21H42O2	Homophytanicacid	0	0.863106	1.59229e+06	1.6682e+06	1.82281e+06	1.3957e+06	1.69589e+06	1.59879e+06	1.79859e+06	1376023	1.61975e+06	1.61732e+06	1.0015	1	0.985322
172.049	negative	15.4009	C6H8N2O4	Hydantoin-5-propionate	Amino Acid Metabolism	1.71478	11266	17637.8	16699.1	13579.6	4731.25	12655.7	12617.4	0	14795.6	7501.08	1.97246	1	0.0784877
247.142	positive	10.59	C11H21NO5	Hydroxybutyrylcarnitine	0	0.808108	23819.3	23311.4	77278.9	54092.9	0	0	42433.6	0	44625.6	10608.4	4.20663	1	0.0895461
111.993	posneg	14.3634	CH5O4P	CH5O4P	#N/A	1.55406	838923	805559	571130	641307	132273	24381.1	242579	40478	714230	109928	6.49726	1	0.00031167
104.011	negative	16.0748	C3H4O4	Hydroxypyruvate	Amino Acid Metabolism	1.45719	65781.7	55274.9	46724.8	58595.8	69144.1	54331.6	60907.2	75724	56594.3	65026.7	0.870324	1	0.217815
280.131	posneg	3.87357	C15H20O5	Hymenoflorin	0	0.799207	1.09617e+06	1.03738e+06	1.63079e+06	1.21095e+06	1.859e+06	1.18534e+06	1.59762e+06	2073250	1.24382e+06	1.6788e+06	0.740899	1	0.111589
109.02	posneg	14.7049	C2H7NO2S	Hypotaurine	Amino Acid Metabolism	0.306074	0	0	0	14490.8	0	0	117141	0	3622.69	29285.3	0.123703	1	0.41791
136.038	posneg	9.78684	C5H4N4O	Hypoxanthine	Nucleotide Metabolism	-0.313925	3.04033e+06	4.73758e+06	5.51005e+06	3.89705e+06	3.11306e+06	1.03964e+06	4.08642e+06	821547	4.29625e+06	2.26517e+06	1.89666	1	0.078409
308.272	negative	3.59072	C20H36O2	Icosadienoic acid	Lipid Metabolism	1.50711	1.19168e+07	1.04339e+07	5.01177e+06	9.08156e+06	4.8054e+06	6.78788e+06	6.6806e+06	2630794	9.11101e+06	5.22617e+06	1.74335	1	0.0714551
306.257	negative	3.58866	C20H34O2	Icosatrienoic acid	Lipids: Fatty Acyls	2.02774	1.90934e+07	1.95476e+07	1.31842e+07	1.57089e+07	8.76866e+06	1.36523e+07	1.39973e+07	5224791	1.68835e+07	1.04108e+07	1.62174	1	0.0461027
202.132	posneg	7.19996	C9H18N2O3	Ile-Ala	Peptide(di-)	-0.102882	120992	216503	105702	133584	55998.3	88259.1	121727	86321	144195	88076.3	1.63717	1	0.093477
259.153	positive	13.3007	C11H21N3O4	Ile-Ala-Gly	Peptide(tri-)	-0.365092	38668.9	73335.2	63848	53180	59751.9	31352.9	40167.6	24818	57258	39022.6	1.46731	1	0.137048
259.19	positive	20.255	C12H25N3O3	Ile-Lys	Peptide(di-)	0.450836	29651.3	53190.1	17387.8	48482.2	11466.6	13503.2	41173.1	15409	37177.9	20388	1.82352	1	0.173186
474.318	positive	27.5925	C21H42N6O6	Ile-Lys-Lys-Ser	Peptide(tetra-)	2.86337	412041	364966	385594	283184	526588	473515	350518	458540	361446	452290	0.799146	1	0.0970192
356.242	positive	20.6227	C17H32N4O4	Ile-Lys-Pro	Peptide(tri-)	-0.221383	17457.3	21344	20223.4	14647.7	15887.6	5744.68	20934.8	0	18418.1	10641.8	1.73074	1	0.169455
232.142	positive	7.22443	C10H20N2O4	Ile-Thr	Peptide(di-)	-0.336236	95611.4	111344	110181	106897	53261.4	60386.6	68435.7	28843	106008	52731.7	2.01033	1	0.00120666
134.073	negative	4.78865	C9H10O	Indan-1-ol	0	0.92443	97251.1	73568.8	110726	62415.3	98894.6	70991.3	86560.3	82595	85990.3	84760.3	1.01451	1	0.924235
268.081	posneg	10.4578	C10H12N4O5	Inosine	Nucleotide Metabolism	-0.374475	480661	708262	688265	767801	431061	399216	436312	146640	661247	353307	1.87159	1	0.016462
308.163	negative	3.75535	C17H24O5	Inulicin	0	1.91714	1.55111e+06	1.10576e+06	1.19699e+06	1.64263e+06	1.72346e+06	1.51814e+06	1.46254e+06	1750640	1.37412e+06	1.6137e+06	0.851538	1	0.161079
286.133	negative	4.27298	C15H22O3	Ipomoeamarone	0	-0.539663	435130	311084	369106	396040	489470	388147	456309	517095	377840	462755	0.816501	1	0.0673892
168.115	positive	4.17178	C10H16O2	Iridodial	Biosynthesis of Secondary Metabolites	-0.183374	261503	240984	200100	206906	277178	233483	242042	284074	227373	259194	0.877231	1	0.148021
245.163	positive	4.18033	C12H23NO4	Isovalerylcarnitine	0	-0.12716	453362	613108	809170	613937	946403	660271	754438	761529	622394	780660	0.797266	1	0.14417
161.069	posneg	14.7492	C6H11NO4	L-2-Aminoadipate	Amino Acid Metabolism	1.86614	186592	228955	270375	275011	76583.9	170790	117578	66951	240233	107976	2.22488	1	0.00560777
359.143	positive	16.0099	C12H22O11	Lactose	Carbohydrate Metabolism	-0.259551	62104.5	100864	159355	78289.8	83117.3	37387.6	331622	25194	100153	119330	0.839296	1	0.806571
89.0477	posneg	14.2404	C3H7NO2	L-Alanine	Amino Acid Metabolism	0.435865	659311	717924	561670	851309	445044	614806	1.28415e+06	153236	697553	624309	1.11732	1	0.777024
174.112	posneg	24.1127	C6H14N4O2	L-Arginine	Amino Acid Metabolism	-0.119147	2.36783e+06	2.54819e+06	2.43248e+06	2.19158e+06	1.4204e+06	1.33169e+06	2.82444e+06	476020	2.38502e+06	1.51314e+06	1.57621	1	0.12667
132.053	posneg	15.1213	C4H8N2O3	L-Asparagine	Amino Acid Metabolism	-0.229651	134596	206334	219690	166583	83741.8	76228.3	155434	35879	181800	87820.8	2.07013	1	0.0245694
133.038	positive	14.9189	C4H7NO4	L-Aspartate	Amino Acid Metabolism	0.0613307	158872	216772	238311	159624	201460	141352	107803	40828	193395	122861	1.5741	1	0.121506
204.075	positive	15.1082	C7H12N2O5	5-L-Glutamylglycine	0	0.538156	14836.2	23809.6	30592.7	0	0	0	18711.8	0	17309.6	4677.95	3.70026	1	0.169835
204.075	negative	15.4888	C7H12N2O5	L-beta-aspartyl-L-alanine	Peptide	2.50046	10389.1	10316	9658.82	9917	6458.26	3550.37	5650.59	0	10070.2	3914.8	2.57235	1	0.00544199
234.086	posneg	15.6981	C8H14N2O6	L-beta-aspartyl-L-threonine	Peptide	1.58409	21994.9	26437.2	18655.5	26251.3	14145.9	11439.6	19107	0	23334.7	11173.1	2.08847	1	0.0342834
161.105	positive	12.6653	C7H15NO3	L-Carnitine	Amino Acid Metabolism	-0.315728	1.34098e+06	1.27743e+06	2.00335e+06	1.75104e+06	515180	688713	1.50774e+06	233181	1.5932e+06	736203	2.16408	1	0.0380747
175.096	positive	15.6116	C6H13N3O3	L-Citrulline	Amino Acid Metabolism	-0.198916	51976.4	27418.8	181140	21545	27727.9	10439.4	70477.8	42222	70520	37716.8	1.86972	1	0.438661
240.024	posneg	16.2392	C6H12N2O4S2	L-Cystine	Amino Acid Metabolism	-0.318132	0	9989.77	26006.5	7520.01	0	0	10647.8	0	10879.1	2661.96	4.08686	1	0.225587
202.132	positive	11.9943	C9H18N2O3	Leu-Ala	Peptide(di-)	0.625565	0	0	16165.7	11563.9	0	0	53773	0	6932.4	13443.3	0.515679	1	0.659582
260.137	negative	11.5191	C11H20N2O5	L-gamma-glutamyl-L-isoleucine	Peptide	0.984533	0	32703.8	28835.8	0	0	0	0	0	15384.9	0	#DIV/0!	#DIV/0!	0.13524
147.053	posneg	14.5425	C5H9NO4	L-Glutamate	Amino Acid Metabolism	1.86176	7.94471e+06	1.15653e+07	7.65543e+06	8.59775e+06	3.77244e+06	3.40365e+06	3.94532e+06	1359163	8.94079e+06	3.12014e+06	2.86551	1	0.0016625
146.069	posneg	14.775	C5H10N2O3	L-Glutamine	Amino Acid Metabolism	-0.455494	2.59037e+07	2.86548e+07	4.44494e+07	3.18138e+07	2.03861e+07	2.4847e+07	4.13906e+07	9963426	3.27055e+07	2.41468e+07	1.35444	1	0.30984
155.07	posneg	15.5032	C6H9N3O2	L-Histidine	Amino Acid Metabolism	0.187658	304080	392106	399961	354716	187910	182531	485977	82832	362716	234813	1.5447	1	0.204427
279.256	positive	3.98451	C18H33NO	Linoleamide	Lipids: Fatty Acyls	0.215917	8.61964e+06	8.26771e+06	8.61999e+06	8.67914e+06	1.06097e+07	8.84396e+06	1.21731e+07	11341224	8.54662e+06	1.0742e+07	0.795627	1	0.0219193
280.241	negative	3.6253	C18H32O2	Linoleate	Lipids: Fatty Acyls	1.50488	2.00539e+07	1.94742e+07	1.20621e+07	2.05714e+07	8.36352e+06	9.50503e+06	1.31579e+07	12901738	1.80404e+07	1.09821e+07	1.64272	1	0.0235111
228.147	positive	7.21305	C11H20N2O3	L-isoleucyl-L-proline	0	0.0939473	123957	204622	172751	148836	107797	36038.3	103957	71102	162542	79723.5	2.03882	1	0.0136108
131.095	posneg	10.2108	C6H13NO2	L-Leucine	Amino Acid Metabolism	-0.203882	549400	735645	984613	628657	409592	375782	861434	190440	724579	459312	1.57753	1	0.171914
146.106	posneg	22.6387	C6H14N2O2	L-Lysine	Amino Acid Metabolism	-0.183822	626411	755483	670093	614304	319848	316806	853281	140441	666573	407594	1.63538	1	0.151524
148.067	positive	7.10868	C5H12N2OS	L-methioninamide	0	0.209251	0	34330.8	21645.7	55715.4	0	0	0	0	27923	0	#DIV/0!	#DIV/0!	0.0537358
149.051	posneg	11.1161	C5H11NO2S	L-Methionine	Amino Acid Metabolism	-0.26897	540858	840246	824691	651724	406207	382071	661794	154878	714380	401237	1.78044	1	0.0476796
165.046	positive	13.1136	C5H11NO3S	L-Methionine S-oxide	Amino Acid Metabolism	1.62896	27661.7	0	34476.8	0	0	0	35841.3	0	15534.6	8960.31	1.73371	1	0.624659
132.09	positive	22.0058	C5H12N2O2	L-Ornithine	Amino Acid Metabolism	-0.0927292	44427.7	42378.7	58985.3	50307.2	26367.7	38754.6	42842.3	14580	49024.7	30636.2	1.60022	1	0.0474818
261.121	positive	12.3898	C11H19NO6	Lotaustralin	0	0.657609	35316.5	37065.3	50280.6	40486.4	10273.3	0	42877.4	0	40787.2	13287.7	3.06955	1	0.0422193
165.079	posneg	9.66481	C9H11NO2	L-Phenylalanine	Amino Acid Metabolism	0.0724353	798863	1.12247e+06	1.27121e+06	1.00782e+06	602908	543067	1.15844e+06	256147	1.05009e+06	640140	1.64041	1	0.102979
115.063	posneg	12.2984	C5H9NO2	L-Proline	Amino Acid Metabolism	-0.0208521	3.80559e+06	5.82466e+06	5.23373e+06	5.57253e+06	3.2123e+06	3.22085e+06	2.75812e+06	911894	5.10913e+06	2.52579e+06	2.02278	1	0.0108751
162.053	negative	14.7669	C6H10O5	L-Rhamnono-1,4-lactone	Carbohydrate Metabolism	1.97338	94752.7	136238	88993.5	202714	95484.5	56837.9	210350	104218	130674	116723	1.11953	1	0.751271
105.043	posneg	15.6877	C3H7NO3	L-Serine	Amino Acid Metabolism	1.86849	790536	735172	721935	640110	477352	536868	779287	260688	721938	513549	1.40578	1	0.109681
119.058	posneg	14.2507	C4H9NO3	L-Threonine	Amino Acid Metabolism	0.0280836	752790	1.14602e+06	1.35414e+06	1.10544e+06	551994	645074	916208	225861	1.0896e+06	584784	1.86325	1	0.0372222
204.09	posneg	11.2217	C11H12N2O2	L-Tryptophan	Amino Acid Metabolism	0.442678	112218	185086	184945	163560	105994	95753.6	188376	31230	161452	105338	1.5327	1	0.17548
181.074	posneg	12.753	C9H11NO3	L-Tyrosine	Amino Acid Metabolism	0.092365	525672	671642	655888	465302	372117	277538	531740	115459	579626	324214	1.78779	1	0.0441084
337.175	positive	15.1267	C15H23N5O4	L-Tyrosyl-L-arginine	Peptide(di-)	0.93933	66572	66842.2	43975.3	42563.6	38256.8	25254	41084.7	30155	54988.3	33687.6	1.6323	1	0.0324197
117.079	posneg	12.0595	C5H11NO2	L-Valine	Amino Acid Metabolism	0.101084	284938	371094	430289	296190	308450	208708	366209	161641	345628	261252	1.32297	1	0.193579
260.149	positive	17.4042	C10H20N4O4	Lys-Asn	Peptide(di-)	0.968554	0	0	0	0	0	0	0	0	0	0	#DIV/0!	#DIV/0!	#DIV/0!
203.127	positive	16.7128	C8H17N3O3	Lys-Gly	Peptide(di-)	0.122354	0	6967.22	7727.61	0	5981.14	0	5465.74	0	3673.71	2861.72	1.28374	1	0.773369
550.314	negative	15.8029	C22H44N6O5S	Lys-Lys-Met-Val	Peptide(tetra-)	-1.43773	66876.3	86444.5	107017	97085.1	103289	76808.5	81367.1	105594	89355.7	91764.7	0.973748	1	0.838709
550.314	negative	16.294	C22H44N6O5S	Lys-Lys-Met-Val	Peptide(tetra-)	-1.36132	56569	63266.2	85674.3	93636	94872.7	75251.7	58356	105594	74786.4	83518.6	0.895446	1	0.547743
495.333	positive	7.08603	C24H50NO7P	LysoPC(16:0)	Lipids: Glycerophospholipids	1.10125	1.03596e+06	854922	586054	896360	491173	698212	509060	284482	843324	495732	1.70117	1	0.0334031
493.318	positive	7.10681	C24H48NO7P	LysoPC(16:1(9Z))	Lipids: Glycerophospholipids	1.67431	160890	205155	99314.5	174703	39057.9	52576.6	65722	26008	160016	45841.1	3.49066	1	0.00303246
507.369	positive	4.25379	C26H54NO6P	LysoPC(18:1)	Lipids: Glycerophospholipids	0.889697	536760	563622	529887	471770	524868	527589	414331	276274	525510	435766	1.20595	1	0.20054
479.302	posneg	7.1033	C23H46NO7P	LysoPE(18:1)	Lipids: Glycerophospholipids	1.15635	223651	207562	154575	212796	151598	227008	122381	81209	199646	145549	1.37168	1	0.166765
233.138	positive	16.2753	C9H19N3O4	Lys-Ser	Peptide(di-)	-0.0499688	0	10788	8878.35	8782.2	13730.3	0	0	7816	7112.15	5386.57	1.32035	1	0.68982
247.153	positive	15.3696	C10H21N3O4	Lys-Thr	Peptide(di-)	1.17164	18368	40032	24685.7	21406.7	27514.2	0	24646.8	12078	26123.1	16059.8	1.62662	1	0.252
245.174	positive	13.3159	C11H23N3O3	Lys-Val	Peptide(di-)	-0.827935	8585.14	16081.6	0	0	0	0	0	0	6166.68	0	#DIV/0!	#DIV/0!	0.162647
245.174	positive	21.5286	C11H23N3O3	Lys-Val	Peptide(di-)	-0.511807	128575	154790	112263	153067	67835.7	85663.3	150441	25096	137174	82259	1.66758	1	0.0973215
431.231	posneg	3.90666	C24H30O6	Magnoshinin	0	0.659258	2.8399e+07	3.04154e+07	4.22208e+07	3.02737e+07	5.40239e+07	3.37758e+07	4.79348e+07	64743964	3.28272e+07	5.01196e+07	0.654978	1	0.0530462
380.108	negative	9.71522	C12H24O11	Melibiitol	Carbohydrate Metabolism	-0.33705	0	0	0	0	0	0	0	0	0	0	#DIV/0!	#DIV/0!	#DIV/0!
305.152	positive	13.3786	C11H23N5O3S	Met-Arg	Peptide(di-)	-0.215564	9111.24	10934.5	0	7399.36	0	0	6499.93	0	6861.29	1624.98	4.22237	1	0.120688
355.069	posneg	18.4623	C11H21N3O4S3	Met-Cys-Cys	Peptide(tri-)	-0.49255	0	3740.86	2891.55	0	4728.32	3425.55	18618.6	0	1658.1	6693.11	0.247733	1	0.27705
159.126	positive	12.6197	C8H17NO2	Methacholine	0	-0.375184	35944	33013.1	56708.4	48380.2	26788.3	11713.7	61252.2	29124	43511.4	32219.5	1.35047	1	0.375141
354.277	positive	3.69069	C21H38O4	C21H38O4	#N/A	-0.702498	2.96227e+06	2.08981e+06	2.59995e+06	3.19925e+06	4.74438e+06	3.39496e+06	3.12869e+06	6470163	2.71282e+06	4.43455e+06	0.611746	1	0.0755405
116.047	positive	4.25524	C5H8O3	Methylacetoacetic acid	0	0.210424	107516	194481	150455	233751	234557	203200	226819	253055	171551	229408	0.747798	1	0.0946824
144.043	negative	13.3369	C6H8O4	Methylitaconate	Metabolism of Cofactors and Vitamins	1.71588	33098.8	30963.6	43562.3	26881.5	45569.8	19286.7	52945.2	48072	33626.6	41468.4	0.810896	1	0.383666
296.272	negative	3.58465	C19H36O2	Methyl-octadecenoic acid	Lipids: Fatty Acyls	0.0349567	2.91487e+06	2.32154e+06	1.64556e+06	2.19856e+06	1.54096e+06	1.73455e+06	1.59311e+06	1187383	2.27013e+06	1.514e+06	1.49943	1	0.0379504
236.083	negative	10.3735	C8H16N2O4S	Met-Ser	Peptide(di-)	0.539906	174187	241406	140491	231834	101941	203161	229717	140506	196980	168831	1.16672	1	0.483571
382.308	positive	3.63465	C23H42O4	MG(0:0/20:2(11Z,14Z)/0:0)	Lipids: Glycerolipids	-1.0121	2.16736e+06	1.62588e+06	1.60006e+06	2.16633e+06	3.65689e+06	2.6053e+06	2.23015e+06	4915103	1.88991e+06	3.35186e+06	0.563838	1	0.0573591
266.152	positive	3.95218	C15H22O4	Mukaadial	0	-0.569237	91243	102427	99859.1	92852.2	114944	107362	131973	152268	96595.3	126637	0.762775	1	0.0270641
285.23	positive	3.89364	C16H31NO3	Myristoylglycine	0	-0.590213	181562	218621	199966	223413	274052	239357	239625	340496	205891	273383	0.753123	1	0.0390197
427.294	negative	7.36943	C23H41NO6	N-(1,3-dihydroxypropan-2-yl)-9S,11R,15S-trihydroxy-5Z,13E-prostadienoyl amine	Lipids: Fatty Acyls	1.54546	131718	61930.1	126944	60339.8	86979.2	116932	42585	37755	95233.1	71062.8	1.34013	1	0.409979
259.142	positive	4.10492	C12H21NO5	N-(3-oxooctanoyl)-L-homoserine	0	-0.142601	391085	692585	827263	665925	982462	478671	806512	565366	644215	708253	0.909583	1	0.677792
323.282	positive	3.84225	C20H37NO2	N-(9Z,12Z-octadecadienoyl)-ethanolamine	Lipids: Fatty Acyls	-0.128149	1.45033e+06	1.33938e+06	1.4144e+06	1.16099e+06	1.61419e+06	1.38511e+06	2.07685e+06	1862470	1.34128e+06	1.73466e+06	0.773224	1	0.052615
231.147	positive	4.23255	C11H21NO4	N(alpha)-t-Butoxycarbonyl-L-leucine	0	-0.498362	76827.5	112415	153635	164303	254157	156750	197468	187657	126795	199008	0.637136	1	0.0447813
169.085	positive	12.5768	C7H11N3O2	N(pi)-Methyl-L-histidine	Amino Acid Metabolism	-0.120158	45845.6	37918.1	42114.8	41671.8	35560	26075.4	60202.8	0	41887.6	30459.5	1.37519	1	0.397515
121.089	positive	4.60199	C8H11N	N,N-Dimethylaniline	0	-0.0320284	222147	237600	270905	262854	327833	247855	262572	396753	248376	308753	0.80445	1	0.143653
327.314	positive	7.23545	C20H41NO2	N,N-Dimethylsphing-4-enine	Lipids: Sphingolipids	-0.253806	407823	515355	779218	373932	721502	515592	331801	296156	519082	466263	1.11328	1	0.707246
152.059	positive	7.31393	C7H8N2O2	N1-Methyl-2-pyridone-5-carboxamide	Metabolism of Cofactors and Vitamins	-0.247667	35018.4	65172	66045.9	57946.2	25249.6	26827.6	69021.3	15058	56045.6	34039.1	1.64651	1	0.166296
203.079	positive	11.3465	C8H13NO5	N2-Acetyl-L-aminoadipate	Amino Acid Metabolism	0.539332	56813.6	55470.3	51254.9	50280.2	12621.9	0	0	0	53454.7	3155.46	16.9404	1	7.50208e-06
203.08	negative	13.809	C8H13NO5	N2-Acetyl-L-aminoadipate	Amino Acid Metabolism	2.39313	6956.51	44213	7396.53	28900.5	0	0	24255.6	14369	21866.6	9656.16	2.26453	1	0.301805
188.116	positive	14.4596	C8H16N2O3	N2-Acetyl-L-lysine	Amino Acid Metabolism	-0.29391	65434.9	63530.9	78805.5	63151.9	40261.9	37173.4	71868.1	30242	67730.8	44886.4	1.50894	1	0.0615934
274.128	positive	12.769	C10H18N4O5	N2-Succinyl-L-arginine	Amino Acid Metabolism	0.307731	0	15899.7	7875.3	0	0	0	0	0	5943.75	0	#DIV/0!	#DIV/0!	0.169055
232.106	posneg	13.6632	C9H16N2O5	N2-Succinyl-L-ornithine	Amino Acid Metabolism	1.73939	6830.68	11918.9	5005.45	5967.58	0	0	4966.97	0	7430.66	1241.74	5.98405	1	0.0204229
335.134	posneg	15.5553	C12H21N3O8	N4-(Acetyl-beta-D-glucosaminyl)asparagine	0	1.97462	16783.4	28289.3	27717.9	18637.6	14934.3	10609.8	25058	0	22857	12650.5	1.80681	1	0.139522
129.079	positive	7.23281	C6H11NO2	N4-Acetylaminobutanal	Amino Acid Metabolism	-0.187658	81591.5	91716.8	98791.6	68016.7	56445.2	40490.2	47475.5	38143	85029.2	45638.5	1.8631	1	0.00239886
190.096	negative	13.8374	C7H14N2O4	N5-acetyl-N5-hydroxy-L-ornithine	0	1.90231	0	4118.06	4637.97	0	0	0	0	0	2189.01	0	#DIV/0!	#DIV/0!	0.135104
276.132	posneg	15.3041	C11H20N2O6	N6-(L-1,3-Dicarboxypropyl)-L-lysine	Amino Acid Metabolism	0.697875	28631.3	31200.7	23025.3	87018	0	11449.7	21063.8	12565	42468.8	11269.6	3.76843	1	0.0917944
188.153	positive	21.2973	C9H20N2O2	N6,N6,N6-Trimethyl-L-lysine	Amino Acid Metabolism	0.538848	38151.5	46313.4	43523.8	38502.8	25055.4	18547.1	50025.9	9628	41622.9	25814.1	1.61241	1	0.125776
188.116	positive	7.67426	C8H16N2O3	N6-Acetyl-L-lysine	Amino Acid Metabolism	-0.272854	46972.5	66065.1	49024.8	50807.5	32639.6	20681.5	39008.4	33299	53217.5	31407.1	1.69444	1	0.00948076
223.106	negative	12.6541	C8H17NO6	N-acetyl -D- glucosaminitol	0	1.81671	0	10995.4	16792.2	0	0	0	0	0	6946.89	0	#DIV/0!	#DIV/0!	0.147725
216.122	positive	14.2098	C8H16N4O3	N-acetyl-(L)-arginine	0	-0.526111	208669	115558	178547	164490	139463	125776	297533	79288	166816	160515	1.03926	1	0.906199
243.072	positive	11.3293	C8H15NO6	N-Acetyl-D-glucosamine	Amino Acid Metabolism	-0.747984	90777.4	99394.5	63127.7	75410.2	15179.2	18190.4	24444.5	0	82177.5	14453.5	5.68564	1	0.000402385
301.057	negative	14.5441	C8H16NO9P	N-Acetyl-D-glucosamine 6-phosphate	Amino Acid Metabolism	1.60316	271709	352374	430992	242877	114573	121185	153391	38003	324488	106788	3.03862	1	0.00433571
219.075	negative	14.0078	C8H13NO6	C8H13NO6	#N/A	1.82606	34519.1	69300.7	28908.5	50194.1	11735.9	7961.76	21719.6	8319	45730.6	12434.1	3.67785	1	0.0133778
188.08	posneg	10.3741	C7H12N2O4	N-Acetylglutamine	0	0.469006	40127.7	38889.8	142541	120294	91210.9	87097	136893	42107	85463.1	89327	0.956744	1	0.911045
383.143	positive	13.0966	C14H25NO11	N-Acetyllactosamine	0	0.444543	20241.2	26496.7	20726.7	24703.1	0	0	0	0	23041.9	0	#DIV/0!	#DIV/0!	5.29484e-06
189.064	posneg	14.205	C7H11NO5	N-Acetyl-L-glutamate	Amino Acid Metabolism	1.77268	144331	893402	400626	307084	77447.4	18791.6	326471	22335	436361	111261	3.92195	1	0.115953
197.08	positive	8.51243	C8H11N3O3	N-Acetyl-L-histidine	0	0.561933	0	10239.6	14126	7066.09	11569.1	0	60432.3	0	7857.92	18000.3	0.436543	1	0.516324
173.105	positive	7.95955	C8H15NO3	N-Acetyl-L-leucine	0	0.0208343	64304.8	66242.7	63274	63917.1	79913.1	55098.1	81126.4	105951	64434.7	80522.2	0.80021	1	0.172958
207.09	negative	4.75878	C11H13NO3	N-Acetyl-L-phenylalanine	Amino Acid Metabolism	1.86224	85244.3	49086.2	77856.4	49071.2	69983.2	42682	150087	39746	65314.5	75624.6	0.863667	1	0.719972
191.062	negative	7.1914	C7H13NO3S	N-Acetylmethionine	0	1.67579	223431	200413	174128	172797	62258.5	68468.1	111480	0	192692	60551.6	3.18228	1	0.00223164
309.107	posneg	13.1887	C11H19NO9	N-Acetylneuraminate	Carbohydrate Metabolism	2.13901	79898.4	88871.2	79363.4	63463.2	35238	42979.7	50420.3	0	77899	32159.5	2.42227	1	0.0100321
174.1	positive	12.9569	C7H14N2O3	N-Acetylornithine	Amino Acid Metabolism	-0.155807	8675.58	9877.25	13649.3	19342.1	11094.9	0	22473.3	0	12886.1	8392.04	1.53551	1	0.473971
663.11	negative	13.4992	C21H27N7O14P2	NAD+	Energy Metabolism	1.9411	324244	436861	357868	389284	207072	175436	391562	84704	377064	214694	1.75629	1	0.0560597
665.125	negative	13.1873	C21H29N7O14P2	NADH	Energy Metabolism	0.260674	22686.9	44879.7	38708.8	33155.4	11703.7	0	12018.3	0	34857.7	5930.49	5.8777	1	0.00253474
743.077	posneg	16.6652	C21H28N7O17P3	NADP+	Energy Metabolism	2.42665	33251.4	51585	42488.6	34399.8	27878.1	31177.4	36668.3	12939	40431.2	27165.7	1.48832	1	0.0919283
745.093	negative	17.5498	C21H30N7O17P3	NADPH	Energy Metabolism	1.90182	10718.6	25773.4	18496.6	16470.1	5392.78	9537.92	10322.8	0	17864.7	6313.37	2.82966	1	0.0253853
171.09	negative	4.8813	C8H13NO3	N-Butyryl-L-homoserine lactone	Lipids: Fatty Acyls	1.80473	82552.5	54560.2	52387.5	60348.2	80142.4	78151.1	74740.5	72588	62462.1	76405.5	0.817508	1	0.0974949
190.059	positive	15.3743	C6H10N2O5	N-Carbamyl-L-glutamate	Amino Acid Metabolism	0.0384569	11370.6	14408.6	10524	12168	0	6977.61	10691.7	0	12117.8	4417.32	2.74325	1	0.0327807
190.059	negative	16.7094	C6H10N2O5	C6H10N2O5	#N/A	2.62779	11910.8	8669.93	9509.02	9174.53	3696.99	0	5574.1	0	9816.08	2317.77	4.23513	1	0.00304466
229.168	positive	4.45771	C12H23NO3	N-Decanoylglycine	0	-0.267186	739725	953555	917039	974042	1.1818e+06	739638	1.42639e+06	1080297	896091	1.10703e+06	0.809452	1	0.214759
174.137	positive	21.12	C8H18N2O2	Ne,Ne dimethyllysine	0	-0.167813	33166.5	35318	25786	23019	13657.1	11649.6	33333.9	0	29322.4	14660.1	2.00014	1	0.0987072
177.046	negative	7.19027	C6H11NO3S	N-Formyl-L-methionine	Amino Acid Metabolism	1.4753	69826.9	61923.7	89190.9	71590.7	25000.8	23601.9	122492	0	73133.1	42773.6	1.70977	1	0.31648
202.143	positive	21.2732	C8H18N4O2	NG,NG-Dimethyl-L-arginine	0	0.324382	272174	333361	259987	194555	110514	101359	203842	37745	265019	113365	2.33775	1	0.0143623
187.121	positive	4.2005	C9H17NO3	N-Heptanoylglycine	0	0.443672	415390	453330	504111	509944	661294	455153	537769	606262	470694	565120	0.83291	1	0.106933
187.121	positive	4.7891	C9H17NO3	N-Heptanoylglycine	0	0.515936	414884	503609	509559	488659	540818	371850	702315	583712	479178	549674	0.87175	1	0.364236
334.057	positive	14.5857	C11H15N2O8P	Nicotinamide D-ribonucleotide	Metabolism of Cofactors and Vitamins	0.197687	52920.9	67789.8	27873.3	46763.6	28722.1	16109.9	30240.1	0	48836.9	18768	2.60213	1	0.0322395
162.116	positive	5.15441	C10H14N2	Nicotine	Biosynthesis of Secondary Metabolites	-0.161415	91182.4	69427.4	69365.1	89714.5	103417	81106.9	74927.7	118887	79922.3	94584.7	0.844982	1	0.261666
215.152	positive	4.67027	C11H21NO3	N-Nonanoylglycine	0	-0.0776198	579019	644989	675127	679086	832026	531685	1.11771e+06	865573	644555	836749	0.770308	1	0.166918
215.153	posneg	7.14747	C11H21NO3	N-Nonanoylglycine	0	1.71334	162566	216977	227185	169960	222573	154374	349213	250369	194172	244132	0.795356	1	0.295346
364.298	positive	3.35023	C23H40O3	Noladin Ether	Lipids: Glycerolipids	0.228685	290536	261603	129762	317033	82573.8	88593.9	178015	111151	249733	115083	2.17002	1	0.0285255
188.105	negative	7.20937	C9H16O4	Nonate	0	2.15482	69464.4	70063.6	81896.6	72064	99330.8	59244.7	111265	100986	73372.1	92706.7	0.791444	1	0.15307
243.184	posneg	4.24914	C13H25NO3	N-Undecanoylglycine	0	1.34661	920709	422475	704209	475137	507984	352351	746155	987649	630633	648535	0.972396	1	0.924043
203.116	positive	10.2976	C9H17NO4	O-Acetylcarnitine	Amino Acid Metabolism	-0.144266	591402	621834	1.79668e+06	983557	358414	259891	1.86764e+06	140573	998367	656629	1.52044	1	0.51464
161.069	posneg	9.27666	C6H11NO4	O-Acetyl-L-homoserine	Amino Acid Metabolism	1.50899	43248.9	44246.3	49761.9	40474.6	34766.7	40763.4	53581.8	22178	44432.9	37822.5	1.17478	1	0.369222
147.053	negative	10.5892	C5H9NO4	O-Acetyl-L-serine	Amino Acid Metabolism	1.49541	59844.3	69448.6	85585.4	72393.1	78318.7	39809.6	74941.2	20133	71817.8	53300.7	1.34741	1	0.264376
231.147	positive	8.01174	C11H21NO4	O-Butanoylcarnitine	Lipids: Fatty Acyls	-0.110776	59397.7	60801.3	89662	85381.2	36190.3	46467.6	123752	32671	73810.5	59770.2	1.2349	1	0.563214
284.272	negative	3.5885	C18H36O2	Octadecanoic acid	Lipid Metabolism	1.26775	3.47652e+08	3.41134e+08	3.77622e+08	3.60881e+08	4.24945e+08	3.44478e+08	3.74977e+08	488308256	3.56822e+08	4.08177e+08	0.874185	1	0.164676
217.131	positive	4.752	C10H19NO4	O-Propanoylcarnitine	Lipids: Fatty Acyls	0.0275535	295735	374782	429561	348523	534187	348562	406887	470867	362150	440126	0.822834	1	0.161217
217.131	positive	8.97782	C10H19NO4	O-Propanoylcarnitine	Lipids: Fatty Acyls	-0.339645	99758.9	102123	181864	157084	72331.8	92961.4	207435	42098	135207	103706	1.30375	1	0.476512
97.9772	posneg	14.0693	H3O4P	Orthophosphate	Energy Metabolism	2.97497	4.70294e+06	5.09576e+06	5.20235e+06	5.7947e+06	6.4122e+06	5.14227e+06	5.61935e+06	5985917	5.19894e+06	5.78993e+06	0.897927	1	0.144047
764.57	negative	3.98552	C45H81O7P	PA(P-42:4)	Lipids: Glycerophospholipids	-2.89857	2.12324e+06	2.14781e+06	2.28242e+06	2.7332e+06	2.88306e+06	2.35367e+06	2.353e+06	2006420	2.32167e+06	2.39904e+06	0.967749	1	0.747705
255.256	positive	3.95372	C16H33NO	Palmiticamide	0	-0.28385	1.09244e+06	1.10724e+06	1.03137e+06	784534	1.25604e+06	1.36116e+06	1.71378e+06	2141389	1.0039e+06	1.61809e+06	0.620419	1	0.0282233
253.24	positive	3.97905	C16H31NO	Palmitoleamide	Lipids: Fatty Acyls	-0.513775	193322	210220	230536	199563	297582	199427	270253	354931	208410	280548	0.742867	1	0.0734486
278.13	positive	7.10209	C11H22N2O4S	Pantetheine	Metabolism of Cofactors and Vitamins	-0.436728	94060.7	100063	72780.9	146812	7458.37	45807.3	28899.9	0	103429	20541.4	5.03515	1	0.00447544
219.111	posneg	8.13776	C9H17NO5	Pantothenate	Amino Acid Metabolism	0.557152	1.20953e+06	2.72894e+06	2.22294e+06	2.24543e+06	693070	505279	2.8429e+06	504178	2.10171e+06	1.13636e+06	1.84951	1	0.190339
481.317	positive	7.09843	C23H48NO7P	PC(15:0)	Lipids: Glycerophospholipids	0.693358	206001	220998	209273	258768	249899	254108	170894	75963	223760	187716	1.19201	1	0.439972
705.53	positive	3.77522	C38H76NO8P	PC(30:0)	Lipids: Glycerophospholipids	-0.90911	2.54995e+06	2.74424e+06	1.80246e+06	2.02906e+06	1.61937e+06	1.79358e+06	1.56858e+06	1344459	2.28143e+06	1.5815e+06	1.44257	1	0.0260954
733.561	positive	3.72577	C40H80NO8P	PC(32:0)	Lipids: Glycerophospholipids	-1.8561	6.13194e+06	6.43018e+06	4.50185e+06	4.86397e+06	7.99868e+06	6.04144e+06	4.79009e+06	4033359	5.48198e+06	5.71589e+06	0.959078	1	0.820394
731.547	positive	3.73788	C40H78NO8P	PC(32:1)	Lipids: Glycerophospholipids	0.45904	1.30722e+07	1.21708e+07	7.42499e+06	1.0207e+07	8.84399e+06	7.83424e+06	8.47011e+06	5835793	1.07187e+07	7.74603e+06	1.38377	1	0.0809541
759.578	positive	3.69833	C42H82NO8P	PC(34:1)	Lipids: Glycerophospholipids	-0.168402	3.03798e+07	2.89495e+07	2.20484e+07	2.49369e+07	3.01442e+07	2.21188e+07	2.51761e+07	15994240	2.65787e+07	2.33584e+07	1.13787	1	0.395125
757.562	positive	3.74736	C42H80NO8P	PC(34:2)	Lipids: Glycerophospholipids	-0.00741276	1.09227e+07	1.10273e+07	6.69319e+06	9.33293e+06	6.8711e+06	5.43648e+06	7.54476e+06	3881428	9.49402e+06	5.93344e+06	1.60009	1	0.0335305
755.546	positive	3.69746	C42H78NO8P	PC(34:3)	Lipids: Glycerophospholipids	-0.874182	1.29969e+06	1.14566e+06	934740	874374	794206	781094	790473	416542	1.06362e+06	695579	1.52911	1	0.0343844
787.607	positive	3.67421	C44H86NO8P	PC(36:1)	Lipids: Glycerophospholipids	-2.84343	7.43122e+06	6.60633e+06	4.52218e+06	6.13766e+06	7.4047e+06	4.65177e+06	6.12521e+06	3551166	6.17435e+06	5.43321e+06	1.13641	1	0.503408
785.594	positive	3.67424	C44H84NO8P	PC(36:2)	Lipids: Glycerophospholipids	0.590222	1.31087e+07	1.43847e+07	8.61612e+06	1.11041e+07	9.84568e+06	6.63981e+06	9.30738e+06	5035035	1.18034e+07	7.70698e+06	1.53152	1	0.051972
781.562	positive	3.66515	C44H80NO8P	PC(36:4)	Lipids: Glycerophospholipids	-0.233992	3.47262e+06	2.55887e+06	2.2054e+06	1.71411e+06	5.46494e+06	3.71504e+06	2.45177e+06	1912877	2.48775e+06	3.38616e+06	0.734683	1	0.342651
811.607	positive	3.63885	C46H86NO8P	PC(38:3)	Lipids: Glycerophospholipids	-2.63128	2.18362e+06	1.95428e+06	1.27626e+06	1.48565e+06	1.8276e+06	1.19185e+06	1.52174e+06	864355	1.72495e+06	1.35139e+06	1.27643	1	0.251463
809.593	positive	3.64397	C46H84NO8P	PC(38:4)	Lipids: Glycerophospholipids	-0.199498	4.74301e+06	4.00397e+06	3.23126e+06	2.23534e+06	6.66305e+06	4.28863e+06	3.21616e+06	2246799	3.55339e+06	4.10366e+06	0.865909	1	0.631941
807.578	positive	3.65098	C46H82NO8P	PC(38:5)	Lipids: Glycerophospholipids	0.703619	3.58168e+06	3.54947e+06	2.96333e+06	1.80453e+06	5.69859e+06	3.94309e+06	2.83225e+06	1675925	2.97475e+06	3.53746e+06	0.840928	1	0.575872
805.562	positive	3.65298	C46H80NO8P	PC(38:6)	Lipids: Glycerophospholipids	-0.0227769	1.11658e+06	771251	833270	565852	1.08165e+06	940093	687384	339268	821738	762098	1.07826	1	0.774067
837.623	positive	3.64396	C48H88NO8P	PC(40:4)	Lipids: Glycerophospholipids	-2.1378	451649	470063	168519	343644	592417	416708	308580	207658	358469	381341	0.940023	1	0.838572
835.608	positive	3.62173	C48H86NO8P	PC(40:5)	Lipids: Glycerophospholipids	-1.20546	822396	735102	404344	485567	1.15061e+06	870232	456041	303475	611852	695089	0.88025	1	0.715023
833.594	positive	3.63792	C48H84NO8P	PC(40:6)	Lipids: Glycerophospholipids	0.616271	715734	604090	525214	383026	791114	743882	418020	341816	557016	573708	0.970905	1	0.904372
212.009	negative	14.6067	C5H9O7P	P-DPD	0	1.93411	30778.2	45749.4	24051.5	43154.2	16326.7	19781.7	27127.1	0	35933.3	15808.9	2.27298	1	0.0398156
705.53	posneg	4.26469	C38H76NO8P	PE(33:0)	Lipids: Glycerophospholipids	-1.17692	781872	563578	809429	1.01195e+06	955818	831767	774882	490265	791706	763183	1.03737	1	0.839186
717.532	negative	3.73726	C39H76NO8P	PE(34:1)	Lipids: Glycerophospholipids	0.932974	1.00296e+06	1.57343e+06	1.08428e+06	1.14348e+06	639041	835734	780699	401312	1.20104e+06	664197	1.80826	1	0.0153603
745.562	positive	3.73076	C41H80NO8P	PE(36:1)	Lipids: Glycerophospholipids	-0.769917	1.64378e+06	1.34502e+06	1.06002e+06	1.13155e+06	1.68199e+06	1.37611e+06	1.00292e+06	863408	1.29509e+06	1.23111e+06	1.05197	1	0.7874
743.547	negative	3.75147	C41H78NO8P	PE(36:2)	Lipids: Glycerophospholipids	0.522016	1.24879e+06	1.51134e+06	1.59605e+06	1.56813e+06	801035	619475	917766	417541	1.48108e+06	688954	2.14975	1	0.00108893
723.521	positive	3.67222	C41H74NO7P	PE(P-36:4)	Lipids: Glycerophospholipids	1.16412	1.07547e+06	898091	887729	894207	1.21962e+06	745421	842793	505550	938874	828345	1.13343	1	0.503283
751.551	posneg	3.6989	C43H78NO7P	PE(P-38:4)	Lipids: Glycerophospholipids	-1.18726	2.4344e+06	2.24814e+06	2.35924e+06	2.27399e+06	2.31295e+06	2.31101e+06	2.6927e+06	2164387	2.32894e+06	2.37026e+06	0.982568	1	0.74372
285.267	positive	7.18587	C17H35NO2	Pentadecanoyl-EA	Lipids: Fatty Acyls	-0.483953	41624.2	37722.1	24021.4	32619.6	21543.8	40865.5	35171.2	0	33996.8	24395.1	1.39359	1	0.367278
135.933	negative	16.1692	ClHO4	perchlorate	0	0.667341	322519	177344	80652.8	122917	173128	164622	246646	113393	175858	174447	1.00809	1	0.981838
748.524	positive	3.5017	C40H77O10P	PG(34:1)	Lipids: Glycerophospholipids	-2.42588	150788	153609	215866	141102	124708	101953	144974	53020	165341	106164	1.55742	1	0.0639888
774.542	negative	3.38787	C42H79O10P	PG(36:2)	Lipids: Glycerophospholipids	1.30575	1.43997e+07	1.55469e+07	1.1387e+07	2.09501e+07	7.45849e+06	5.92474e+06	1.389e+07	8070683	1.55709e+07	8.83598e+06	1.76222	1	0.0440326
768.495	negative	3.36597	C42H73O10P	PG(36:5)	Lipids: Glycerophospholipids	0.591874	182913	174953	138130	158993	141948	146161	79123.4	86345	163747	113394	1.44405	1	0.0481312
794.509	negative	3.37973	C44H75O10P	PG(38:6)	Lipids: Glycerophospholipids	-0.524854	972295	594652	975066	648693	1.30352e+06	1.1377e+06	658122	278464	797677	844453	0.944607	1	0.860221
792.495	negative	3.38489	C44H73O10P	PG(38:7)	Lipids: Glycerophospholipids	0.666045	405078	246970	510023	346025	416867	548448	314492	149116	377024	357231	1.05541	1	0.850617
824.555	negative	3.37658	C46H81O10P	PG(40:5)	Lipids: Glycerophospholipids	-2.6278	1.73381e+06	1.41001e+06	1.39726e+06	1.38816e+06	1.47245e+06	1.25408e+06	1.35997e+06	803218	1.48231e+06	1.22243e+06	1.2126	1	0.175029
822.539	negative	3.38387	C46H79O10P	PG(40:6)	Lipids: Glycerophospholipids	-2.38237	3.93611e+06	3.49911e+06	4.1189e+06	3.11041e+06	4.45762e+06	4.28397e+06	2.76529e+06	1561353	3.66613e+06	3.26706e+06	1.12215	1	0.599616
820.527	negative	3.37658	C46H77O10P	PG(40:7)	Lipids: Glycerophospholipids	1.4598	6.64269e+06	5.38246e+06	9.67462e+06	4.98325e+06	8.31353e+06	9.14899e+06	4.84797e+06	1973246	6.67076e+06	6.07093e+06	1.0988	1	0.770455
818.511	negative	3.37651	C46H75O10P	PG(40:8)	Lipids: Glycerophospholipids	1.51902	711736	432408	689355	519061	828368	864425	419233	147771	588140	564949	1.04105	1	0.904125
842.511	negative	3.36195	C48H75O10P	PG(42:10)	Lipids: Glycerophospholipids	1.32653	514987	253976	652608	224217	1.21025e+06	1.42207e+06	265989	115395	411447	753425	0.546102	1	0.359981
840.496	negative	3.37076	C48H73O10P	PG(42:11)	Lipids: Glycerophospholipids	2.47294	74836.3	0	104132	0	175116	330238	0	44252	44742	137401	0.32563	1	0.284438
846.541	negative	3.39004	C48H79O10P	PG(42:8)	Lipids: Glycerophospholipids	-0.421734	1.04334e+06	682510	936844	617584	904298	1.10256e+06	524750	275867	820069	701869	1.16841	1	0.596812
844.526	negative	3.37663	C48H77O10P	PG(42:9)	Lipids: Glycerophospholipids	0.328523	974353	427922	960497	546796	1.36732e+06	1.47323e+06	555808	277211	727392	918393	0.792027	1	0.581354
870.54	negative	3.3828	C50H79O10P	PG(44:10)	Lipids: Glycerophospholipids	-1.36189	676179	335448	690769	302921	1.30165e+06	1.43394e+06	390359	202818	501329	832193	0.602419	1	0.354813
866.511	negative	3.37244	C50H75O10P	PG(44:12)	Lipids: Glycerophospholipids	1.23437	956265	485015	1.96087e+06	325368	1.85743e+06	3.65459e+06	507954	174250	931880	1.54855e+06	0.601774	1	0.506075
279.121	positive	7.52685	C13H17N3O4	Phe-Asn	Peptide(di-)	-2.30454	21225	25775.5	10687.8	15798.5	15163.6	16239.8	12348.9	20921	18371.7	16168.3	1.13628	1	0.57611
222.101	negative	7.18778	C11H14N2O3	Phe-Gly	Peptide(di-)	1.30211	137965	119569	71974.6	71257.4	41202.5	32655.8	72558.9	11986	100192	39600.8	2.53004	1	0.0282958
354.057	posneg	7.14852	C19H14O5S	Phenolsulfonphthalein	Medium Component	1.09399	299355	337529	509407	269166	330858	149874	1.34137e+06	167402	353864	497375	0.711464	1	0.637489
193.074	negative	7.18078	C10H11NO3	Phenylacetylglycine	Amino Acid Metabolism	1.64418	96516.6	72549.7	67922.5	69718.5	54933.8	21857.9	87784.1	12520	76676.8	44274	1.73187	1	0.128348
150.068	negative	4.65748	C9H10O2	Phenylpropanoate	Amino Acid Metabolism	1.21148	4.04958e+07	3.84614e+07	4.38727e+07	3.58867e+07	4.65376e+07	3.29279e+07	4.0175e+07	40860944	3.96792e+07	4.01254e+07	0.98888	1	0.895633
164.048	negative	4.79272	C9H8O3	Phenylpyruvate	Amino Acid Metabolism	1.57499	675439	686962	939988	708052	967583	673879	846245	847746	752610	833863	0.902558	1	0.387245
196.074	negative	3.93772	C10H12O4	phlorisobutyrophenone	Biosynthesis of Secondary Metabolites	1.93461	242411	269507	317240	322811	366517	227088	274395	109084	287992	244271	1.17899	1	0.47172
211.036	posneg	15.0581	C4H10N3O5P	Phosphocreatine	Amino Acid Metabolism	0.752989	100196	231985	160687	206721	222129	160977	188296	106441	174897	169460	1.03208	1	0.890593
169.051	negative	14.2434	C4H12NO4P	Phosphodimethylethanolamine	Lipid Metabolism	1.58888	13017.3	42527.3	81459.8	16692	19086	11943.1	26295.3	0	38424.1	14331.1	2.68117	1	0.200184
167.983	posneg	18.0367	C3H5O6P	Phosphoenolpyruvate	Carbohydrate Metabolism	1.98977	48753.7	186174	158333	72598.9	118279	54178.1	184368	44899	116465	100431	1.15965	1	0.740861
123.993	positive	13.8128	C2H5O4P	Phosphonoacetaldehyde	Amino Acid Metabolism	0.312029	94982.3	156752	110978	120620	42949.1	33230.9	201494	27906	120833	76395	1.58169	1	0.349626
294.184	posneg	3.70685	C17H26O4	Phytuberin	0	1.53664	1.58246e+07	1.36564e+07	1.58008e+07	1.57182e+07	2.01102e+07	1.73156e+07	1.62439e+07	17073108	1.525e+07	1.76857e+07	0.862279	1	0.0497999
808.511	negative	3.4952	C41H77O13P	PI(32:1)	Lipids: Glycerophospholipids	1.2727	1.00579e+06	751681	611337	885034	605020	507168	677320	0	813461	447377	1.81829	1	0.0816172
836.542	negative	3.49331	C43H81O13P	PI(34:1)	Lipids: Glycerophospholipids	0.154564	5.68739e+06	5.18873e+06	4.17534e+06	4.76358e+06	3.99262e+06	4.16437e+06	4.11286e+06	2435628	4.95376e+06	3.67637e+06	1.34746	1	0.0508474
834.527	negative	3.49329	C43H79O13P	PI(34:2)	Lipids: Glycerophospholipids	1.77256	2.37854e+06	2.3259e+06	1.42053e+06	2.38966e+06	1.25851e+06	1.40761e+06	1.52921e+06	784162	2.12866e+06	1.24487e+06	1.70994	1	0.0217772
862.558	negative	3.48109	C45H83O13P	PI(36:2)	Lipids: Glycerophospholipids	1.20673	4.42636e+06	5.67465e+06	3.38112e+06	5.00035e+06	3.15029e+06	2.92139e+06	3.55683e+06	1712582	4.62062e+06	2.83527e+06	1.62969	1	0.0292735
860.542	negative	3.47902	C45H81O13P	PI(36:3)	Lipids: Glycerophospholipids	0.253664	1.67101e+06	1.52432e+06	1.37235e+06	1.52637e+06	777037	969308	1.60906e+06	704401	1.52351e+06	1.01495e+06	1.50107	1	0.0555466
858.528	negative	3.48512	C45H79O13P	PI(36:4)	Lipids: Glycerophospholipids	2.052	1.68364e+06	1.5913e+06	2.04872e+06	1.33291e+06	2.16584e+06	1.91121e+06	1.95215e+06	931573	1.66414e+06	1.74019e+06	0.956296	1	0.815873
888.57	negative	3.47388	C47H85O13P	PI(38:3)	Lipids: Glycerophospholipids	-2.80765	9.08563e+06	1.1131e+07	7.96511e+06	9.74878e+06	5.11976e+06	5.17721e+06	7.30354e+06	3676281	9.48263e+06	5.3192e+06	1.78272	1	0.00585904
886.558	posneg	3.47388	C47H83O13P	PI(38:4)	Lipids: Glycerophospholipids	1.09611	1.67301e+07	1.88348e+07	1.98024e+07	1.50725e+07	1.89609e+07	1.96474e+07	1.51385e+07	9106456	1.76099e+07	1.57133e+07	1.1207	1	0.499236
884.543	negative	3.48506	C47H81O13P	PI(38:5)	Lipids: Glycerophospholipids	1.58882	5.20095e+06	5.41763e+06	5.29649e+06	4.19607e+06	6.32709e+06	5.74797e+06	4.7775e+06	3074610	5.02778e+06	4.98179e+06	1.00923	1	0.954009
912.573	negative	3.4656	C49H85O13P	PI(40:5)	Lipids: Glycerophospholipids	0.349786	1.42597e+06	1.61285e+06	1.21456e+06	984679	1.08403e+06	1.46756e+06	994015	683653	1.30952e+06	1.05731e+06	1.23853	1	0.276471
122.048	posneg	7.22103	C6H6N2O	Picolinamide	0	-0.142564	1.35957e+06	1.60269e+06	2.30007e+06	1.93701e+06	1.21095e+06	777998	6.33875e+06	379242	1.79983e+06	2.17673e+06	0.82685	1	0.798542
484.269	negative	7.17763	C47H86O16P2	PIP(38:3)	Lipids: Glycerophospholipids	-2.05867	366712	395004	522689	459453	77850.4	97431	336499	131180	435965	160740	2.71223	1	0.00722754
302.061	posneg	14.7438	C8H18N2O6S2	PIPES	Medium Component	1.46752	488165	527461	578060	596959	673468	562773	541999	696944	547661	618796	0.885044	1	0.173276
414.218	negative	3.54473	C22H34O5	Pleuromutilin	0	1.64598	1.27402e+06	1.30591e+06	822701	1.12026e+06	1.19299e+06	1.09231e+06	1.08129e+06	1177312	1.13072e+06	1.13597e+06	0.995379	1	0.964784
220.11	positive	3.848	C13H16O3	Precocene 2	0	-0.216421	1.78118e+06	1.45265e+06	1.60229e+06	2.14283e+06	2.49134e+06	2.291e+06	1.8619e+06	2744537	1.74474e+06	2.34719e+06	0.743329	1	0.0449377
320.272	negative	3.59254	C21H36O2	Pregnanediol	Lipids: Sterol lipids	0.470303	1.71516e+06	1.57756e+06	1.22062e+06	1.48313e+06	1.14989e+06	1.4218e+06	1.24717e+06	659708	1.49912e+06	1.11964e+06	1.33893	1	0.0979438
271.165	positive	15.5256	C11H21N5O3	Pro-Arg	Peptide(di-)	0.412702	57909.8	90111.8	77510.6	56792	43831.1	34911.6	59074.6	14275	70581	38023.1	1.85627	1	0.03875
324.153	positive	21.7816	C12H24N2O8	Procollagen 5-(D-galactosyloxy)-L-lysine	0	0.0904531	65159.6	74199.3	51350.1	75690.3	20512.5	31301.4	29233	12924	66599.8	23492.7	2.83492	1	0.000846842
589.316	negative	3.22005	C26H52NO9P	PS(20:0/0:0)	Lipids: Glycerophospholipids	1.66839	118232	114896	128736	151834	153399	132072	131479	167233	128425	146046	0.879345	1	0.194304
733.491	posneg	3.50452	C38H72NO10P	PS(32:1)	Lipids: Glycerophospholipids	2.49101	889136	975214	676697	1.18969e+06	402970	282351	805317	354945	932685	461396	2.02144	1	0.0246734
763.535	positive	3.38345	C40H78NO10P	PS(34:0)	Lipids: Glycerophospholipids	-1.28613	433996	346949	218394	446038	235007	145828	271428	189757	361344	210505	1.71656	1	0.0435451
761.522	posneg	3.48618	C40H76NO10P	PS(34:1)	Lipids: Glycerophospholipids	1.76097	6.77271e+06	7.45451e+06	7.35587e+06	7.22865e+06	5.43083e+06	4.87604e+06	5.78674e+06	2773267	7.20293e+06	4.71672e+06	1.52711	1	0.0113937
791.568	positive	3.35875	C42H82NO10P	PS(36:0)	Lipids: Glycerophospholipids	0.0904286	2.24851e+06	2.03461e+06	1.16734e+06	2.33675e+06	1.25326e+06	757147	1.59486e+06	1260046	1.9468e+06	1.21633e+06	1.60056	1	0.061525
789.553	posneg	3.47364	C42H80NO10P	PS(36:1)	Lipids: Glycerophospholipids	1.06004	2.33194e+07	2.58252e+07	2.66462e+07	2.47605e+07	2.33285e+07	2.03501e+07	2.43823e+07	12303053	2.51378e+07	2.0091e+07	1.2512	1	0.124325
787.537	posneg	3.48313	C42H78NO10P	PS(36:2)	Lipids: Glycerophospholipids	1.18936	4.82676e+06	5.78703e+06	4.7733e+06	5.08286e+06	2.92444e+06	2.82194e+06	3.95512e+06	1853029	5.11749e+06	2.88863e+06	1.77159	1	0.00385465
817.583	positive	3.36579	C44H84NO10P	PS(38:1)	Lipids: Glycerophospholipids	-0.292672	395563	353837	141235	303668	166295	90253.5	191190	138790	298576	146632	2.03622	1	0.043928
815.567	positive	3.37212	C44H82NO10P	PS(38:2)	Lipids: Glycerophospholipids	-0.179255	544753	401118	256360	375881	394461	238287	278595	187233	394528	274644	1.43651	1	0.155476
813.552	positive	3.37929	C44H80NO10P	PS(38:3)	Lipids: Glycerophospholipids	0.415784	716672	499745	406341	432285	734720	406151	423309	276945	513761	460281	1.11619	1	0.671445
811.537	negative	3.46659	C44H78NO10P	PS(38:4)	Lipids: Glycerophospholipids	0.98463	3.71891e+06	3.5948e+06	4.06045e+06	3.04452e+06	4.65835e+06	3.6794e+06	3.56205e+06	2168464	3.60467e+06	3.51706e+06	1.02491	1	0.879562
809.52	positive	3.38757	C44H76NO10P	PS(38:5)	Lipids: Glycerophospholipids	-0.446519	110489	85405.6	88728.2	71160.4	96409.5	117196	79179.2	49373	88945.7	85539.4	1.03982	1	0.843147
839.567	posneg	3.46244	C46H82NO10P	PS(40:4)	Lipids: Glycerophospholipids	-0.352952	4.887e+06	4.23062e+06	3.243e+06	3.67218e+06	4.25726e+06	3.62225e+06	3.11628e+06	2592302	4.0082e+06	3.39702e+06	1.17992	1	0.270067
837.55	posneg	3.47793	C46H80NO10P	PS(40:5)	Lipids: Glycerophospholipids	-2.64971	6.47957e+06	5.58782e+06	5.09659e+06	4.82225e+06	6.18002e+06	5.26399e+06	4.26701e+06	3056208	5.49656e+06	4.6918e+06	1.17152	1	0.332195
835.534	negative	3.48104	C46H78NO10P	PS(40:6)	Lipids: Glycerophospholipids	-2.43765	5.3752e+06	4.27271e+06	4.71242e+06	3.55792e+06	3.03545e+06	3.71695e+06	3.61248e+06	1661544	4.47956e+06	3.00661e+06	1.48991	1	0.0515692
863.566	positive	3.35755	C48H82NO10P	PS(42:6)	Lipids: Glycerophospholipids	-1.46772	209834	129541	107892	88740.8	175602	128616	75731.6	46920	134002	106718	1.25567	1	0.51048
861.551	positive	3.36167	C48H80NO10P	PS(42:7)	Lipids: Glycerophospholipids	-0.870952	158282	89815.2	129824	65763.2	262362	224386	73778.8	42550	110921	150769	0.735701	1	0.518856
859.537	positive	3.35655	C48H78NO10P	PS(42:8)	Lipids: Glycerophospholipids	0.264955	100394	46693.5	90310.9	37860.7	220265	206539	55633.5	32595	68814.9	128758	0.53445	1	0.289302
883.537	positive	3.34931	C50H78NO10P	PS(44:10)	Lipids: Glycerophospholipids	0.72421	148863	83786.4	211166	48837.4	326806	413111	76218.4	0	123163	204034	0.603641	1	0.470303
167.058	positive	7.7602	C8H9NO3	Pyridoxal	Metabolism of Cofactors and Vitamins	-0.398602	41074.5	41866.3	27937.7	50313.1	21856	23075.7	29341.3	24983	40297.9	24814	1.624	1	0.0196089
169.074	posneg	7.6365	C8H11NO3	Pyridoxine	Metabolism of Cofactors and Vitamins	0.0195881	126020	198592	289139	169817	177100	95724.1	811378	120848	195892	301263	0.650236	1	0.567695
302.225	negative	3.6221	C20H30O2	Retinyl ester	0	2.03215	2.52562e+06	2.29885e+06	3.4849e+06	1.21501e+06	3.47794e+06	6.91418e+06	2.21931e+06	467119	2.38109e+06	3.26964e+06	0.728244	1	0.559922
155.095	positive	7.69348	C8H13NO2	Retronecine	Biosynthesis of Secondary Metabolites	0.12773	55350.9	81691.6	64144.1	77560.8	95241.6	58109.6	92683.4	98562	69686.8	86149.1	0.808909	1	0.192348
376.138	positive	7.92344	C17H20N4O6	Riboflavin	Metabolism of Cofactors and Vitamins	0.0113512	9665.66	16416.3	17985.6	14063.8	0	0	11320.3	0	14532.9	2830.08	5.13515	1	0.0130981
222.162	negative	3.84544	C14H22O2	Rishitin	0	2.04739	1.55251e+06	1.66316e+06	2.22269e+06	1.82701e+06	2.19849e+06	1.82347e+06	2.13597e+06	1737210	1.81634e+06	1.97379e+06	0.920232	1	0.428965
384.122	posneg	12.8821	C14H20N6O5S	S-Adenosyl-L-homocysteine	Amino Acid Metabolism	0.208647	555881	721239	561736	507563	330593	319316	417515	101909	586605	292333	2.00663	1	0.0113294
398.137	positive	16.1945	C15H22N6O5S	S-Adenosyl-L-methionine	Amino Acid Metabolism	0.237567	191736	270395	146192	222041	71906.3	138130	182309	28207	207591	105138	1.97446	1	0.0547843
261.144	posneg	16.2298	C9H19N5O4	Ser-Arg	Peptide(di-)	1.00971	59367	125326	75165.7	75092.9	99452.8	50682.5	90572	28466	83738	67293.3	1.24437	1	0.483866
261.144	positive	16.9294	C9H19N5O4	Ser-Arg	Peptide(di-)	1.20479	109845	124646	53606.8	61229.1	38123.2	72113.7	87749.1	33186	87331.7	57793	1.51111	1	0.228112
814.692	positive	4.48083	C47H95N2O6P	SM(d18:0/24:1(15Z))	Lipids: Sphingolipids	-0.909052	812997	680712	542562	436198	464365	306042	425052	119742	618117	328800	1.87992	1	0.0425698
812.678	positive	4.24254	C47H93N2O6P	SM(d18:1/24:1(15Z))	Lipids: Sphingolipids	1.45338	2.10394e+06	1.66013e+06	1.02673e+06	1.04352e+06	1.11487e+06	864971	995753	678090	1.45858e+06	913420	1.59683	1	0.0966375
688.552	positive	4.07242	C38H77N2O6P	SM(d33:1)	Lipids: Sphingolipids	0.144934	177039	281671	268308	258630	382264	273945	254785	238229	246412	287306	0.857664	1	0.347749
702.568	positive	4.03401	C39H79N2O6P	SM(d34:1)	Lipids: Sphingolipids	0.558177	7.02155e+06	6.76798e+06	6.08969e+06	6.9541e+06	7.51389e+06	5.34667e+06	4.63294e+06	3866327	6.70833e+06	5.33996e+06	1.25625	1	0.143563
700.552	positive	4.00221	C39H77N2O6P	SM(d34:2)	Lipids: Sphingolipids	0.241825	432615	527363	400227	480907	476452	259989	298443	201463	460278	309087	1.48916	1	0.0602862
730.599	positive	4.17048	C41H83N2O6P	SM(d36:1)	Lipids: Sphingolipids	-0.348365	599419	536395	524951	343615	881466	555146	717782	465265	501095	654915	0.76513	1	0.200726
786.663	positive	4.64055	C45H91N2O6P	SM(d40:1)	Lipids: Sphingolipids	1.81375	550059	496501	399682	253293	420457	218218	350839	130101	424884	279904	1.51796	1	0.16673
334.067	posneg	15.991	C9H19O11P	sn-glycero-3-Phospho-1-inositol	0	2.1363	79291.3	107856	122184	106692	46640.2	49880.5	90488.3	17935	104006	51236	2.02994	1	0.0230515
257.103	posneg	13.8437	C8H20NO6P	sn-glycero-3-Phosphocholine	Lipid Metabolism	-1.0371	2.27492e+07	4.17168e+07	2.89381e+07	3.41146e+07	1.06676e+07	9.72573e+06	5.02919e+07	6895621	3.18797e+07	1.93952e+07	1.64369	1	0.303047
215.056	posneg	15.313	C5H14NO6P	sn-glycero-3-Phosphoethanolamine	Lipid Metabolism	1.91118	639463	937012	498500	1.2717e+06	292303	267673	1.25989e+06	266422	836669	521572	1.60413	1	0.333983
172.014	posneg	14.8491	C3H9O6P	sn-Glycerol 3-phosphate	Lipid Metabolism	1.49364	462958	872880	818006	448760	470319	241279	1.2378e+06	190990	650651	535096	1.21595	1	0.680402
172.014	negative	13.7986	C3H9O6P	sn-glycerol-1-phosphate	0	1.74238	147382	276106	198147	247892	76257.1	55889.2	314894	42951	217382	122498	1.77458	1	0.226712
266.155	negative	3.531	C12H26O4S	sodium dodecyl sulfate	0	1.15321	5.80309e+07	8.50548e+06	6.8447e+07	3.03525e+07	7.35342e+07	3.81272e+08	3.14193e+07	202032208	4.1334e+07	1.72065e+08	0.240224	1	0.152377
118.027	negative	15.4371	C4H6O4	Succinate	Carbohydrate Metabolism	2.09788	205883	211934	174193	212284	172136	143805	235456	144296	201073	173923	1.1561	1	0.289788
364.098	posneg	15.4302	C12H22O11	Sucrose	Carbohydrate Metabolism	0.509016	256957	605917	1.24539e+06	474425	540983	215866	1.47411e+06	180247	645673	602802	1.07112	1	0.911272
175.955	negative	16.0838	C2H4O5S	Sulfoacetate	Amino Acid Metabolism	-0.255684	95566.6	118179	89388.3	169241	183589	139792	121473	207370	118094	163056	0.724254	1	0.144116
139.978	negative	18.5839	C2H4O5S	Sulfoacetate	Amino Acid Metabolism	2.10651	22613	29009.7	43618.3	22488.3	39829.7	14885.4	16281.7	37291	29432.3	27071.9	1.08719	1	0.785877
125.015	posneg	15.1962	C2H7NO3S	Taurine	Lipid Metabolism	1.55411	2.14806e+06	2.13411e+06	1.98868e+06	1.71941e+06	2.19243e+06	2.19914e+06	2.68541e+06	542530	1.99756e+06	1.90488e+06	1.04866	1	0.852953
386.282	positive	3.34186	C25H38O3	Testosterone isocaproate	0	0.80284	275984	195625	231896	157598	418418	399334	194743	108424	215276	280230	0.768212	1	0.450578
368.366	negative	3.51983	C24H48O2	Tetracosanoic acid	Lipid Metabolism	0.783693	1.5825e+06	1.54414e+06	1.31483e+06	1.1391e+06	1.17216e+06	840166	1.34242e+06	1163774	1.39514e+06	1.12963e+06	1.23504	1	0.122103
228.209	negative	3.67811	C14H28O2	Tetradecanoic acid	Lipid Metabolism	1.37514	3.42228e+07	3.39703e+07	3.33623e+07	3.55708e+07	3.43694e+07	2.79632e+07	3.37964e+07	30867290	3.42816e+07	3.17491e+07	1.07977	1	0.153079
655.574	positive	3.54352	C39H74O6	TG(12:0/12:0/12:0)	Lipids: Glycerolipids	-2.12489	442477	238238	198313	391896	578697	485370	363082	799272	317731	556605	0.570837	1	0.0716565
264.104	positive	21.0973	C12H16N4OS	Thiamin	Metabolism of Cofactors and Vitamins	-0.130702	75515	82286.1	81984.1	93066.5	55017.7	80421.3	152704	16573	83212.9	76178.9	1.09234	1	0.815909
185.975	negative	9.18542	C4H6O4S	Thiodiacetic acid	Xenobiotics Biodegradation and Metabolism	0.912326	5.04519e+06	2.97457e+06	1.48779e+06	1.90324e+06	3.15221e+06	3.72093e+06	4.23033e+06	2140766	2.8527e+06	3.31106e+06	0.861566	1	0.633383
275.159	posneg	15.2577	C10H21N5O4	Thr-Arg	Peptide(di-)	0.1278	135837	242601	157713	111744	113776	58165.3	147491	33112	161974	88136.2	1.83776	1	0.103918
192.115	negative	4.00069	C12H16O2	Thymyl acetate	0	1.82457	256442	164793	185146	177633	173136	172644	194981	104846	196003	161402	1.21438	1	0.268676
238.121	negative	4.45538	C12H16O2	Thymyl acetate	0	0.231115	129103	178061	142326	162707	158771	117764	126040	167539	153049	142529	1.07381	1	0.542119
189.046	positive	4.82346	C7H8O3S	Toluene-4-sulfonate	Xenobiotics Biodegradation and Metabolism	-0.0616173	114761	338647	398822	272696	193597	141025	378501	0	281232	178281	1.57746	1	0.339957
235.106	positive	4.28845	C9H14O6	Triacetin	Lipids: Glycerolipids	0.214778	512078	1.01384e+06	953178	1.33628e+06	1.6734e+06	1.33344e+06	1.31892e+06	1964971	953842	1.57268e+06	0.606506	1	0.0356046
266.165	positive	3.81502	C12H27O4P	Tributyl phosphate	0	-0.192712	2.49558e+06	3.72714e+06	1.67599e+06	1.41653e+06	2.55188e+06	2.12472e+06	4.31006e+06	7091349	2.32881e+06	4.0195e+06	0.579377	1	0.222282
302.174	negative	3.91506	C15H26O6	Tributyrin	0	2.28712	1.71622e+06	1.48167e+06	2.11792e+06	1.46254e+06	1.59199e+06	1.34596e+06	2.03967e+06	991277	1.69459e+06	1.49222e+06	1.13561	1	0.478519
161.904	negative	5.33907	C2HO2Cl3	Trichloroacetate	Xenobiotics Biodegradation and Metabolism	1.58973	670457	149722	95181.9	91542.8	95148.9	148166	172610	195474	251726	152850	1.64689	1	0.511867
189.025	negative	15.6271	C3H4F3NO2	trifluoroalanine	0	2.98761	74260.7	69285.1	66778	76700.2	54859.6	66248.5	87410.5	36695	71756	61303.4	1.17051	1	0.372888
1023.67	negative	7.16731	C52H97NO18	Trihexosylceramide (d18:1/16:0)	0	1.6696	215101	377369	376468	461207	260659	186321	235749	117279	357536	200002	1.78766	1	0.0402126
1133.78	negative	7.1478	C60H111NO18	Trihexosylceramide (d18:1/24:1(15Z))	0	0.700472	194247	236944	305144	240964	162824	109856	257436	157491	244325	171902	1.4213	1	0.108519
296.126	positive	3.97666	C15H20O6	Trimethylolpropane triacrylate	0	0.384016	824992	734161	1.10595e+06	990088	1.50602e+06	1.0681e+06	1.2068e+06	1707109	913798	1.37201e+06	0.66603	1	0.0332287
252.137	posneg	3.79646	C14H20O4	ubiquinol-1	0	2.20407	2.11939e+06	2.04423e+06	2.87828e+06	1.91523e+06	2.27508e+06	1.72012e+06	2.21823e+06	1556468	2.23928e+06	1.94248e+06	1.1528	1	0.332294
404.003	posneg	16.6921	C9H14N2O12P2	UDP	Nucleotide Metabolism	1.58585	64649.3	104913	74179.5	87457.5	39686.3	44571.8	74810.6	17493	82799.8	44140.4	1.87583	1	0.0388567
566.056	negative	16.5221	C15H24N2O17P2	UDP-glucose	Carbohydrate Metabolism	1.97869	225575	317284	185008	276560	142833	204414	161598	63673	251107	143130	1.7544	1	0.0398481
580.036	posneg	19.7241	C15H22N2O18P2	UDP-glucuronate	Carbohydrate Metabolism	2.15882	156774	247086	192698	167615	110296	120008	170357	57048	191043	114427	1.66956	1	0.0469841
607.083	posneg	15.121	C17H27N3O17P2	UDP-N-acetyl-D-galactosamine	Carbohydrate Metabolism	1.84629	846111	1.11288e+06	1.34784e+06	859099	436362	475321	712538	186662	1.04148e+06	452721	2.3005	1	0.0105002
324.036	posneg	15.0205	C9H13N2O9P	UMP	Nucleotide Metabolism	1.69454	142391	190017	125362	166076	76610.3	91962.1	138718	39176	155962	86616.5	1.8006	1	0.0320734
271.251	positive	7.24722	C16H33NO2	Undecanoylcholine	0	0.404947	190673	163340	155516	160592	135599	145562	188498	74555	167530	136053	1.23136	1	0.251031
112.027	posneg	9.51229	C4H4N2O2	Uracil	Nucleotide Metabolism	1.09827	410898	463098	449192	375941	184665	197798	318944	71113	424782	193130	2.19946	1	0.00531027
244.07	posneg	9.52126	C9H12N2O6	Uridine	Nucleotide Metabolism	1.34792	159255	250932	234126	202094	111187	117471	173432	36415	211602	109626	1.93021	1	0.0257514
138.043	positive	10.7247	C6H6N2O2	Urocanate	Amino Acid Metabolism	0.0586198	91758.9	42842.9	111396	44116	48005.2	49481.6	107100	168944	72528.4	93382.7	0.77668	1	0.556309
483.97	negative	18.3398	C9H15N2O15P3	UTP	Nucleotide Metabolism	2.09608	48017.7	85025.6	97792.1	74758	25322.8	22791.5	47127.3	9802	76398.3	26260.9	2.90921	1	0.00868823
273.18	posneg	13.1292	C11H23N5O3	Val-Arg	Peptide(di-)	0.435001	125134	145974	84656.5	69259.5	85618.1	47596	101028	26897	106256	65284.7	1.62758	1	0.146512
143.131	positive	4.42859	C8H17NO	valpromide	0	-0.1163	105178	375983	380817	386516	441410	288053	302346	443443	312123	368813	0.846291	1	0.510747
143.058	positive	14.7659	C6H9NO3	Vinylacetylglycine	0	-0.186846	59532.9	63099.9	59361.9	65111.8	35503.4	52644.1	45891.5	22530	61776.6	39142.2	1.57826	1	0.015012
250.157	negative	3.78865	C15H22O3	Xanthoxin	Biosynthesis of Secondary Metabolites	1.29516	7.84376e+06	7.4724e+06	7.67945e+06	8.26669e+06	8.13075e+06	7.18677e+06	7.38928e+06	6747411	7.81557e+06	7.36355e+06	1.06139	1	0.225016
152.069	negative	12.6704	C5H12O5	Xylitol	Carbohydrate Metabolism	1.29465	29011.9	14516.9	14838.6	22068.1	14368.4	0	0	0	20108.9	3592.1	5.59809	1	0.0160031
173.142	positive	5.51556	C9H19NO2	[FA amino(9:0)] 3R-aminononanoic acid	Lipids: Fatty Acyls	0.290742	131383	136144	181491	147954	224931	159683	187021	171031	149243	185666	0.803824	1	0.0919449

## Sheet: Sheet1
List of significantly changed putative metabolites from metabolomics analysis (signal heighyts have been normalised by total signal).
Mass	Polarity	RT	FORMULA	Putative metabolite	Map	ppm	LED_21	LED_27	LED_32	LED_34	non-LED_10	non-LED_14	non-LED_16	non-LED_18	Average LED	Average non-LED	Fold change LED/non-LED	p-value
467.301	positive	7.14444	C22H46NO7P	[LysoPC(14:0)] 1-tetradecanoyl-sn-glycero-3-phosphocholine	Lipids: Glycerophospholipids	-0.298558	0	84830.3	36132.9	57664.4	0	0	0	0	44656.9	0.1	#DIV/0!	0.0469613
290.123	positive	16.5595	C10H18N4O6	Ala-Asn-Ser	Peptide(tri-)	0.728812	7035.93	8757.68	14036.4	14257.9	0	0	0	0	11022	0	#DIV/0!	0.000969468
106.027	negative	11.946	C3H6O4	D-Glycerate	Carbohydrate Metabolism	0.656812	60233.6	100266	61447.1	46626.1	0	0	0	0	67143.1	0	#DIV/0!	0.00113306
250.063	negative	14.0046	C8H14N2O5S	gamma-L-Glutamyl-L-cysteine	Amino Acid Metabolism	2.71722	5261.81	32002.5	19953.9	8426.16	0	0	0	0	16411.1	0	#DIV/0!	0.0356305
383.143	positive	13.0966	C14H25NO11	N-Acetyllactosamine	0	0.444543	20241.2	26496.7	20726.7	24703.1	0	0	0	0	23041.9	0	#DIV/0!	5.29484e-06
203.079	positive	11.3465	C8H13NO5	N2-Acetyl-L-aminoadipate	Amino Acid Metabolism	0.539332	56813.6	55470.3	51254.9	50280.2	12621.9	0	0	0	53454.7	3155.46	16.9404	7.50208e-06
507.369	positive	7.02043	C26H54NO6P	[PC(18:1)] 1-(11Z-octadecenyl)-sn-glycero-3-phosphocholine	Lipids: Glycerophospholipids	-0.195597	26178.5	11630.2	18883.7	26679	0	0	10370.6	0	20842.8	2592.64	8.03923	0.00600104
248.101	positive	15.0187	C9H16N2O6	Glu-Thr	Peptide(di-)	-0.148673	16133	27124.4	28002.8	10640.9	0	0	10434.3	0	20475.3	2608.58	7.84921	0.0115773
111.993	posneg	14.3634	CH5O4P	CH5O4P	#N/A	1.55406	838923	805559	571130	641307	132273	24381.1	242579	40478	714230	109928	6.49726	0.00031167
196.059	negative	14.072	C6H12O7	D-Gluconic acid	Carbohydrate Metabolism	1.58269	1.16677e+06	1.07062e+06	681191	575916	133111	69088.8	313254	62864	873623	144579	6.04251	0.00340031
232.106	posneg	13.6632	C9H16N2O5	N2-Succinyl-L-ornithine	Amino Acid Metabolism	1.73939	6830.68	11918.9	5005.45	5967.58	0	0	4966.97	0	7430.66	1241.74	5.98405	0.0204229
551.07	negative	14.5449	C19H22N3O12P	factor F420-0	0	-1.244	51257.6	108134	61662.7	67949.2	21972.1	14483.1	12283.6	0	72250.8	12184.7	5.92963	0.00396907
665.125	negative	13.1873	C21H29N7O14P2	NADH	Energy Metabolism	0.260674	22686.9	44879.7	38708.8	33155.4	11703.7	0	12018.3	0	34857.7	5930.49	5.8777	0.00253474
243.072	positive	11.3293	C8H15NO6	N-Acetyl-D-glucosamine	Amino Acid Metabolism	-0.747984	90777.4	99394.5	63127.7	75410.2	15179.2	18190.4	24444.5	0	82177.5	14453.5	5.68564	0.000402385
152.069	negative	12.6704	C5H12O5	Xylitol	Carbohydrate Metabolism	1.29465	29011.9	14516.9	14838.6	22068.1	14368.4	0	0	0	20108.9	3592.1	5.59809	0.0160031
172.035	positive	11.6176	C5H10O5	D-Ribose	Carbohydrate Metabolism	0.0345176	546856	780327	415437	557906	122233	64394.9	202021	29493	575131	104535	5.50179	0.00142408
246.051	negative	13.8686	C6H15O8P	2-deoxyglucose-6-phosphate	0	2.40972	68681.1	83651.9	68747	55764.3	18489.8	7159.76	27138.3	0	69211.1	13197	5.24447	0.000509594
376.138	positive	7.92344	C17H20N4O6	Riboflavin	Metabolism of Cofactors and Vitamins	0.0113512	9665.66	16416.3	17985.6	14063.8	0	0	11320.3	0	14532.9	2830.08	5.13515	0.0130981
278.13	negative	7.12672	C19H18O2	(4E,6E)-1-(4-hydroxyphenyl)-7-phenylhepta-4,6-dien-3-one	0	-1.07068	128226	115141	74459.5	159940	0	34508.5	59807.7	0	119442	23579.1	5.06558	0.00579564
278.13	positive	7.10209	C11H22N2O4S	Pantetheine	Metabolism of Cofactors and Vitamins	-0.436728	94060.7	100063	72780.9	146812	7458.37	45807.3	28899.9	0	103429	20541.4	5.03515	0.00447544
307.084	positive	14.0886	C10H17N3O6S	Glutathione	Amino Acid Metabolism	-0.0697835	3.26416e+06	8.01579e+06	2.52847e+06	4.72141e+06	929604	698257	2.5106e+06	30312	4.63246e+06	1.04219e+06	4.44492	0.0351155
190.059	negative	16.7094	C6H10N2O5	C6H10N2O5	#N/A	2.62779	11910.8	8669.93	9509.02	9174.53	3696.99	0	5574.1	0	9816.08	2317.77	4.23513	0.00304466
261.097	posneg	15.6675	C9H15N3O6	Ala-Asp-Gly	Peptide(tri-)	2.05896	6128.42	12846	12229.1	5076.62	0	3902.87	5374.91	0	9070.04	2319.45	3.91043	0.0325651
219.075	negative	14.0078	C8H13NO6	C8H13NO6	#N/A	1.82606	34519.1	69300.7	28908.5	50194.1	11735.9	7961.76	21719.6	8319	45730.6	12434.1	3.67785	0.0133778
284.112	positive	14.7026	C11H16N4O5	Coformycin	0	0.218131	54622.6	52356.4	46810.1	48961.5	20332.9	12796.5	24284.3	0	50687.7	14353.4	3.5314	0.000650031
493.318	positive	7.10681	C24H48NO7P	LysoPC(16:1(9Z))	Lipids: Glycerophospholipids	1.67431	160890	205155	99314.5	174703	39057.9	52576.6	65722	26008	160016	45841.1	3.49066	0.00303246
506.997	posneg	16.6186	C10H16N5O13P3	ATP	Energy Metabolism	1.73916	206829	357917	358234	321368	72532.8	94212.9	167224	32674	311087	91660.9	3.39389	0.00296443
191.062	negative	7.1914	C7H13NO3S	N-Acetylmethionine	0	1.67579	223431	200413	174128	172797	62258.5	68468.1	111480	0	192692	60551.6	3.18228	0.00223164
134.022	negative	16.4104	C4H6O5	(S)-Malate	Carbohydrate Metabolism	2.13203	5.14105e+06	8.51397e+06	8.45375e+06	6.5329e+06	2.43577e+06	2.53994e+06	3.33624e+06	920318	7.16042e+06	2.30807e+06	3.10234	0.00230765
261.121	positive	12.3898	C11H19NO6	Lotaustralin	0	0.657609	35316.5	37065.3	50280.6	40486.4	10273.3	0	42877.4	0	40787.2	13287.7	3.06955	0.0422193
301.057	negative	14.5441	C8H16NO9P	N-Acetyl-D-glucosamine 6-phosphate	Amino Acid Metabolism	1.60316	271709	352374	430992	242877	114573	121185	153391	38003	324488	106788	3.03862	0.00433571
270.096	positive	15.0504	C10H14N4O5	6-Hydroxyl-1,6-dihydropurine ribonucleoside	0	0.258032	34891.1	35766.7	22909.8	26468.1	9183.44	10739.6	19696.6	0	30008.9	9904.92	3.0297	0.0077739
254.225	posneg	3.64629	C16H30O2	FA(16:1)	Lipid Metabolism	1.76537	7.21366e+07	8.529e+07	3.83531e+07	8.21532e+07	1.40827e+07	1.71224e+07	4.51847e+07	15365579	6.94833e+07	2.29389e+07	3.02906	0.0119242
329.053	negative	9.21116	C10H12N5O6P	3',5'-Cyclic AMP	Nucleotide Metabolism	1.75211	105328	82491.3	45320.6	88730.7	24051.4	26369.7	46305.8	10660	80467.7	26846.7	2.9973	0.0105686
192.027	posneg	18.6663	C6H8O7	Citrate	Carbohydrate Metabolism	2.15871	1.20474e+06	2.50403e+06	2.56282e+06	1.38324e+06	746613	689160	920536	255462	1.91371e+06	652943	2.9309	0.0172242
483.97	negative	18.3398	C9H15N2O15P3	UTP	Nucleotide Metabolism	2.09608	48017.7	85025.6	97792.1	74758	25322.8	22791.5	47127.3	9802	76398.3	26260.9	2.90921	0.00868823
147.053	posneg	14.5425	C5H9NO4	L-Glutamate	Amino Acid Metabolism	1.86176	7.94471e+06	1.15653e+07	7.65543e+06	8.59775e+06	3.77244e+06	3.40365e+06	3.94532e+06	1359163	8.94079e+06	3.12014e+06	2.86551	0.0016625
324.153	positive	21.7816	C12H24N2O8	Procollagen 5-(D-galactosyloxy)-L-lysine	0	0.0904531	65159.6	74199.3	51350.1	75690.3	20512.5	31301.4	29233	12924	66599.8	23492.7	2.83492	0.000846842
230.09	positive	15.3957	C9H14N2O5	Aspartyl-L-proline	Peptide(di-)	-0.233766	18410.4	17599.6	18191.4	20183.3	0	6731.36	19522.9	0	18596.2	6563.57	2.83324	0.0408919
745.093	negative	17.5498	C21H30N7O17P3	NADPH	Energy Metabolism	1.90182	10718.6	25773.4	18496.6	16470.1	5392.78	9537.92	10322.8	0	17864.7	6313.37	2.82966	0.0253853
190.059	positive	15.3743	C6H10N2O5	N-Carbamyl-L-glutamate	Amino Acid Metabolism	0.0384569	11370.6	14408.6	10524	12168	0	6977.61	10691.7	0	12117.8	4417.32	2.74325	0.0327807
484.269	negative	7.17763	C47H86O16P2	PIP(38:3)	Lipids: Glycerophospholipids	-2.05867	366712	395004	522689	459453	77850.4	97431	336499	131180	435965	160740	2.71223	0.00722754
334.057	positive	14.5857	C11H15N2O8P	Nicotinamide D-ribonucleotide	Metabolism of Cofactors and Vitamins	0.197687	52920.9	67789.8	27873.3	46763.6	28722.1	16109.9	30240.1	0	48836.9	18768	2.60213	0.0322395
204.075	negative	15.4888	C7H12N2O5	L-beta-aspartyl-L-alanine	Peptide	2.50046	10389.1	10316	9658.82	9917	6458.26	3550.37	5650.59	0	10070.2	3914.8	2.57235	0.00544199
222.101	negative	7.18778	C11H14N2O3	Phe-Gly	Peptide(di-)	1.30211	137965	119569	71974.6	71257.4	41202.5	32655.8	72558.9	11986	100192	39600.8	2.53004	0.0282958
203.079	positive	14.5648	C8H13NO5	2-acetamidoglucal	0	0.330783	41760.3	62219.5	69451.2	41576.5	22537.1	30971.7	25040.4	8117	53751.9	21666.5	2.48087	0.00984803
283.092	posneg	12.2401	C10H13N5O5	Guanosine	Nucleotide Metabolism	-0.00604712	51422.8	92159.1	62674.2	71633.7	40992.7	39087.8	34427	0	69472.4	28626.9	2.42683	0.0196027
702.568	positive	7.0553	C39H79N2O6P	[SP (16:0)] N-(hexadecanoyl)-sphing-4-enine-1-phosphocholine	Lipids: Sphingolipids	0.952986	260994	288065	216008	194278	163071	101536	86414.5	44484	239836	98876.5	2.42562	0.00487535
309.107	posneg	13.1887	C11H19NO9	N-Acetylneuraminate	Carbohydrate Metabolism	2.13901	79898.4	88871.2	79363.4	63463.2	35238	42979.7	50420.3	0	77899	32159.5	2.42227	0.0100321
151.049	posneg	11.9985	C5H5N5O	Guanine	Nucleotide Metabolism	-0.281995	101957	154153	141487	120713	77284.5	33323.7	91838	14325	129577	54192.8	2.39105	0.0128054
297.089	positive	7.19905	C11H15N5O3S	C11H15N5O3S	#N/A	-0.507618	172416	331578	304989	294458	103923	146067	214690	0	275860	116170	2.37463	0.0314776
488.108	posneg	14.8764	C14H26N4O11P2	CDP-choline	Lipid Metabolism	1.46817	118259	124894	106393	110664	47542.7	47515	87420.8	13379	115053	48964.4	2.34972	0.00559495
202.143	positive	21.2732	C8H18N4O2	NG,NG-Dimethyl-L-arginine	0	0.324382	272174	333361	259987	194555	110514	101359	203842	37745	265019	113365	2.33775	0.0143623
607.083	posneg	15.121	C17H27N3O17P2	UDP-N-acetyl-D-galactosamine	Carbohydrate Metabolism	1.84629	846111	1.11288e+06	1.34784e+06	859099	436362	475321	712538	186662	1.04148e+06	452721	2.3005	0.0105002
347.063	posneg	13.341	C10H14N5O7P	AMP	Nucleotide Metabolism	0.0698243	1.02189e+06	1.08635e+06	621702	837315	363077	448436	595914	151880	891814	389827	2.28772	0.0114308
212.009	negative	14.6067	C5H9O7P	P-DPD	0	1.93411	30778.2	45749.4	24051.5	43154.2	16326.7	19781.7	27127.1	0	35933.3	15808.9	2.27298	0.0398156
334.288	negative	3.56639	C22H38O2	FA dimethyl(20:3)	Lipids: Fatty Acyls	1.39555	7.32856e+06	7.0142e+06	2.57989e+06	5.4017e+06	2.13285e+06	2.67821e+06	3.53615e+06	1574447	5.58109e+06	2.48041e+06	2.25006	0.0372659
632.419	negative	7.04098	C65H120N2O21	Ganglioside GM3 (d18:1/24:0)	Lipids: Gangliosides	0.092006	496829	333684	212497	222943	170976	138004	186839	66945	316488	140691	2.24953	0.0485763
161.069	posneg	14.7492	C6H11NO4	L-2-Aminoadipate	Amino Acid Metabolism	1.86614	186592	228955	270375	275011	76583.9	170790	117578	66951	240233	107976	2.22488	0.00560777
112.027	posneg	9.51229	C4H4N2O2	Uracil	Nucleotide Metabolism	1.09827	410898	463098	449192	375941	184665	197798	318944	71113	424782	193130	2.19946	0.00531027
364.298	positive	3.35023	C23H40O3	Noladin Ether	Lipids: Glycerolipids	0.228685	290536	261603	129762	317033	82573.8	88593.9	178015	111151	249733	115083	2.17002	0.0285255
161.105	positive	12.6653	C7H15NO3	L-Carnitine	Amino Acid Metabolism	-0.315728	1.34098e+06	1.27743e+06	2.00335e+06	1.75104e+06	515180	688713	1.50774e+06	233181	1.5932e+06	736203	2.16408	0.0380747
614.148	negative	15.1474	C20H31N4O16P	CMP-N-acetylneuraminate	Carbohydrate Metabolism	1.79547	21613.5	31183	23258.4	22649.5	11150.5	12717.2	21999.2	0	24676.1	11466.7	2.15197	0.0388792
743.547	negative	3.75147	C41H78NO8P	PE(36:2)	Lipids: Glycerophospholipids	0.522016	1.24879e+06	1.51134e+06	1.59605e+06	1.56813e+06	801035	619475	917766	417541	1.48108e+06	688954	2.14975	0.00108893
366.35	negative	3.51149	C24H46O2	[FA (24:0)] 15Z-tetracosenoic acid	Lipids: Fatty Acyls	1.43684	1.34223e+06	1.08101e+06	796573	1.28995e+06	630928	540038	583157	357915	1.12744e+06	528010	2.13527	0.00477357
101.048	positive	14.3721	C4H7NO2	1-Aminocyclopropane-1-carboxylate	Amino Acid Metabolism	-0.21102	138777	169702	140873	148264	87484.6	63365.2	95228.2	35594	149404	70418	2.12167	0.00201412
117.079	positive	10.7343	C5H11NO2	Betaine	Amino Acid Metabolism	0.0483558	1.19951e+06	1.04291e+06	1.88568e+06	965902	592953	606387	958051	258201	1.2735e+06	603898	2.1088	0.0386376
234.086	posneg	15.6981	C8H14N2O6	L-beta-aspartyl-L-threonine	Peptide	1.58409	21994.9	26437.2	18655.5	26251.3	14145.9	11439.6	19107	0	23334.7	11173.1	2.08847	0.0342834
148.038	negative	15.491	C5H8O5	D-Xylonolactone	Carbohydrate Metabolism	2.18027	161751	230837	153505	230740	65990.6	67038.7	155096	83840	194208	92991.4	2.08845	0.0147681
132.053	posneg	15.1213	C4H8N2O3	L-Asparagine	Amino Acid Metabolism	-0.229651	134596	206334	219690	166583	83741.8	76228.3	155434	35879	181800	87820.8	2.07013	0.0245694
228.147	positive	7.21305	C11H20N2O3	L-isoleucyl-L-proline	0	0.0939473	123957	204622	172751	148836	107797	36038.3	103957	71102	162542	79723.5	2.03882	0.0136108
817.583	positive	3.36579	C44H84NO10P	PS(38:1)	Lipids: Glycerophospholipids	-0.292672	395563	353837	141235	303668	166295	90253.5	191190	138790	298576	146632	2.03622	0.043928
334.067	posneg	15.991	C9H19O11P	sn-glycero-3-Phospho-1-inositol	0	2.1363	79291.3	107856	122184	106692	46640.2	49880.5	90488.3	17935	104006	51236	2.02994	0.0230515
609.533	positive	3.52447	C37H68O5	DG(34:2)	Lipids: Glycerolipids	-0.0284422	3.54288e+06	2.68305e+06	1.60239e+06	3.4773e+06	1.12939e+06	985656	2.16464e+06	1291503	2.8264e+06	1.3928e+06	2.0293	0.0339575
115.063	posneg	12.2984	C5H9NO2	L-Proline	Amino Acid Metabolism	-0.0208521	3.80559e+06	5.82466e+06	5.23373e+06	5.57253e+06	3.2123e+06	3.22085e+06	2.75812e+06	911894	5.10913e+06	2.52579e+06	2.02278	0.0108751
486.207	posneg	21.4826	C19H30N6O9	Asp-Gln-Gln-Pro	Peptide(tetra-)	-1.35577	113607	150428	125430	100418	43875	85885.1	80763.9	31714	122471	60559.5	2.02232	0.0111338
733.491	posneg	3.50452	C38H72NO10P	PS(32:1)	Lipids: Glycerophospholipids	2.49101	889136	975214	676697	1.18969e+06	402970	282351	805317	354945	932685	461396	2.02144	0.0246734
232.142	positive	7.22443	C10H20N2O4	Ile-Thr	Peptide(di-)	-0.336236	95611.4	111344	110181	106897	53261.4	60386.6	68435.7	28843	106008	52731.7	2.01033	0.00120666
384.122	posneg	12.8821	C14H20N6O5S	S-Adenosyl-L-homocysteine	Amino Acid Metabolism	0.208647	555881	721239	561736	507563	330593	319316	417515	101909	586605	292333	2.00663	0.0113294
258.086	negative	13.9532	C10H14N2O6	(1-Ribosylimidazole)-4-acetate	Amino Acid Metabolism	2.2323	22271.7	32898.4	24688.5	26902.6	21409.2	14799.4	17116.7	0	26690.3	13331.3	2.00208	0.0417356
303.154	positive	16.5801	C11H21N5O5	Glu-Arg	Peptide(di-)	0.074348	79101.7	101516	60821.3	63515.5	37699.7	28102.7	69805.3	17910	76238.7	38379.4	1.98645	0.0410815
244.07	posneg	9.52126	C9H12N2O6	Uridine	Nucleotide Metabolism	1.34792	159255	250932	234126	202094	111187	117471	173432	36415	211602	109626	1.93021	0.0257514
363.059	posneg	16.6797	C10H14N5O8P	GMP	Nucleotide Metabolism	1.93789	80468.5	85828.1	54327.1	91666	38512.5	44832.4	65294.1	15038	78072.4	40919.3	1.90796	0.0308055
443.025	posneg	18.2319	C10H15N5O11P2	GDP	Nucleotide Metabolism	2.12103	120036	221052	179050	159782	110250	79884.1	122254	44249	169980	89159.3	1.90648	0.0252056
814.692	positive	4.48083	C47H95N2O6P	SM(d18:0/24:1(15Z))	Lipids: Sphingolipids	-0.909052	812997	680712	542562	436198	464365	306042	425052	119742	618117	328800	1.87992	0.0425698
404.003	posneg	16.6921	C9H14N2O12P2	UDP	Nucleotide Metabolism	1.58585	64649.3	104913	74179.5	87457.5	39686.3	44571.8	74810.6	17493	82799.8	44140.4	1.87583	0.0388567
268.081	posneg	10.4578	C10H12N4O5	Inosine	Nucleotide Metabolism	-0.374475	480661	708262	688265	767801	431061	399216	436312	146640	661247	353307	1.87159	0.016462
119.058	posneg	14.2507	C4H9NO3	L-Threonine	Amino Acid Metabolism	0.0280836	752790	1.14602e+06	1.35414e+06	1.10544e+06	551994	645074	916208	225861	1.0896e+06	584784	1.86325	0.0372222
129.079	positive	7.23281	C6H11NO2	N4-Acetylaminobutanal	Amino Acid Metabolism	-0.187658	81591.5	91716.8	98791.6	68016.7	56445.2	40490.2	47475.5	38143	85029.2	45638.5	1.8631	0.00239886
271.165	positive	15.5256	C11H21N5O3	Pro-Arg	Peptide(di-)	0.412702	57909.8	90111.8	77510.6	56792	43831.1	34911.6	59074.6	14275	70581	38023.1	1.85627	0.03875
1262.82	negative	7.00698	C65H118N2O21	Ganglioside GM3 (d18:1/24:1(15Z))	Lipids: Gangliosides	1.64872	410929	436251	242599	303905	198391	215474	212668	135793	348421	190582	1.8282	0.0183134
282.256	posneg	3.6034	C18H34O2	[FA (18:1)] 9Z-octadecenoic acid	Lipids: Fatty Acyls	1.27725	1.96497e+08	2.13656e+08	1.17619e+08	2.14349e+08	9.12818e+07	1.04891e+08	1.50375e+08	59619456	1.85531e+08	1.01542e+08	1.82713	0.0301844
218.09	positive	15.1597	C8H14N2O5	gamma-L-Glutamyl-D-alanine	Peptide	-0.0381248	36246.8	42626.4	24279	33432.9	23901.1	14276.5	25163.1	11870	34146.3	18802.7	1.81603	0.0233146
717.532	negative	3.73726	C39H76NO8P	PE(34:1)	Lipids: Glycerophospholipids	0.932974	1.00296e+06	1.57343e+06	1.08428e+06	1.14348e+06	639041	835734	780699	401312	1.20104e+06	664197	1.80826	0.0153603
226.193	posneg	3.69472	C14H26O2	FA (14:1) tetradecenoic acid	Lipids: Fatty Acyls	0.560023	3.72731e+06	4.13585e+06	3.36725e+06	3.7082e+06	2.05271e+06	1.97031e+06	3.0789e+06	1167016	3.73465e+06	2.06724e+06	1.80659	0.00755231
324.036	posneg	15.0205	C9H13N2O9P	UMP	Nucleotide Metabolism	1.69454	142391	190017	125362	166076	76610.3	91962.1	138718	39176	155962	86616.5	1.8006	0.0320734
181.074	posneg	12.753	C9H11NO3	L-Tyrosine	Amino Acid Metabolism	0.092365	525672	671642	655888	465302	372117	277538	531740	115459	579626	324214	1.78779	0.0441084
1023.67	negative	7.16731	C52H97NO18	Trihexosylceramide (d18:1/16:0)	0	1.6696	215101	377369	376468	461207	260659	186321	235749	117279	357536	200002	1.78766	0.0402126
276.025	negative	18.076	C6H13O10P	6-Phospho-D-gluconate	Carbohydrate Metabolism	2.74325	36432.4	51122.2	53075.5	36014.7	27864.5	35058.4	24355.2	11718	44161.2	24749	1.78436	0.0275539
888.57	negative	3.47388	C47H85O13P	PI(38:3)	Lipids: Glycerophospholipids	-2.80765	9.08563e+06	1.1131e+07	7.96511e+06	9.74878e+06	5.11976e+06	5.17721e+06	7.30354e+06	3676281	9.48263e+06	5.3192e+06	1.78272	0.00585904
149.051	posneg	11.1161	C5H11NO2S	L-Methionine	Amino Acid Metabolism	-0.26897	540858	840246	824691	651724	406207	382071	661794	154878	714380	401237	1.78044	0.0476796
787.537	posneg	3.48313	C42H78NO10P	PS(36:2)	Lipids: Glycerophospholipids	1.18936	4.82676e+06	5.78703e+06	4.7733e+06	5.08286e+06	2.92444e+06	2.82194e+06	3.95512e+06	1853029	5.11749e+06	2.88863e+06	1.77159	0.00385465
774.542	negative	3.38787	C42H79O10P	PG(36:2)	Lipids: Glycerophospholipids	1.30575	1.43997e+07	1.55469e+07	1.1387e+07	2.09501e+07	7.45849e+06	5.92474e+06	1.389e+07	8070683	1.55709e+07	8.83598e+06	1.76222	0.0440326
566.056	negative	16.5221	C15H24N2O17P2	UDP-glucose	Carbohydrate Metabolism	1.97869	225575	317284	185008	276560	142833	204414	161598	63673	251107	143130	1.7544	0.0398481
1152.71	negative	7.09472	C57H104N2O21	Ganglioside GM3 (d18:1/16:0)	Lipids: Gangliosides	1.07155	363295	352108	293143	338832	250029	227234	208574	83739	336844	192394	1.7508	0.0115316
299.282	positive	6.00349	C18H37NO2	[SP] Sphing-4-enine	Lipids: Sphingolipids	0.108692	750462	791320	578278	716528	512987	446043	474677	186788	709147	405124	1.75044	0.013103
763.535	positive	3.38345	C40H78NO10P	PS(34:0)	Lipids: Glycerophospholipids	-1.28613	433996	346949	218394	446038	235007	145828	271428	189757	361344	210505	1.71656	0.0435451
88.016	negative	18.6883	C3H4O3	3-Hydroxypropenoate	0	-0.246056	11827.5	19811.1	21085	15661.8	12403.3	10421.7	11480.5	5588	17096.4	9973.37	1.7142	0.0334411
834.527	negative	3.49329	C43H79O13P	PI(34:2)	Lipids: Glycerophospholipids	1.77256	2.37854e+06	2.3259e+06	1.42053e+06	2.38966e+06	1.25851e+06	1.40761e+06	1.52921e+06	784162	2.12866e+06	1.24487e+06	1.70994	0.0217772
495.333	positive	7.08603	C24H50NO7P	LysoPC(16:0)	Lipids: Glycerophospholipids	1.10125	1.03596e+06	854922	586054	896360	491173	698212	509060	284482	843324	495732	1.70117	0.0334031
188.116	positive	7.67426	C8H16N2O3	N6-Acetyl-L-lysine	Amino Acid Metabolism	-0.272854	46972.5	66065.1	49024.8	50807.5	32639.6	20681.5	39008.4	33299	53217.5	31407.1	1.69444	0.00948076
580.036	posneg	19.7241	C15H22N2O18P2	UDP-glucuronate	Carbohydrate Metabolism	2.15882	156774	247086	192698	167615	110296	120008	170357	57048	191043	114427	1.66956	0.0469841
792.54	negative	3.99048	C45H76O11	1-18:2-2-18:3-monogalactosyldiacylglycerol	0	1.12685	391682	247018	252669	369986	195230	231879	178774	151398	315339	189320	1.66564	0.0232027
244.106	positive	15.0274	C10H16N2O5	Glu-Pro	Peptide(di-)	-0.0808314	48478.5	44457.9	31469	35701.7	15239.7	21710.4	33811.9	25679	40026.8	24110.2	1.66016	0.0277012
246.051	posneg	12.5881	C6H15O8P	Glycerophosphoglycerol	0	1.30861	300343	296312	287261	388670	199778	243160	241847	83917	318147	192175	1.6555	0.0294641
146.022	negative	16.0629	C5H6O5	2-Oxoglutarate	Carbohydrate Metabolism	1.7958	124646	128059	80101.2	119974	61280.8	81845.6	76557.1	54682	113195	68591.4	1.65028	0.0132545
280.241	negative	3.6253	C18H32O2	Linoleate	Lipids: Fatty Acyls	1.50488	2.00539e+07	1.94742e+07	1.20621e+07	2.05714e+07	8.36352e+06	9.50503e+06	1.31579e+07	12901738	1.80404e+07	1.09821e+07	1.64272	0.0235111
337.175	positive	15.1267	C15H23N5O4	L-Tyrosyl-L-arginine	Peptide(di-)	0.93933	66572	66842.2	43975.3	42563.6	38256.8	25254	41084.7	30155	54988.3	33687.6	1.6323	0.0324197
862.558	negative	3.48109	C45H83O13P	PI(36:2)	Lipids: Glycerophospholipids	1.20673	4.42636e+06	5.67465e+06	3.38112e+06	5.00035e+06	3.15029e+06	2.92139e+06	3.55683e+06	1712582	4.62062e+06	2.83527e+06	1.62969	0.0292735
427.03	posneg	14.9788	C10H15N5O10P2	ADP	Energy Metabolism	1.77131	811664	1.21814e+06	901458	1.25929e+06	786149	773700	731289	282079	1.04764e+06	643304	1.62853	0.0497191
437.291	posneg	7.09182	C21H44NO6P	[PE(16:1)] 1-(1Z-hexadecenyl)-sn-glycero-3-phosphoethanolamine	Lipids: Glycerophospholipids	1.09539	507149	569261	394369	613578	295920	413853	405265	167888	521089	320731	1.62469	0.0363921
167.058	positive	7.7602	C8H9NO3	Pyridoxal	Metabolism of Cofactors and Vitamins	-0.398602	41074.5	41866.3	27937.7	50313.1	21856	23075.7	29341.3	24983	40297.9	24814	1.624	0.0196089
306.257	negative	3.58866	C20H34O2	Icosatrienoic acid	Lipids: Fatty Acyls	2.02774	1.90934e+07	1.95476e+07	1.31842e+07	1.57089e+07	8.76866e+06	1.36523e+07	1.39973e+07	5224791	1.68835e+07	1.04108e+07	1.62174	0.0461027
132.09	positive	22.0058	C5H12N2O2	L-Ornithine	Amino Acid Metabolism	-0.0927292	44427.7	42378.7	58985.3	50307.2	26367.7	38754.6	42842.3	14580	49024.7	30636.2	1.60022	0.0474818
757.562	positive	3.74736	C42H80NO8P	PC(34:2)	Lipids: Glycerophospholipids	-0.00741276	1.09227e+07	1.10273e+07	6.69319e+06	9.33293e+06	6.8711e+06	5.43648e+06	7.54476e+06	3881428	9.49402e+06	5.93344e+06	1.60009	0.0335305
143.058	positive	14.7659	C6H9NO3	Vinylacetylglycine	0	-0.186846	59532.9	63099.9	59361.9	65111.8	35503.4	52644.1	45891.5	22530	61776.6	39142.2	1.57826	0.015012
755.546	positive	3.69746	C42H78NO8P	PC(34:3)	Lipids: Glycerophospholipids	-0.874182	1.29969e+06	1.14566e+06	934740	874374	794206	781094	790473	416542	1.06362e+06	695579	1.52911	0.0343844
761.522	posneg	3.48618	C40H76NO10P	PS(34:1)	Lipids: Glycerophospholipids	1.76097	6.77271e+06	7.45451e+06	7.35587e+06	7.22865e+06	5.43083e+06	4.87604e+06	5.78674e+06	2773267	7.20293e+06	4.71672e+06	1.52711	0.0113937
174.017	negative	18.5148	C6H6O6	cis-Aconitate	Carbohydrate Metabolism	1.948	84486.2	93973.6	117329	89154.2	71841	54754.1	87082.2	40128	96235.7	63451.3	1.51669	0.0398717
296.272	negative	3.58465	C19H36O2	Methyl-octadecenoic acid	Lipids: Fatty Acyls	0.0349567	2.91487e+06	2.32154e+06	1.64556e+06	2.19856e+06	1.54096e+06	1.73455e+06	1.59311e+06	1187383	2.27013e+06	1.514e+06	1.49943	0.0379504
170.131	negative	3.8886	C10H18O2	10-hydroxygeraniol	0	1.33442	1.7922e+06	2.12201e+06	2.3443e+06	1.77626e+06	1.45893e+06	1.09248e+06	1.6033e+06	1323953	2.00869e+06	1.36966e+06	1.46656	0.0107084
768.495	negative	3.36597	C42H73O10P	PG(36:5)	Lipids: Glycerophospholipids	0.591874	182913	174953	138130	158993	141948	146161	79123.4	86345	163747	113394	1.44405	0.0481312
705.53	positive	3.77522	C38H76NO8P	PC(30:0)	Lipids: Glycerophospholipids	-0.90911	2.54995e+06	2.74424e+06	1.80246e+06	2.02906e+06	1.61937e+06	1.79358e+06	1.56858e+06	1344459	2.28143e+06	1.5815e+06	1.44257	0.0260954
188.116	positive	12.2051	C8H16N2O3	Glycyl-leucine	Peptide(di-)	-0.487922	60561.5	58670.4	60912.3	57594.3	49762.5	35895	58317.7	37042	59434.7	45254.3	1.31335	0.0399655
186.162	negative	3.81695	C11H22O2	[FA (11:0)] undecanoic acid	Lipids: Fatty Acyls	1.29035	5.08377e+06	5.30516e+06	5.83069e+06	4.88173e+06	4.42934e+06	4.25308e+06	4.76431e+06	3370389	5.27534e+06	4.20428e+06	1.25475	0.0250301
214.157	negative	3.95826	C12H22O3	3-Oxododecanoic acid	Lipids: Fatty Acyls	1.85306	968532	1.14386e+06	1.25793e+06	1.07102e+06	977662	914248	949775	879361	1.11033e+06	930262	1.19357	0.0316329
294.184	posneg	3.70685	C17H26O4	Phytuberin	0	1.53664	1.58246e+07	1.36564e+07	1.58008e+07	1.57182e+07	2.01102e+07	1.73156e+07	1.62439e+07	17073108	1.525e+07	1.76857e+07	0.862279	0.0497999
279.256	positive	3.98451	C18H33NO	Linoleamide	Lipids: Fatty Acyls	0.215917	8.61964e+06	8.26771e+06	8.61999e+06	8.67914e+06	1.06097e+07	8.84396e+06	1.21731e+07	11341224	8.54662e+06	1.0742e+07	0.795627	0.0219193
238.157	positive	3.98728	C14H22O3	FA oxo(14:1) cyclopentanebutanoic acid	Lipids: Fatty Acyls	-0.93103	185907	190052	221136	231992	292977	237106	268693	268458	207272	266809	0.776856	0.0102495
266.152	positive	3.95218	C15H22O4	Mukaadial	0	-0.569237	91243	102427	99859.1	92852.2	114944	107362	131973	152268	96595.3	126637	0.762775	0.0270641
285.23	positive	3.89364	C16H31NO3	Myristoylglycine	0	-0.590213	181562	218621	199966	223413	274052	239357	239625	340496	205891	273383	0.753123	0.0390197
220.11	positive	3.848	C13H16O3	Precocene 2	0	-0.216421	1.78118e+06	1.45265e+06	1.60229e+06	2.14283e+06	2.49134e+06	2.291e+06	1.8619e+06	2744537	1.74474e+06	2.34719e+06	0.743329	0.0449377
202.084	positive	4.40986	C9H14O5	Diethyl 2-methyl-3-oxosuccinate	0	0.247515	2.33066e+06	2.5093e+06	2.47502e+06	3.39763e+06	3.91341e+06	3.24082e+06	3.15447e+06	4226513	2.67815e+06	3.6338e+06	0.73701	0.0363648
183.126	positive	7.14709	C10H17NO2	Acetylpseudotropine	Biosynthesis of Secondary Metabolites	0.759193	105897	150835	140522	154172	207544	160170	221111	166055	137856	188720	0.730481	0.0346312
293.199	positive	3.83514	C17H27NO3	(+/-)-5-[(tert-Butylamino)-2'-hydroxypropoxy]-1,2,3,4-tetrahydro-1- naphthol	0	0.12596	9.33282e+06	8.03116e+06	8.01517e+06	1.06749e+07	1.39936e+07	1.17225e+07	9.22384e+06	14543216	9.01351e+06	1.23708e+07	0.728612	0.0496703
296.126	positive	3.97666	C15H20O6	Trimethylolpropane triacrylate	0	0.384016	824992	734161	1.10595e+06	990088	1.50602e+06	1.0681e+06	1.2068e+06	1707109	913798	1.37201e+06	0.66603	0.0332287
231.147	positive	4.23255	C11H21NO4	N(alpha)-t-Butoxycarbonyl-L-leucine	0	-0.498362	76827.5	112415	153635	164303	254157	156750	197468	187657	126795	199008	0.637136	0.0447813
446.195	negative	4.04218	C24H30O8	[ST hydroxy(3:0)] 3-hydroxy-estra-1,3,5(10)-trien-17-one 3-D-glucuronide	Lipids: Sterol lipids	1.47185	369302	424767	528271	472498	888874	490712	628846	865376	448710	718452	0.62455	0.0380103
324.267	positive	3.60655	C20H36O3	FA hydroxy(20:2)	Lipids: Fatty Acyls	0.385367	69333.1	48714.6	84908.5	88559.4	95716.7	152073	105721	116026	72878.9	117384	0.620859	0.0268149
255.256	positive	3.95372	C16H33NO	Palmiticamide	0	-0.28385	1.09244e+06	1.10724e+06	1.03137e+06	784534	1.25604e+06	1.36116e+06	1.71378e+06	2141389	1.0039e+06	1.61809e+06	0.620419	0.0282233
430.2	negative	3.95293	C24H30O7	Athamantin	0	1.21716	621262	655150	1.04289e+06	712836	1.50633e+06	946710	940388	1539992	758035	1.23336e+06	0.614612	0.0493045
340.298	positive	3.7023	C21H40O3	FA oxo(21:0)	Lipids: Fatty Acyls	0.152673	310828	187663	225728	272425	446309	313177	326436	540304	249161	406557	0.612857	0.0395465
132.058	positive	3.98889	C9H8O	Cinnamaldehyde	Biosynthesis of Secondary Metabolites	2.67073	204299	230332	279091	244943	435009	275783	404381	455308	239666	392620	0.610427	0.0122578
235.106	positive	4.28845	C9H14O6	Triacetin	Lipids: Glycerolipids	0.214778	512078	1.01384e+06	953178	1.33628e+06	1.6734e+06	1.33344e+06	1.31892e+06	1964971	953842	1.57268e+06	0.606506	0.0356046
