# Supplementary material for: Key signaling networks are dysregulated in patients with the adipose tissue disorder, lipedema
Source: Int J Obes (Lond). 2021 Nov 11;46(3):502–14. doi: 10.1038/s41366-021-01002-1 (PMC8873020; doi:10.1038/s41366-021-01002-1)
Supplement: Supplementary file 19 — Supplementary Table 5 [file 41366_2021_1002_MOESM19_ESM.xls]

## Sheet: pValue 0.05 selected
SYMBOL	ENTREZ ID	GENE NAME	logFC	AveExpr	P.Value	adj.P.Val
PCDH9	5101	protocadherin 9	-2.24909	3.54282	1.37422e-08	0.000178662
PAPSS2	9060	3'-phosphoadenosine 5'-phosphosulfate synthase 2	-1.09865	7.74646	9.585e-08	0.000623073
HOXA5	3202	homeobox A5	-1.97367	2.16703	2.33449e-07	0.00078617
CDC25B	994	cell division cycle 25B	1.5927	5.91333	2.4188e-07	0.00078617
SERPINB7	8710	serpin family B member 7	-2.92357	3.19932	4.59854e-07	0.00119571
PXDC1	221749	PX domain containing 1	-1.102	7.40201	5.55334e-07	0.00120332
ABTB2	25841	ankyrin repeat and BTB domain containing 2	-1.30877	4.00308	8.79485e-07	0.00163346
SIM2	6493	single-minded family bHLH transcription factor 2	-7.41505	-3.45354	1.40126e-06	0.0021527
NEAT1	283131	nuclear paraspeckle assembly transcript 1 (non-protein coding)	3.41336	9.3817	1.63838e-06	0.0021527
CTNNAL1	8727	catenin alpha like 1	-1.05499	5.30493	2.09109e-06	0.0021527
LOC100507053	100507053	uncharacterized LOC100507053	2.01229	2.06757	2.22142e-06	0.0021527
ZNF238	NA	NA	-1.16054	3.89733	2.34594e-06	0.0021527
APOBEC3G	60489	apolipoprotein B mRNA editing enzyme catalytic subunit 3G	1.0096	2.12324	2.47273e-06	0.0021527
CARD11	84433	caspase recruitment domain family member 11	-2.57804	1.10831	2.49206e-06	0.0021527
HOXA3	3200	homeobox A3	-1.31478	1.68288	2.59469e-06	0.0021527
AIM1	202	absent in melanoma 1	2.54453	2.36944	2.64927e-06	0.0021527
IL11RA	3590	interleukin 11 receptor subunit alpha	0.719015	3.68594	3.03224e-06	0.00231895
CNST	163882	consortin, connexin sorting protein	-0.794975	5.70134	3.31012e-06	0.00239082
HOXA6	3203	homeobox A6	-1.74972	-0.155403	4.60203e-06	0.00266895
LAMA1	284217	laminin subunit alpha 1	2.20153	5.66656	4.7162e-06	0.00266895
MYH10	4628	myosin heavy chain 10	-1.35991	7.98798	4.88291e-06	0.00266895
ARL4C	10123	ADP ribosylation factor like GTPase 4C	1.88096	6.32893	5.0672e-06	0.00266895
ZIC4	84107	Zic family member 4	5.35568	1.08865	5.14209e-06	0.00266895
FSTL3	10272	follistatin like 3	-1.15463	6.54132	5.23033e-06	0.00266895
UNC5C	8633	unc-5 netrin receptor C	-2.55367	-0.408696	5.64651e-06	0.00266895
SNHG3	8420	small nucleolar RNA host gene 3	2.06456	4.01595	5.78566e-06	0.00266895
CNN1	1264	calponin 1	-2.30346	5.30018	5.89139e-06	0.00266895
HOXC11	3227	homeobox C11	3.59569	2.0665	5.94758e-06	0.00266895
KCTD20	222658	potassium channel tetramerization domain containing 20	-1.08738	7.36167	5.95336e-06	0.00266895
SOCS3	9021	suppressor of cytokine signaling 3	1.40875	4.03565	6.86106e-06	0.00297335
HPS5	11234	HPS5, biogenesis of lysosomal organelles complex 2 subunit 2	-0.827575	5.71838	7.284e-06	0.00305482
NFATC4	4776	nuclear factor of activated T-cells 4	0.792604	6.58064	7.59972e-06	0.00308763
SLC5A6	8884	solute carrier family 5 member 6	0.764772	4.13241	7.88853e-06	0.00310784
KIFC2	90990	kinesin family member C2	1.49363	3.51295	8.6566e-06	0.00331013
LENG8	114823	leukocyte receptor cluster member 8	2.01984	6.66274	9.04461e-06	0.00335968
ACADL	33	acyl-CoA dehydrogenase, long chain	-1.61617	1.15733	9.37691e-06	0.00338637
RAD21	5885	RAD21 cohesin complex component	-0.739408	7.05283	9.89954e-06	0.00347849
P4HA1	5033	prolyl 4-hydroxylase subunit alpha 1	-1.08555	7.66171	1.07183e-05	0.00366706
SRPX	8406	sushi repeat containing protein, X-linked	1.22853	5.77722	1.16805e-05	0.00389381
XIST	7503	X inactive specific transcript (non-protein coding)	1.36413	7.648	1.23806e-05	0.0039224
PNISR	25957	PNN interacting serine and arginine rich protein	1.41003	6.27526	1.27629e-05	0.0039224
FAM212B	55924	family with sequence similarity 212 member B	-1.27857	4.98688	1.28533e-05	0.0039224
PRRT2	112476	proline rich transmembrane protein 2	1.50077	0.692934	1.4184e-05	0.0039224
STARD10	10809	StAR related lipid transfer domain containing 10	1.00384	2.86913	1.42266e-05	0.0039224
ATG16L2	89849	autophagy related 16 like 2	1.41222	2.84281	1.42319e-05	0.0039224
IVNS1ABP	10625	influenza virus NS1A binding protein	-1.11364	6.30452	1.43496e-05	0.0039224
DNM3OS	100628315	DNM3 opposite strand/antisense RNA	0.847777	6.06834	1.48785e-05	0.0039224
SLC4A4	8671	solute carrier family 4 member 4	-1.39552	3.61413	1.48991e-05	0.0039224
ZFPM2	23414	zinc finger protein, FOG family member 2	-1.20355	3.50648	1.50737e-05	0.0039224
SYT15	83849	synaptotagmin 15	-3.46145	1.96213	1.57707e-05	0.0039224
TAF1C	9013	TATA-box binding protein associated factor, RNA polymerase I subunit C	0.644102	4.75714	1.58682e-05	0.0039224
MYOCD	93649	myocardin	-2.80291	1.81781	1.59625e-05	0.0039224
PTPLB	NA	NA	-1.41077	3.48487	1.59901e-05	0.0039224
ORMDL3	94103	ORMDL sphingolipid biosynthesis regulator 3	-0.500791	5.67748	1.64802e-05	0.00396776
RUSC2	9853	RUN and SH3 domain containing 2	-0.695128	6.80884	1.68076e-05	0.003973
AMDHD2	51005	amidohydrolase domain containing 2	1.04534	5.07248	1.85257e-05	0.00427509
CCBE1	147372	collagen and calcium binding EGF domains 1	1.92775	4.59492	1.92544e-05	0.00427509
SOCS6	9306	suppressor of cytokine signaling 6	-0.722354	5.11555	1.92739e-05	0.00427509
RARB	5915	retinoic acid receptor beta	-3.62798	0.913204	1.96836e-05	0.00427509
SRA1	10011	steroid receptor RNA activator 1	-0.431401	5.30743	1.97297e-05	0.00427509
TMEM167A	153339	transmembrane protein 167A	-0.768312	6.99228	2.09584e-05	0.00446688
SEL1L2	80343	SEL1L2 ERAD E3 ligase adaptor subunit	-2.51021	-1.30236	2.21537e-05	0.00452127
EMX2	2018	empty spiracles homeobox 2	0.813853	5.4942	2.26992e-05	0.00452127
CCDC85A	114800	coiled-coil domain containing 85A	-2.40558	3.77619	2.28547e-05	0.00452127
TCEA3	6920	transcription elongation factor A3	1.15819	2.79237	2.32461e-05	0.00452127
HEPH	9843	hephaestin	0.716155	4.98593	2.37962e-05	0.00452127
SHOX2	6474	short stature homeobox 2	1.19072	4.35721	2.38615e-05	0.00452127
OAF	220323	out at first homolog	1.77272	7.35157	2.39879e-05	0.00452127
STK38L	23012	serine/threonine kinase 38 like	-1.05239	6.23111	2.40555e-05	0.00452127
PLEKHA4	57664	pleckstrin homology domain containing A4	1.46983	5.01895	2.44785e-05	0.00452127
CLEC2B	9976	C-type lectin domain family 2 member B	0.991499	5.20779	2.48596e-05	0.00452127
AMZ1	155185	archaelysin family metallopeptidase 1	-1.89312	1.36522	2.55189e-05	0.00452127
KIAA1244	NA	NA	-1.84547	0.429132	2.56415e-05	0.00452127
CARD10	29775	caspase recruitment domain family member 10	1.8906	2.08384	2.57345e-05	0.00452127
SIX1	6495	SIX homeobox 1	1.18523	4.04108	2.6281e-05	0.00454074
VSTM2L	128434	V-set and transmembrane domain containing 2 like	-1.24584	2.27023	2.65438e-05	0.00454074
OPN3	23596	opsin 3	-1.27592	3.49708	2.75893e-05	0.00462835
CDKN2B	1030	cyclin dependent kinase inhibitor 2B	-2.01047	6.72012	2.77679e-05	0.00462835
HOOK2	29911	hook microtubule tethering protein 2	0.605479	3.78422	2.81823e-05	0.00463795
IER5	51278	immediate early response 5	0.721484	5.21986	2.91153e-05	0.0047316
UBE2W	55284	ubiquitin conjugating enzyme E2 W (putative)	-0.71697	4.94675	2.96928e-05	0.00476588
SYDE2	84144	synapse defective Rho GTPase homolog 2	-1.06327	2.31118	3.04774e-05	0.00480005
TMEM47	83604	transmembrane protein 47	-0.637457	7.79968	3.11311e-05	0.00480005
MAP7D3	79649	MAP7 domain containing 3	0.626247	6.1089	3.12051e-05	0.00480005
C19orf66	55337	chromosome 19 open reading frame 66	0.505077	4.86918	3.13825e-05	0.00480005
SSBP4	170463	single stranded DNA binding protein 4	0.678917	5.25689	3.24036e-05	0.00488238
WLS	79971	wntless Wnt ligand secretion mediator	0.932562	5.50421	3.29864e-05	0.00488238
FGF11	2256	fibroblast growth factor 11	-1.76542	1.04088	3.30474e-05	0.00488238
ENGASE	64772	endo-beta-N-acetylglucosaminidase	0.980869	4.00558	3.35246e-05	0.00489088
MRGPRF	116535	MAS related GPR family member F	1.19179	5.01347	3.38665e-05	0.00489088
EPHA4	2043	EPH receptor A4	-0.854728	4.02631	3.42335e-05	0.00489088
GABBR1	2550	gamma-aminobutyric acid type B receptor subunit 1	1.04668	4.69347	3.47377e-05	0.00490897
KRT18	3875	keratin 18	-3.36446	4.85739	3.57473e-05	0.00499732
SLC35E1	79939	solute carrier family 35 member E1	-0.512743	6.52075	3.6426e-05	0.00500006
FAM50B	26240	family with sequence similarity 50 member B	-0.683452	3.14618	3.75212e-05	0.00500006
RNF185	91445	ring finger protein 185	-0.591646	5.74755	3.77361e-05	0.00500006
OLR1	4973	oxidized low density lipoprotein receptor 1	-2.54871	0.96365	3.78581e-05	0.00500006
C1orf63	NA	NA	2.53015	4.8308	3.80387e-05	0.00500006
RAP2B	5912	RAP2B, member of RAS oncogene family	0.473833	5.69134	3.84138e-05	0.00500006
SRSF5	6430	serine and arginine rich splicing factor 5	0.845658	6.90077	3.84591e-05	0.00500006
NTN1	9423	netrin 1	2.36501	1.13841	4.08401e-05	0.00525706
FES	2242	FES proto-oncogene, tyrosine kinase	0.881098	3.52952	4.13294e-05	0.00526788
NAV3	89795	neuron navigator 3	-0.682174	5.88086	4.36353e-05	0.00550779
ARGLU1	55082	arginine and glutamate rich 1	1.04863	6.08047	4.4319e-05	0.00554031
OAS3	4940	2'-5'-oligoadenylate synthetase 3	1.54423	2.9079	4.53938e-05	0.00558349
PRIC285	NA	NA	0.741573	4.20038	4.55234e-05	0.00558349
LHX8	431707	LIM homeobox 8	-2.73563	-0.254994	4.66094e-05	0.00566326
KCNJ15	3772	potassium voltage-gated channel subfamily J member 15	1.50652	3.0187	4.72089e-05	0.00568299
C7orf11	NA	NA	-0.545101	3.99813	4.7995e-05	0.00572227
EFHD1	80303	EF-hand domain family member D1	-2.28057	4.0546	4.84155e-05	0.00572227
RPS6KA4	8986	ribosomal protein S6 kinase A4	0.526791	5.47642	5.06958e-05	0.00577982
MTAP	4507	methylthioadenosine phosphorylase	-0.459896	5.10555	5.0951e-05	0.00577982
PPP1R3C	5507	protein phosphatase 1 regulatory subunit 3C	-1.15516	6.20986	5.12609e-05	0.00577982
PDE7B	27115	phosphodiesterase 7B	2.64056	2.40558	5.14849e-05	0.00577982
TAF13	6884	TATA-box binding protein associated factor 13	-0.858507	5.05292	5.14992e-05	0.00577982
MAPK8IP3	23162	mitogen-activated protein kinase 8 interacting protein 3	1.04547	5.63141	5.35384e-05	0.00577982
SPTY2D1	144108	SPT2 chromatin protein domain containing 1	-0.508632	5.16024	5.47019e-05	0.00577982
CLDN7	1366	claudin 7	1.68038	-0.0447654	5.47514e-05	0.00577982
NHSL2	340527	NHS like 2	1.04963	0.913669	5.47672e-05	0.00577982
RBMS1	5937	RNA binding motif single stranded interacting protein 1	0.512683	7.1554	5.51305e-05	0.00577982
CXCL12	6387	C-X-C motif chemokine ligand 12	1.96132	6.08468	5.53767e-05	0.00577982
TRPC1	7220	transient receptor potential cation channel subfamily C member 1	0.592279	4.11389	5.55036e-05	0.00577982
TBX15	6913	T-box 15	1.07533	5.25083	5.56684e-05	0.00577982
DUT	1854	deoxyuridine triphosphatase	0.586099	5.44104	5.57223e-05	0.00577982
DYNLT1	6993	dynein light chain Tctex-type 1	-0.639065	6.27937	5.58853e-05	0.00577982
HOXC8	3224	homeobox C8	-0.694998	6.36671	5.60155e-05	0.00577982
SNX9	51429	sorting nexin 9	0.753309	7.99658	5.7627e-05	0.00589245
PDE1C	5137	phosphodiesterase 1C	-1.50873	5.00409	5.81352e-05	0.00589245
PEX13	5194	peroxisomal biogenesis factor 13	-0.664713	4.82387	5.84668e-05	0.00589245
CLIC4	25932	chloride intracellular channel 4	-0.867567	10.0123	5.91819e-05	0.00590973
DDX12P	440081	DEAD/H-box helicase 12, pseudogene	2.58166	-0.57621	5.98024e-05	0.00590973
EMILIN1	11117	elastin microfibril interfacer 1	0.721781	8.08907	6.10489e-05	0.00590973
SNX11	29916	sorting nexin 11	-0.455102	4.01135	6.11683e-05	0.00590973
KRT7	3855	keratin 7	-2.45311	6.40476	6.12882e-05	0.00590973
SETDB2	83852	SET domain bifurcated 2	1.14554	4.40124	6.13655e-05	0.00590973
EMP2	2013	epithelial membrane protein 2	0.952197	4.18524	6.22716e-05	0.00594573
TWISTNB	221830	TWIST neighbor	-0.528151	4.91872	6.2654e-05	0.00594573
LIMS2	55679	LIM zinc finger domain containing 2	-0.827316	6.33575	6.42572e-05	0.00597875
PLEKHM1P	NA	NA	1.41713	2.98126	6.44243e-05	0.00597875
LINC00472	79940	long intergenic non-protein coding RNA 472	2.0473	0.35193	6.46507e-05	0.00597875
NAPRT1	NA	NA	0.99486	3.34057	6.48414e-05	0.00597875
GABARAPL2	11345	GABA type A receptor associated protein like 2	-0.360547	5.9866	6.54684e-05	0.00599404
MEOX2	4223	mesenchyme homeobox 2	1.27268	3.16036	6.75895e-05	0.00614497
EPHA2	1969	EPH receptor A2	-0.822836	4.78466	6.84279e-05	0.00617799
ANKRD6	22881	ankyrin repeat domain 6	-0.815695	4.69279	6.9339e-05	0.00621708
NDUFA4L2	56901	NDUFA4, mitochondrial complex associated like 2	-0.762527	3.52003	6.98696e-05	0.00622175
SNHG4	724102	small nucleolar RNA host gene 4	2.44833	-0.10686	7.07467e-05	0.00625699
CELSR1	9620	cadherin EGF LAG seven-pass G-type receptor 1	-1.66061	0.835134	7.22354e-05	0.00628487
YEATS2	55689	YEATS domain containing 2	-0.429535	5.6551	7.25865e-05	0.00628487
ZNF865	100507290	zinc finger protein 865	0.807086	4.03186	7.28615e-05	0.00628487
SLC25A4	291	solute carrier family 25 member 4	-1.04523	4.96192	7.29956e-05	0.00628487
DAD1	1603	defender against cell death 1	-0.539028	6.95851	7.57682e-05	0.00641242
DLEU1	10301	deleted in lymphocytic leukemia 1	-0.633782	2.69389	7.58513e-05	0.00641242
NHS	4810	NHS actin remodeling regulator	0.972602	2.77526	7.59566e-05	0.00641242
CDCA7L	55536	cell division cycle associated 7 like	0.793835	3.80259	7.69156e-05	0.00645148
TOB2P1	222699	transducer of ERBB2, 2 pseudogene 1	-0.83146	0.866905	7.7997e-05	0.00645988
SIRPA	140885	signal regulatory protein alpha	-0.949239	7.24958	7.80095e-05	0.00645988
ZIC1	7545	Zic family member 1	5.94779	2.54291	7.99049e-05	0.00652264
BAALC	79870	brain and acute leukemia, cytoplasmic	2.65192	2.14326	8.06475e-05	0.00652264
PODN	127435	podocan	1.36594	7.82731	8.14765e-05	0.00652264
GLTSCR1	29998	glioma tumor suppressor candidate region gene 1	0.673946	3.85472	8.17583e-05	0.00652264
TAPT1	202018	transmembrane anterior posterior transformation 1	-0.473541	4.2814	8.33607e-05	0.00652264
ROMO1	140823	reactive oxygen species modulator 1	-0.586149	5.0718	8.33675e-05	0.00652264
XPR1	9213	xenotropic and polytropic retrovirus receptor 1	-0.629573	5.55884	8.4015e-05	0.00652264
SMC4	10051	structural maintenance of chromosomes 4	0.767363	6.72155	8.46291e-05	0.00652264
SLC26A6	65010	solute carrier family 26 member 6	0.767213	3.93579	8.5795e-05	0.00652264
TRERF1	55809	transcriptional regulating factor 1	1.35075	3.43146	8.71702e-05	0.00652264
LOC619207	NA	NA	1.60349	1.12062	8.75118e-05	0.00652264
GPR162	27239	G protein-coupled receptor 162	1.96145	-0.202015	8.76695e-05	0.00652264
PEF1	553115	penta-EF-hand domain containing 1	-0.472351	5.66959	8.78804e-05	0.00652264
TJP2	9414	tight junction protein 2	2.3846	3.91433	8.90865e-05	0.00652264
KIAA0101	9768	KIAA0101	2.82268	2.21139	8.97136e-05	0.00652264
CAMK2N1	55450	calcium/calmodulin dependent protein kinase II inhibitor 1	1.7774	4.35628	9.07958e-05	0.00652264
PRKAR2B	5577	protein kinase cAMP-dependent type II regulatory subunit beta	1.15762	1.52535	9.11223e-05	0.00652264
FAM13A-AS1	285512	FAM13A antisense RNA 1	1.73193	0.153579	9.21756e-05	0.00652264
DUSP5	1847	dual specificity phosphatase 5	1.45893	2.90019	9.35961e-05	0.00652264
SNX25	83891	sorting nexin 25	-0.844298	6.39685	9.37804e-05	0.00652264
HOXC10	3226	homeobox C10	1.01523	5.65592	9.39722e-05	0.00652264
LOC100131434	NA	NA	1.57741	-0.184971	9.44717e-05	0.00652264
PGAM1	5223	phosphoglycerate mutase 1	-0.722703	5.29256	9.48042e-05	0.00652264
GIGYF1	64599	GRB10 interacting GYF protein 1	0.684116	6.14155	9.50991e-05	0.00652264
LPIN3	64900	lipin 3	0.93583	4.72424	9.51246e-05	0.00652264
CTSL1	NA	NA	1.46947	8.64534	9.51952e-05	0.00652264
SLC35A3	23443	solute carrier family 35 member A3	-0.624591	3.99558	9.5395e-05	0.00652264
PKN3	29941	protein kinase N3	1.41023	1.3454	9.54246e-05	0.00652264
TTC21A	199223	tetratricopeptide repeat domain 21A	0.762066	2.15832	9.61461e-05	0.00652264
SCARNA9	619383	small Cajal body-specific RNA 9	2.06922	0.98381	9.70629e-05	0.00652264
ALKBH1	8846	alkB homolog 1, histone H2A dioxygenase	-0.548514	2.72402	9.71381e-05	0.00652264
MTSS1L	92154	MTSS1L, I-BAR domain containing	0.69158	5.93297	9.74329e-05	0.00652264
MYH2	4620	myosin heavy chain 2	-1.7207	2.27215	9.75034e-05	0.00652264
ALDH3A2	224	aldehyde dehydrogenase 3 family member A2	0.50679	4.5985	9.77686e-05	0.00652264
MAB21L1	4081	mab-21 like 1	-2.19638	1.65184	9.78837e-05	0.00652264
CMIP	80790	c-Maf inducing protein	-0.495735	5.96372	9.98458e-05	0.00652264
PPP1R9B	84687	protein phosphatase 1 regulatory subunit 9B	0.478951	6.65533	9.99297e-05	0.00652264
RPL36A	6173	ribosomal protein L36a	1.20263	1.45684	0.000100008	0.00652264
NRXN3	9369	neurexin 3	-2.50697	2.40652	0.000100724	0.00652264
JPH2	57158	junctophilin 2	-1.9801	3.09524	0.000100981	0.00652264
SUGP2	10147	SURP and G-patch domain containing 2	0.629182	5.9757	0.000101479	0.00652264
INE1	8552	inactivation escape 1 (non-protein coding)	1.03721	1.01852	0.000101837	0.00652264
EML1	2009	echinoderm microtubule associated protein like 1	0.691865	4.87799	0.000102057	0.00652264
SMAD3	4088	SMAD family member 3	1.06561	6.1205	0.000102413	0.00652264
CIRBP	1153	cold inducible RNA binding protein	0.734046	7.29092	0.000102645	0.00652264
C7orf63	NA	NA	1.12796	1.92232	0.000102785	0.00652264
SGCE	8910	sarcoglycan epsilon	0.453902	5.95939	0.000102821	0.00652264
ALDOC	230	aldolase, fructose-bisphosphate C	-0.571394	3.26111	0.000103479	0.00652264
TGM2	7052	transglutaminase 2	-2.00576	6.29954	0.000103737	0.00652264
CDR2	1039	cerebellar degeneration related protein 2	-0.507881	5.86056	0.000103853	0.00652264
DDX20	11218	DEAD-box helicase 20	-0.519303	4.75023	0.000104563	0.00652967
SLC38A6	145389	solute carrier family 38 member 6	0.868814	4.74789	0.000105361	0.00652967
UCHL1	7345	ubiquitin C-terminal hydrolase L1	-0.80995	8.19203	0.000105471	0.00652967
GABARAPL1	23710	GABA type A receptor associated protein like 1	-0.800223	6.93419	0.000106015	0.00653224
TNS1	7145	tensin 1	-0.890743	8.16193	0.000107612	0.00659863
SLC43A3	29015	solute carrier family 43 member 3	1.67413	5.64949	0.000108108	0.00659863
BAHCC1	57597	BAH domain and coiled-coil containing 1	0.665819	4.8509	0.000110062	0.00664715
PROS1	5627	protein S (alpha)	0.716375	5.99497	0.000110233	0.00664715
KIAA0226L	NA	NA	2.25161	1.46797	0.000110913	0.00664715
LOC146880	146880	Rho GTPase activating protein 27 pseudogene	1.67636	4.66523	0.000112074	0.00664715
LIMCH1	22998	LIM and calponin homology domains 1	-2.32118	6.79272	0.000112196	0.00664715
GLRX	2745	glutaredoxin	-0.621807	5.17721	0.00011224	0.00664715
SERTAD3	29946	SERTA domain containing 3	-0.36854	4.26844	0.000112482	0.00664715
SRRM2	23524	serine/arginine repetitive matrix 2	0.633718	8.87952	0.000113922	0.0066507
RAB3IL1	5866	RAB3A interacting protein like 1	1.02124	5.65339	0.000113964	0.0066507
TMEM198B	440104	transmembrane protein 198B (pseudogene)	1.11701	3.93257	0.000114374	0.0066507
CREBZF	58487	CREB/ATF bZIP transcription factor	1.04346	5.53243	0.000114588	0.0066507
AFF3	3899	AF4/FMR2 family member 3	-1.83792	2.84688	0.000116255	0.00670896
SLC22A3	6581	solute carrier family 22 member 3	-2.24525	2.61045	0.000116624	0.00670896
SEMA6C	10500	semaphorin 6C	0.753745	2.30016	0.000117721	0.00673132
SLC9A7P1	121456	solute carrier family 9 member 7 pseudogene 1	-1.45085	1.26603	0.000118048	0.00673132
IL6	3569	interleukin 6	-1.78778	5.35228	0.000119055	0.00675908
CDH2	1000	cadherin 2	-2.09349	8.05223	0.00011985	0.00677465
STAC3	246329	SH3 and cysteine rich domain 3	1.54414	-0.402925	0.000120571	0.00678591
OFD1	8481	OFD1, centriole and centriolar satellite protein	0.555498	4.26132	0.000121833	0.00680618
EPAS1	2034	endothelial PAS domain protein 1	0.731834	8.40295	0.000122561	0.00680618
LANCL2	55915	LanC like 2	-1.12153	4.88877	0.000122692	0.00680618
H1FX-AS1	339942	H1FX antisense RNA 1	1.73139	0.27905	0.000123806	0.00680618
SDPR	8436	serum deprivation response	-1.99763	4.52832	0.000124114	0.00680618
MUC20	200958	mucin 20, cell surface associated	2.26405	0.740711	0.000124412	0.00680618
PLEKHA1	59338	pleckstrin homology domain containing A1	-0.592418	5.21527	0.000124596	0.00680618
HERC6	55008	HECT and RLD domain containing E3 ubiquitin protein ligase family member 6	1.64435	2.09053	0.000125152	0.00680797
C1orf51	NA	NA	0.625789	1.8173	0.000127367	0.00684192
C14orf126	NA	NA	-0.527204	4.67749	0.000127888	0.00684192
FAM84B	157638	family with sequence similarity 84 member B	-1.3915	3.05548	0.000128097	0.00684192
HECTD3	79654	HECT domain E3 ubiquitin protein ligase 3	0.506478	5.78479	0.000128167	0.00684192
TTLL3	26140	tubulin tyrosine ligase like 3	1.59295	2.3331	0.000128438	0.00684192
ALDH16A1	126133	aldehyde dehydrogenase 16 family member A1	0.873987	4.55663	0.000128934	0.00684192
HERC5	51191	HECT and RLD domain containing E3 ubiquitin protein ligase 5	1.31494	0.317117	0.000129811	0.00684826
NASP	4678	nuclear autoantigenic sperm protein	0.681789	5.19546	0.000130178	0.00684826
REC8	9985	REC8 meiotic recombination protein	1.2657	1.23583	0.000130634	0.00684826
NXPH4	11247	neurexophilin 4	-0.728267	2.74815	0.000131548	0.00686852
C18orf25	147339	chromosome 18 open reading frame 25	-0.475845	4.31495	0.000132312	0.00688076
SFXN3	81855	sideroflexin 3	0.444683	5.94744	0.000133958	0.00689851
MIR143HG	NA	NA	2.43935	4.90612	0.000134112	0.00689851
C20orf112	NA	NA	-0.918396	4.0831	0.000134245	0.00689851
C12orf23	NA	NA	-0.586815	7.41666	0.000135033	0.00691164
LY6G5B	58496	lymphocyte antigen 6 complex, locus G5B	1.0787	1.97116	0.000136366	0.00693043
TAB3	257397	TGF-beta activated kinase 1/MAP3K7 binding protein 3	-0.491211	4.80221	0.000136836	0.00693043
DNAL1	83544	dynein axonemal light chain 1	-0.388387	4.14065	0.000136999	0.00693043
CTAGE5	NA	NA	-0.51047	4.96787	0.000139893	0.00703298
LUC7L3	51747	LUC7 like 3 pre-mRNA splicing factor	0.92396	7.01794	0.000140108	0.00703298
SCO1	6341	SCO1, cytochrome c oxidase assembly protein	-0.427716	4.88596	0.000142908	0.00710385
DDX17	10521	DEAD-box helicase 17	0.49687	8.27321	0.000142959	0.00710385
LTB4R2	56413	leukotriene B4 receptor 2	1.71496	-0.388541	0.000143159	0.00710385
EXTL1	2134	exostosin like glycosyltransferase 1	-2.95418	1.706	0.00014415	0.00712584
LIMK2	3985	LIM domain kinase 2	-0.823328	4.95803	0.000146869	0.00723273
LOC155060	155060	AI894139 pseudogene	1.13335	3.9061	0.000148732	0.00726155
BPGM	669	bisphosphoglycerate mutase	-0.623821	4.70212	0.000149256	0.00726155
SLC37A3	84255	solute carrier family 37 member 3	0.598919	5.17072	0.000149592	0.00726155
CCDC165	NA	NA	0.664078	5.50483	0.000150076	0.00726155
AKT3	10000	AKT serine/threonine kinase 3	-0.881819	6.73085	0.000150247	0.00726155
KIFAP3	22920	kinesin associated protein 3	0.608543	6.00423	0.000151016	0.00727169
GOPC	57120	golgi associated PDZ and coiled-coil motif containing	-0.479179	6.71877	0.00015269	0.00730181
TST	7263	thiosulfate sulfurtransferase	-0.472315	3.39271	0.00015287	0.00730181
PAN3-AS1	100288730	PAN3 antisense RNA 1	1.72931	-0.159609	0.000153326	0.00730181
MCF2L	23263	MCF.2 cell line derived transforming sequence like	2.57845	2.91295	0.000154031	0.00730255
MFAP5	8076	microfibrillar associated protein 5	-0.878581	9.47334	0.000156306	0.00730255
DCBLD1	285761	discoidin, CUB and LCCL domain containing 1	-1.03454	3.81389	0.000156355	0.00730255
LOC284801	NA	NA	3.45103	0.86436	0.000157062	0.00730255
PGRMC2	10424	progesterone receptor membrane component 2	-0.85809	8.19915	0.00015724	0.00730255
FAM122B	159090	family with sequence similarity 122B	0.663715	4.49148	0.000157529	0.00730255
STEAP1	26872	STEAP family member 1	1.48864	3.58965	0.000158221	0.00730255
HOXA7	3204	homeobox A7	-1.08587	3.15266	0.000158574	0.00730255
C4orf46	201725	chromosome 4 open reading frame 46	0.666979	3.59628	0.00015861	0.00730255
HOTAIR	100124700	HOX transcript antisense RNA	3.83008	1.96853	0.000158962	0.00730255
RIPK3	11035	receptor interacting serine/threonine kinase 3	1.86713	1.76085	0.000160249	0.00730255
SLC35C1	55343	solute carrier family 35 member C1	-0.320662	5.49885	0.000160631	0.00730255
MCM6	4175	minichromosome maintenance complex component 6	0.434899	4.81786	0.000161404	0.00730255
CTSK	1513	cathepsin K	2.03983	10.0477	0.000161918	0.00730255
NAV2	89797	neuron navigator 2	1.10311	5.74204	0.000162078	0.00730255
NOX4	50507	NADPH oxidase 4	-1.97299	2.13789	0.000162329	0.00730255
ARMCX1	51309	armadillo repeat containing, X-linked 1	0.652779	5.56826	0.000163224	0.00730616
SFXN1	94081	sideroflexin 1	-0.519269	4.95856	0.000163837	0.00730616
KAL1	NA	NA	-2.39549	1.19721	0.000164432	0.00730616
GPR173	54328	G protein-coupled receptor 173	1.11616	2.48943	0.000164657	0.00730616
TPD52L1	7164	tumor protein D52-like 1	-1.89817	4.56735	0.000167347	0.00737837
VAMP1	6843	vesicle associated membrane protein 1	2.15374	2.64164	0.000168944	0.00737837
ANKRD37	353322	ankyrin repeat domain 37	-1.85824	4.50886	0.000169248	0.00737837
LOC338799	NA	NA	1.51301	2.01888	0.000171139	0.00737837
STYX	6815	serine/threonine/tyrosine interacting protein	-0.505038	4.90841	0.000173297	0.00737837
TSC22D3	1831	TSC22 domain family member 3	-0.90938	5.84055	0.000174123	0.00737837
PRKCI	5584	protein kinase C iota	-0.529402	5.47781	0.000174295	0.00737837
TPI1	7167	triosephosphate isomerase 1	-0.654949	8.03966	0.000174902	0.00737837
PPFIBP1	8496	PPFIA binding protein 1	0.519711	6.79522	0.000174927	0.00737837
KCNIP2	30819	potassium voltage-gated channel interacting protein 2	2.67288	-1.04241	0.000175154	0.00737837
IDUA	3425	iduronidase, alpha-L-	0.913658	5.08401	0.000175448	0.00737837
CYP27C1	339761	cytochrome P450 family 27 subfamily C member 1	2.71605	0.626047	0.000175532	0.00737837
PGK1	5230	phosphoglycerate kinase 1	-0.704781	8.3129	0.000175754	0.00737837
STX12	23673	syntaxin 12	-0.395781	6.45136	0.000175754	0.00737837
LARGE	NA	NA	-0.936373	5.54934	0.00017636	0.00737837
SNRNP70	6625	small nuclear ribonucleoprotein U1 subunit 70	0.747746	7.09522	0.00017695	0.00737837
VCAN	1462	versican	-0.826272	10.8156	0.000177014	0.00737837
RGS7BP	401190	regulator of G-protein signaling 7 binding protein	-3.20128	-0.206032	0.000177718	0.00737837
RBM19	9904	RNA binding motif protein 19	0.391757	4.95368	0.000178165	0.00737837
TBC1D8	11138	TBC1 domain family member 8	1.31766	3.76699	0.000178178	0.00737837
C8orf58	541565	chromosome 8 open reading frame 58	-0.568711	4.36428	0.000178202	0.00737837
MICAL2	9645	microtubule associated monooxygenase, calponin and LIM domain containing 2	-1.82145	6.564	0.000180849	0.00744544
ZNF300	91975	zinc finger protein 300	0.632573	2.9597	0.000180968	0.00744544
TMX2	51075	thioredoxin related transmembrane protein 2	-0.359617	5.29849	0.000181918	0.00746093
CERCAM	51148	cerebral endothelial cell adhesion molecule	-0.542596	7.85191	0.000182542	0.00746297
ISLR2	57611	immunoglobulin superfamily containing leucine rich repeat 2	-2.62983	-1.0568	0.000183658	0.00748506
GPNMB	10457	glycoprotein nmb	1.14136	9.68563	0.00018531	0.00751704
PTK2	5747	protein tyrosine kinase 2	-0.346031	6.08961	0.000186387	0.00751704
AMT	275	aminomethyltransferase	1.18172	2.08936	0.000186501	0.00751704
TPCN2	219931	two pore segment channel 2	0.658292	3.76541	0.000186755	0.00751704
HSPB1	3315	heat shock protein family B (small) member 1	-0.770117	8.32715	0.000188515	0.00754468
TUBGCP6	85378	tubulin gamma complex associated protein 6	0.622957	5.55703	0.00018868	0.00754468
NKIRAS2	28511	NFKB inhibitor interacting Ras like 2	-0.677406	5.64908	0.000189548	0.00754468
KIAA1191	57179	KIAA1191	-0.585595	6.636	0.000189763	0.00754468
SNORA67	26781	small nucleolar RNA, H/ACA box 67	1.23462	0.0949884	0.000190449	0.00754888
ZNF37BP	100129482	zinc finger protein 37B, pseudogene	0.69282	4.2792	0.000193937	0.00766375
STRN3	29966	striatin 3	-0.504001	5.48854	0.000195465	0.00770072
ABCC5	10057	ATP binding cassette subfamily C member 5	0.865311	5.00626	0.000196641	0.00772366
SAP30	8819	Sin3A associated protein 30	0.523035	3.26125	0.000198034	0.00775495
H1FX	8971	H1 histone family member X	0.895832	5.18036	0.000198886	0.00776493
EMILIN2	84034	elastin microfibril interfacer 2	1.81992	7.37544	0.000200965	0.00776617
MAF	4094	MAF bZIP transcription factor	1.13121	5.86475	0.000201833	0.00776617
MYO18A	399687	myosin XVIIIA	0.604385	5.37489	0.000202093	0.00776617
HSD17B6	8630	hydroxysteroid 17-beta dehydrogenase 6	-1.33079	1.51064	0.000202779	0.00776617
GLS	2744	glutaminase	-0.727258	9.30798	0.000203	0.00776617
OPCML	4978	opioid binding protein/cell adhesion molecule like	-2.20237	2.10271	0.000203563	0.00776617
TP53I3	9540	tumor protein p53 inducible protein 3	-0.878045	5.97969	0.000203977	0.00776617
TIMELESS	8914	timeless circadian clock	0.879775	3.96847	0.000204301	0.00776617
TMC3	342125	transmembrane channel like 3	-3.29358	-2.05006	0.000204458	0.00776617
CD55	1604	CD55 molecule (Cromer blood group)	-0.991883	6.44631	0.000204892	0.00776617
S1PR1	1901	sphingosine-1-phosphate receptor 1	1.08671	2.33427	0.00020586	0.0077802
POLD4	57804	DNA polymerase delta 4, accessory subunit	-0.492811	5.48229	0.000207258	0.00781034
ALDH1B1	219	aldehyde dehydrogenase 1 family member B1	-1.16327	5.8568	0.000207894	0.00781166
FAM171A2	284069	family with sequence similarity 171 member A2	1.04416	1.63255	0.000208683	0.00781871
LRRC45	201255	leucine rich repeat containing 45	0.666066	2.73964	0.000210063	0.00782012
PPAPDC1A	NA	NA	-1.93971	3.29784	0.000210767	0.00782012
ELL2	22936	elongation factor for RNA polymerase II 2	-1.21208	7.53657	0.00021161	0.00782012
CECR1	51816	cat eye syndrome chromosome region, candidate 1	-2.18539	3.25452	0.000212328	0.00782012
ITCH	83737	itchy E3 ubiquitin protein ligase	-0.542081	6.15008	0.000213223	0.00782012
DOCK4	9732	dedicator of cytokinesis 4	0.956637	2.2473	0.000213246	0.00782012
LCLAT1	253558	lysocardiolipin acyltransferase 1	-0.644081	3.81518	0.00021488	0.00782012
SLC30A6	55676	solute carrier family 30 member 6	-0.620229	5.23544	0.000215162	0.00782012
BLOC1S2	282991	biogenesis of lysosomal organelles complex 1 subunit 2	-0.403002	5.64716	0.000215641	0.00782012
C2CD3	26005	C2 calcium dependent domain containing 3	-0.589344	3.71617	0.000215654	0.00782012
CHST2	9435	carbohydrate sulfotransferase 2	0.778632	3.67929	0.000216104	0.00782012
PRDX6	9588	peroxiredoxin 6	-0.602018	7.55225	0.000216178	0.00782012
SLC39A9	55334	solute carrier family 39 member 9	-0.45896	6.06375	0.000216761	0.00782012
GATS	352954	GATS, stromal antigen 3 opposite strand	0.629943	3.44073	0.000217142	0.00782012
DNMT3B	1789	DNA methyltransferase 3 beta	0.983865	2.12595	0.000218272	0.00782758
CLIC3	9022	chloride intracellular channel 3	-1.5066	4.71008	0.000218553	0.00782758
STK36	27148	serine/threonine kinase 36	0.642261	4.69977	0.000220022	0.00784823
LOC646278	NA	NA	-2.85164	-0.604959	0.000220847	0.00784823
TXNDC12	51060	thioredoxin domain containing 12	-0.571667	5.95773	0.0002223	0.00784823
GUCY1B3	2983	guanylate cyclase 1 soluble subunit beta	1.50348	0.947457	0.000222713	0.00784823
TPGS1	91978	tubulin polyglutamylase complex subunit 1	1.1476	3.321	0.000222744	0.00784823
YIPF5	81555	Yip1 domain family member 5	-0.746256	7.2414	0.000222752	0.00784823
CEP250	11190	centrosomal protein 250	0.816719	5.04422	0.000223505	0.00785348
FAM173A	65990	family with sequence similarity 173 member A	0.771771	3.00868	0.000224293	0.00785992
PABPN1	8106	poly(A) binding protein nuclear 1	1.54634	3.15629	0.000226395	0.00790617
ZNF273	10793	zinc finger protein 273	1.27513	1.45952	0.000226829	0.00790617
ANGPTL2	23452	angiopoietin like 2	0.984955	7.4363	0.000231669	0.00793401
MFAP3L	9848	microfibrillar associated protein 3 like	-1.5666	4.85492	0.000232754	0.00793401
GAS2L3	283431	growth arrest specific 2 like 3	1.41143	0.436676	0.000232814	0.00793401
AHSA2	130872	AHA1, activator of heat shock 90kDa protein ATPase homolog 2 (yeast)	1.18797	5.0884	0.000233038	0.00793401
C1orf55	NA	NA	-0.358395	4.27961	0.000233548	0.00793401
IFT43	112752	intraflagellar transport 43	-0.411823	4.37682	0.000233741	0.00793401
ACCS	84680	1-aminocyclopropane-1-carboxylate synthase homolog (inactive)	1.24494	3.59049	0.000233838	0.00793401
C18orf54	162681	chromosome 18 open reading frame 54	1.04834	2.32937	0.000233853	0.00793401
CAPN3	825	calpain 3	1.21531	2.54469	0.000233857	0.00793401
PRRX1	5396	paired related homeobox 1	0.984489	9.23421	0.000234281	0.00793401
CLN6	54982	ceroid-lipofuscinosis, neuronal 6, late infantile, variant	0.766898	3.96278	0.00023434	0.00793401
FBRSL1	57666	fibrosin like 1	0.655541	4.17937	0.000235609	0.00794014
SNORD104	692227	small nucleolar RNA, C/D box 104	1.99219	-0.153109	0.000235743	0.00794014
HOXB7	3217	homeobox B7	-1.35233	3.44051	0.00023758	0.00798135
MND1	84057	meiotic nuclear divisions 1	1.7284	-0.370071	0.00023856	0.00798264
TRUB1	142940	TruB pseudouridine synthase family member 1	-0.488561	4.75063	0.000238847	0.00798264
TNRC18	84629	trinucleotide repeat containing 18	0.328616	7.21555	0.000242451	0.00808232
LOC100131564	NA	NA	1.38034	2.55552	0.000243468	0.00809547
TBL2	26608	transducin beta like 2	-0.444892	5.46256	0.000245123	0.00812969
CD200	4345	CD200 molecule	-2.36949	0.181565	0.000246863	0.00815231
HERC3	8916	HECT and RLD domain containing E3 ubiquitin protein ligase 3	0.711919	4.91995	0.000247059	0.00815231
RBM6	10180	RNA binding motif protein 6	0.791699	6.31072	0.000247798	0.008156
DLL1	28514	delta like canonical Notch ligand 1	2.5147	-1.16462	0.000249269	0.00818369
LPPR2	NA	NA	-0.537184	5.66769	0.00025115	0.00819965
MIR5047	100616408	microRNA 5047	1.91923	3.4177	0.000251518	0.00819965
ERV3-1	2086	endogenous retrovirus group 3 member 1	1.56197	2.53732	0.000251647	0.00819965
ACAP3	116983	ArfGAP with coiled-coil, ankyrin repeat and PH domains 3	0.79226	5.10838	0.000254611	0.00824767
PRIM1	5557	primase (DNA) subunit 1	0.931361	1.10295	0.000254904	0.00824767
ZNF783	100289678	zinc finger family member 783	0.624634	3.58551	0.000255024	0.00824767
CMPK2	129607	cytidine/uridine monophosphate kinase 2	1.62187	0.0459743	0.000256635	0.00827919
TEX2	55852	testis expressed 2	-0.788209	5.74652	0.000257985	0.00830213
KRT8	3856	keratin 8	-2.39182	1.86034	0.000262527	0.00836581
GOSR2	9570	golgi SNAP receptor complex member 2	-0.419026	5.49947	0.000263531	0.00836581
C6orf228	NA	NA	-0.474214	4.29512	0.000263624	0.00836581
HTR2A	3356	5-hydroxytryptamine receptor 2A	-1.53196	2.61468	0.00026381	0.00836581
PDLIM2	64236	PDZ and LIM domain 2	-0.670558	6.70702	0.000264091	0.00836581
GABRA5	2558	gamma-aminobutyric acid type A receptor alpha5 subunit	-3.18619	0.42783	0.000264112	0.00836581
CHAC1	79094	ChaC glutathione specific gamma-glutamylcyclotransferase 1	-1.03126	4.87999	0.000264565	0.00836581
GATA6	2627	GATA binding protein 6	-0.608544	5.0809	0.000265533	0.00836581
HMG20B	10362	high mobility group 20B	0.520473	5.30236	0.000266607	0.00836581
SCN1B	6324	sodium voltage-gated channel beta subunit 1	1.82018	2.19613	0.000266677	0.00836581
DNAJB6	10049	DnaJ heat shock protein family (Hsp40) member B6	-0.510545	6.51923	0.000269663	0.00836581
CXorf69	NA	NA	0.909487	3.39973	0.000270051	0.00836581
MATN2	4147	matrilin 2	1.42708	3.92594	0.000270394	0.00836581
POLR2D	5433	RNA polymerase II subunit D	-0.515889	4.19223	0.000270599	0.00836581
HAS1	3036	hyaluronan synthase 1	-2.32073	1.96035	0.000270913	0.00836581
HAGHL	84264	hydroxyacylglutathione hydrolase-like	1.55515	2.28509	0.000270915	0.00836581
C14orf159	80017	chromosome 14 open reading frame 159	0.492949	4.72069	0.000271613	0.00836581
HOXD-AS1	NA	NA	-2.17818	1.04351	0.000272043	0.00836581
RIN1	9610	Ras and Rab interactor 1	0.88615	3.87741	0.00027247	0.00836581
PLEKHG4	25894	pleckstrin homology and RhoGEF domain containing G4	2.30564	4.29998	0.000272833	0.00836581
DYNLT3	6990	dynein light chain Tctex-type 3	-0.62995	5.81194	0.000276934	0.00845387
TBCD	6904	tubulin folding cofactor D	0.526615	6.05194	0.000277311	0.00845387
USP51	158880	ubiquitin specific peptidase 51	0.824304	1.86138	0.000278567	0.00845387
STX4	6810	syntaxin 4	0.49909	5.62106	0.000279152	0.00845387
KIAA0895L	653319	KIAA0895 like	1.11633	3.23631	0.000279486	0.00845387
ANKRD30BL	554226	ankyrin repeat domain 30B like	2.41419	0.675305	0.000280474	0.00845387
LOC100130557	NA	NA	2.17869	-0.303803	0.000280545	0.00845387
PLEKHH2	130271	pleckstrin homology, MyTH4 and FERM domain containing H2	1.21678	4.4211	0.000280907	0.00845387
CNKSR3	154043	CNKSR family member 3	0.720198	2.87065	0.000287467	0.00862759
ENC1	8507	ectodermal-neural cortex 1	-2.07439	7.07408	0.000288349	0.00862759
SPC24	147841	SPC24, NDC80 kinetochore complex component	2.08978	-0.162629	0.000289729	0.00862759
LOC100272228	NA	NA	1.56975	0.149405	0.000290686	0.00862759
LOC100505815	NA	NA	1.80913	0.708015	0.000291026	0.00862759
DENND5A	23258	DENN domain containing 5A	-0.507933	7.03371	0.000291445	0.00862759
ELFN1	392617	extracellular leucine rich repeat and fibronectin type III domain containing 1	2.1641	3.26552	0.000291633	0.00862759
VPS37A	137492	VPS37A, ESCRT-I subunit	-0.329252	5.80866	0.000293989	0.00862759
PDCD7	10081	programmed cell death 7	0.415836	4.64102	0.000294449	0.00862759
KIAA1217	56243	KIAA1217	1.73366	3.92535	0.000294581	0.00862759
TRAF3IP2	10758	TRAF3 interacting protein 2	1.19455	4.53152	0.000294794	0.00862759
MICALL2	79778	MICAL like 2	0.966419	4.41722	0.000295016	0.00862759
EBLN2	55096	endogenous Bornavirus-like nucleoprotein 2	1.30279	-0.0758137	0.000295755	0.00862759
CCDC85B	11007	coiled-coil domain containing 85B	1.44753	5.49288	0.00029597	0.00862759
RBMX	27316	RNA binding motif protein, X-linked	0.340574	6.46982	0.000297319	0.00863804
CAPN5	726	calpain 5	0.840418	5.24414	0.000297786	0.00863804
YIPF6	286451	Yip1 domain family member 6	-0.384412	5.49679	0.000298322	0.00863804
LOC100128071	NA	NA	2.04527	-0.59992	0.000300103	0.008669
EYA2	2139	EYA transcriptional coactivator and phosphatase 2	-2.46945	0.862729	0.000300725	0.008669
CENPH	64946	centromere protein H	1.52443	1.57809	0.00030234	0.00869628
ZDHHC1	29800	zinc finger DHHC-type containing 1	0.708473	3.76833	0.000303273	0.00870386
COX7A1	1346	cytochrome c oxidase subunit 7A1	-0.790342	5.02881	0.000304661	0.00871829
PTGER3	5733	prostaglandin E receptor 3	1.47945	3.40951	0.000305352	0.00871829
MX2	4600	MX dynamin like GTPase 2	1.40787	3.17709	0.000306439	0.00871829
SLC25A27	9481	solute carrier family 25 member 27	1.6216	2.50484	0.000306458	0.00871829
RERG	85004	RAS like estrogen regulated growth inhibitor	-3.117	0.0155289	0.000307202	0.00872037
CACNA1G	8913	calcium voltage-gated channel subunit alpha1 G	4.21741	-0.824124	0.000309955	0.00877936
GOLGA6L5	NA	NA	0.982	0.751494	0.000311192	0.00877963
LRRC33	NA	NA	2.25477	0.735732	0.000311315	0.00877963
C19orf60	55049	chromosome 19 open reading frame 60	0.715311	4.03257	0.000313133	0.00881177
RPL32P3	132241	ribosomal protein L32 pseudogene 3	1.12215	1.52485	0.000316878	0.00888086
PUS10	150962	pseudouridylate synthase 10	-0.574399	2.35552	0.000316954	0.00888086
PRSS12	8492	protease, serine 12	-1.25752	4.9718	0.000317798	0.00888537
POMZP3	22932	POM121 and ZP3 fusion	-1.09651	1.69989	0.000318539	0.00888697
EZH1	2145	enhancer of zeste 1 polycomb repressive complex 2 subunit	0.512699	5.46703	0.000320236	0.00891519
BHLHE41	79365	basic helix-loop-helix family member e41	-0.923903	3.85878	0.000325148	0.00903259
AHNAK2	113146	AHNAK nucleoprotein 2	1.60141	8.04208	0.000326606	0.00905374
LRRC8D	55144	leucine rich repeat containing 8 family member D	-0.529244	5.22182	0.000328595	0.00907066
LRRCC1	85444	leucine rich repeat and coiled-coil centrosomal protein 1	0.83468	2.76149	0.000328612	0.00907066
SNHG10	283596	small nucleolar RNA host gene 10	1.69149	0.796978	0.000330366	0.00909976
TTC14	151613	tetratricopeptide repeat domain 14	0.90478	5.30108	0.000332165	0.0091132
SKIL	6498	SKI like proto-oncogene	-0.878881	7.01729	0.000332352	0.0091132
LOC440944	NA	NA	1.43056	2.32966	0.000332957	0.0091132
BNIP3	664	BCL2 interacting protein 3	-0.930151	5.70528	0.000335208	0.00913149
PPP1R3E	90673	protein phosphatase 1 regulatory subunit 3E	0.935464	2.77562	0.000335608	0.00913149
GOSR1	9527	golgi SNAP receptor complex member 1	-0.431857	5.23298	0.00033624	0.00913149
MTERFD3	NA	NA	0.808481	2.21869	0.000336434	0.00913149
OBSCN	84033	obscurin, cytoskeletal calmodulin and titin-interacting RhoGEF	0.989136	1.24499	0.000337428	0.00913937
ANO8	57719	anoctamin 8	0.866206	3.31136	0.00033824	0.00914232
LOC100216545	NA	NA	1.74906	0.0590265	0.000339955	0.00915856
NUP62	23636	nucleoporin 62	0.45812	5.20027	0.000341356	0.00915856
ACAT1	38	acetyl-CoA acetyltransferase 1	0.382474	5.87032	0.000341757	0.00915856
PRDX4	10549	peroxiredoxin 4	-0.546787	6.80998	0.000341924	0.00915856
SNX21	90203	sorting nexin family member 21	0.696062	5.34457	0.000342363	0.00915856
LOC283663	NA	NA	1.4285	-0.508226	0.000343733	0.00917634
FER	2241	FER tyrosine kinase	-0.815072	3.25227	0.000344994	0.00918177
ADAT3	113179	adenosine deaminase, tRNA specific 3	0.895643	0.965007	0.000345627	0.00918177
C17orf107	100130311	chromosome 17 open reading frame 107	-1.00934	1.4196	0.000346056	0.00918177
CLINT1	9685	clathrin interactor 1	-0.353893	6.68964	0.000346796	0.00918267
NT5C2	22978	5'-nucleotidase, cytosolic II	-0.462127	6.7095	0.000349714	0.00920942
TPK1	27010	thiamin pyrophosphokinase 1	0.547454	2.10808	0.000349976	0.00920942
C20orf24	55969	chromosome 20 open reading frame 24	1.60018	2.44514	0.000350359	0.00920942
DIP2A	23181	disco interacting protein 2 homolog A	0.554005	4.9281	0.000351322	0.00920942
UTP14C	9724	UTP14, small subunit processome component homolog C (S. cerevisiae)	-0.428829	5.31279	0.000351348	0.00920942
CD44	960	CD44 molecule (Indian blood group)	0.867155	9.12081	0.000352461	0.00922002
NFATC2IP	84901	nuclear factor of activated T-cells 2 interacting protein	0.530285	4.91227	0.000357137	0.00930555
KCTD16	57528	potassium channel tetramerization domain containing 16	-1.29503	3.36113	0.000357162	0.00930555
ODC1	4953	ornithine decarboxylase 1	-0.604678	6.01287	0.000358678	0.00932634
STAT2	6773	signal transducer and activator of transcription 2	0.591807	8.03212	0.000359658	0.00933317
DCHS1	8642	dachsous cadherin-related 1	2.29726	1.72195	0.000362996	0.00939749
AKAP8L	26993	A-kinase anchoring protein 8 like	0.540157	5.10941	0.000363583	0.00939749
LOC284454	284454	uncharacterized LOC284454	2.74441	3.41327	0.000365059	0.00940829
ITPRIP	85450	inositol 1,4,5-trisphosphate receptor interacting protein	-0.462721	5.97081	0.000365879	0.00940829
FAM176B	NA	NA	0.861475	5.4157	0.000366493	0.00940829
MLPH	79083	melanophilin	2.15415	4.05235	0.000366895	0.00940829
ARAP1	116985	ArfGAP with RhoGAP domain, ankyrin repeat and PH domain 1	0.45621	6.71948	0.000369781	0.00946362
KLF6	1316	Kruppel like factor 6	0.587287	7.5743	0.00037392	0.00953257
RFX5	5993	regulatory factor X5	0.543434	4.41914	0.000374068	0.00953257
TBKBP1	9755	TBK1 binding protein 1	0.638944	4.239	0.000374909	0.00953257
DNMT1	1786	DNA methyltransferase 1	0.684858	5.97384	0.000375943	0.00953257
HLA-B	3106	major histocompatibility complex, class I, B	0.891237	7.92213	0.000376937	0.00953257
C10orf58	NA	NA	1.40765	3.12727	0.000377006	0.00953257
EMX2OS	196047	EMX2 opposite strand/antisense RNA	0.888198	5.93077	0.00037768	0.00953257
TENC1	NA	NA	0.596841	6.51098	0.00037885	0.00953257
LOC646214	646214	p21 protein (Cdc42/Rac)-activated kinase 2 pseudogene	3.05701	0.16244	0.000379572	0.00953257
PASK	23178	PAS domain containing serine/threonine kinase	1.5217	1.86443	0.000380879	0.00953257
HTATSF1	27336	HIV-1 Tat specific factor 1	0.419122	5.9928	0.000380959	0.00953257
STK17B	9262	serine/threonine kinase 17b	0.713121	5.26556	0.000381274	0.00953257
FOXM1	2305	forkhead box M1	1.13051	4.36994	0.000383264	0.00956363
NEDD4L	23327	neural precursor cell expressed, developmentally down-regulated 4-like, E3 ubiquitin protein ligase	1.61465	2.80985	0.000383987	0.00956363
ZNF514	84874	zinc finger protein 514	1.08311	3.30751	0.000384827	0.00956622
TTC31	64427	tetratricopeptide repeat domain 31	0.364235	4.16273	0.000385652	0.00956843
OCRL	4952	OCRL, inositol polyphosphate-5-phosphatase	-0.437222	5.54752	0.00038689	0.00957027
VAV2	7410	vav guanine nucleotide exchange factor 2	0.395507	4.54968	0.000387198	0.00957027
PCNT	5116	pericentrin	0.378574	5.41925	0.000389745	0.00961302
RAB27B	5874	RAB27B, member RAS oncogene family	3.41595	2.42311	0.000390407	0.00961302
LTBR	4055	lymphotoxin beta receptor	0.510072	7.27581	0.000391208	0.00961455
METTL2B	55798	methyltransferase like 2B	-0.625635	3.68152	0.000391954	0.00961471
C1orf52	148423	chromosome 1 open reading frame 52	-0.367432	4.66803	0.000394183	0.00964091
SYNGR2	9144	synaptogyrin 2	-1.06024	1.69353	0.000394505	0.00964091
LYST	1130	lysosomal trafficking regulator	0.889145	4.88995	0.000396839	0.00967975
C11orf95	65998	chromosome 11 open reading frame 95	0.637865	4.82188	0.000398729	0.00969595
COLEC12	81035	collectin subfamily member 12	3.73873	3.78946	0.000398995	0.00969595
PLCG1	5335	phospholipase C gamma 1	0.466757	6.13438	0.000400835	0.0097225
CUBN	8029	cubilin	1.53209	1.70189	0.000402213	0.00973528
HIP1R	9026	huntingtin interacting protein 1 related	1.39648	3.06128	0.00040286	0.00973528
ITGAE	3682	integrin subunit alpha E	-0.433565	4.05067	0.000405248	0.00974287
CCNT1	904	cyclin T1	-0.400176	4.96102	0.000405344	0.00974287
MBOAT1	154141	membrane bound O-acyltransferase domain containing 1	1.41878	1.36365	0.000405422	0.00974287
TSPAN2	10100	tetraspanin 2	-2.19752	1.22961	0.000408265	0.00978547
DFNA5	1687	DFNA5, deafness associated tumor suppressor	-1.03824	6.23147	0.000409825	0.00978547
KIAA1841	84542	KIAA1841	0.310832	3.83001	0.000409893	0.00978547
ZNF354B	117608	zinc finger protein 354B	0.521235	2.6271	0.000410205	0.00978547
IL17RC	84818	interleukin 17 receptor C	0.381862	4.27222	0.000412117	0.0097856
SPARC	6678	secreted protein acidic and cysteine rich	-1.34789	12.6355	0.000412411	0.0097856
MIR3064	100616387	microRNA 3064	2.0721	1.33172	0.000413444	0.0097856
PPP1R2	5504	protein phosphatase 1 regulatory inhibitor subunit 2	-0.42632	5.26122	0.000413513	0.0097856
CENPF	1063	centromere protein F	2.54168	4.21379	0.000414422	0.0097856
DDX5	1655	DEAD-box helicase 5	0.455458	9.03967	0.000414727	0.0097856
PDE1B	5153	phosphodiesterase 1B	2.67806	-0.85038	0.000416736	0.009813
MYO1C	4641	myosin IC	-0.481898	8.74346	0.000417398	0.009813
NIPA1	123606	non imprinted in Prader-Willi/Angelman syndrome 1	-0.422115	3.8342	0.000418717	0.00982624
ABHD4	63874	abhydrolase domain containing 4	-0.856883	7.70471	0.000420102	0.0098391
HNRNPA2B1	3181	heterogeneous nuclear ribonucleoprotein A2/B1	0.654985	9.0457	0.000420778	0.0098391
ZRSR2	8233	zinc finger CCCH-type, RNA binding motif and serine/arginine rich 2	0.63151	3.65357	0.000425036	0.00992081
TPP1	1200	tripeptidyl peptidase 1	0.432829	8.34721	0.000428022	0.00995969
NLGN2	57555	neuroligin 2	0.535808	5.76258	0.000428234	0.00995969
PPP1R14A	94274	protein phosphatase 1 regulatory inhibitor subunit 14A	-1.6749	3.30401	0.000433395	0.0100267
PHYH	5264	phytanoyl-CoA 2-hydroxylase	0.388388	4.96147	0.000434307	0.0100267
RSAD1	55316	radical S-adenosyl methionine domain containing 1	0.317637	4.5221	0.000434596	0.0100267
C7orf73	647087	chromosome 7 open reading frame 73	-0.678608	5.96249	0.000434931	0.0100267
MMP17	4326	matrix metallopeptidase 17	0.718814	3.94028	0.000436367	0.0100267
PPP1R26	9858	protein phosphatase 1 regulatory subunit 26	0.427923	4.22311	0.000436622	0.0100267
PPP4R2	151987	protein phosphatase 4 regulatory subunit 2	-0.655772	4.47071	0.000437294	0.0100267
NINL	22981	ninein like	0.679358	3.56661	0.000437571	0.0100267
NOMO3	408050	NODAL modulator 3	-1.70289	2.12151	0.000438194	0.0100267
NEK7	140609	NIMA related kinase 7	-1.3585	8.50516	0.000438829	0.0100267
CSPP1	79848	centrosome and spindle pole associated protein 1	0.458868	4.15899	0.000441156	0.010059
PTPRJ	5795	protein tyrosine phosphatase, receptor type J	-0.498421	5.0426	0.00044179	0.010059
PIP5K1A	8394	phosphatidylinositol-4-phosphate 5-kinase type 1 alpha	-0.424461	6.36519	0.000443094	0.0100647
C9orf21	NA	NA	0.47227	4.22659	0.000444782	0.0100647
TMEM59	9528	transmembrane protein 59	-0.446601	7.83784	0.00044483	0.0100647
GPT2	84706	glutamic--pyruvic transaminase 2	-0.723245	4.44255	0.000446037	0.0100647
CA12	771	carbonic anhydrase 12	2.89202	5.91375	0.000448203	0.0100647
ARHGEF11	9826	Rho guanine nucleotide exchange factor 11	0.327749	6.08024	0.000448674	0.0100647
HAX1	10456	HCLS1 associated protein X-1	-0.462919	6.13593	0.000449803	0.0100647
SLC30A4	7782	solute carrier family 30 member 4	-0.996632	3.2812	0.000450294	0.0100647
PLTP	5360	phospholipid transfer protein	1.16992	5.22838	0.00045083	0.0100647
MIR17HG	407975	miR-17-92a-1 cluster host gene	2.70875	-0.903404	0.000452301	0.0100647
SYNE2	23224	spectrin repeat containing nuclear envelope protein 2	1.8364	2.82881	0.000452351	0.0100647
WDR44	54521	WD repeat domain 44	-0.460951	5.03094	0.000453127	0.0100647
INPP5A	3632	inositol polyphosphate-5-phosphatase A	-0.434995	5.21891	0.000453525	0.0100647
TMEM160	54958	transmembrane protein 160	1.49442	2.22533	0.000453583	0.0100647
SAT2	112483	spermidine/spermine N1-acetyltransferase family member 2	0.369333	5.29904	0.000453652	0.0100647
GRAMD3	65983	GRAM domain containing 3	-1.21823	6.70457	0.000457823	0.0101296
FAM168A	23201	family with sequence similarity 168 member A	-0.824821	3.52091	0.000459472	0.0101296
CBR3	874	carbonyl reductase 3	1.30333	3.23089	0.000460197	0.0101296
MATL2963	NA	NA	1.19829	2.291	0.000460739	0.0101296
LRIG1	26018	leucine rich repeats and immunoglobulin like domains 1	0.854893	3.20785	0.000461011	0.0101296
SH3TC1	54436	SH3 domain and tetratricopeptide repeats 1	-1.21208	0.402774	0.000461253	0.0101296
HOMER1	9456	homer scaffolding protein 1	-0.66851	3.19729	0.000464453	0.0101798
ACADS	35	acyl-CoA dehydrogenase, C-2 to C-3 short chain	0.591762	2.55197	0.000465103	0.0101798
FLJ45340	NA	NA	0.769729	4.73697	0.000466745	0.0101901
HOMER3	9454	homer scaffolding protein 3	0.564405	5.67214	0.00046714	0.0101901
MYLK	4638	myosin light chain kinase	-1.34746	8.06586	0.000468882	0.0102109
ABL2	27	ABL proto-oncogene 2, non-receptor tyrosine kinase	0.62997	6.36363	0.000470624	0.0102317
PNN	5411	pinin, desmosome associated protein	0.688296	6.33771	0.0004739	0.0102858
ITIH4	3700	inter-alpha-trypsin inhibitor heavy chain family member 4	1.28974	0.861188	0.00047553	0.0103039
PTEN	5728	phosphatase and tensin homolog	-0.679567	6.56054	0.000477106	0.0103209
GORASP2	26003	golgi reassembly stacking protein 2	-0.400079	6.80762	0.000478047	0.0103241
FLCN	201163	folliculin	0.484052	6.19549	0.000479075	0.0103291
HMGCS1	3157	3-hydroxy-3-methylglutaryl-CoA synthase 1	0.817724	7.12935	0.000482969	0.0103958
APPBP2	10513	amyloid beta precursor protein binding protein 2	-0.363599	5.84318	0.000485496	0.010433
SLC9A5	6553	solute carrier family 9 member A5	1.39162	2.23322	0.00048744	0.0104574
ITGAV	3685	integrin subunit alpha V	-0.618275	9.03704	0.000490012	0.0104953
KIF13B	23303	kinesin family member 13B	0.534916	3.27702	0.000491787	0.010516
ULBP1	80329	UL16 binding protein 1	-0.890959	3.43848	0.000493165	0.0105261
AMY2B	280	amylase, alpha 2B (pancreatic)	1.95328	1.12352	0.000493881	0.0105261
NXF1	10482	nuclear RNA export factor 1	0.708887	6.21316	0.00049578	0.0105387
NUDT3	11165	nudix hydrolase 3	1.52786	0.342527	0.000496853	0.0105387
SART1	9092	squamous cell carcinoma antigen recognized by T-cells 1	0.393027	6.03985	0.000496904	0.0105387
PGM3	5238	phosphoglucomutase 3	-0.583513	6.6404	0.000500111	0.0105834
HDAC10	83933	histone deacetylase 10	0.710293	4.3031	0.000501263	0.0105834
C11orf75	NA	NA	-0.785121	3.08127	0.000501454	0.0105834
ANPEP	290	alanyl aminopeptidase, membrane	1.1127	8.76942	0.000504768	0.0106103
NDUFA5	4698	NADH:ubiquinone oxidoreductase subunit A5	-0.405641	5.2368	0.000505326	0.0106103
CEP170	9859	centrosomal protein 170	-0.689542	6.34583	0.00050618	0.0106103
SLC43A1	8501	solute carrier family 43 member 1	0.699768	3.64878	0.000506964	0.0106103
COL6A3	1293	collagen type VI alpha 3 chain	0.916845	12.0458	0.000507643	0.0106103
FAM49B	51571	family with sequence similarity 49 member B	-0.296518	4.10244	0.000507906	0.0106103
LTB4R	1241	leukotriene B4 receptor	1.48944	2.11193	0.000509241	0.0106103
NCOA7	135112	nuclear receptor coactivator 7	-0.954713	5.98401	0.000509428	0.0106103
PDSS2	57107	prenyl (decaprenyl) diphosphate synthase, subunit 2	-0.318909	3.82251	0.000510072	0.0106103
LOC145820	NA	NA	2.24142	-0.309691	0.000510968	0.010612
BTBD19	149478	BTB domain containing 19	0.654059	3.62989	0.000512164	0.0106198
ARL10	285598	ADP ribosylation factor like GTPase 10	-0.618901	2.20847	0.000514284	0.0106438
CIT	11113	citron rho-interacting serine/threonine kinase	2.93636	2.49881	0.000514955	0.0106438
CSRP1	1465	cysteine and glycine rich protein 1	-1.10513	7.14229	0.000517968	0.0106891
FAM107A	11170	family with sequence similarity 107 member A	3.17584	-1.48649	0.000519739	0.0106997
CLIC6	54102	chloride intracellular channel 6	1.72574	2.61908	0.000520132	0.0106997
UST	10090	uronyl 2-sulfotransferase	-0.487998	4.78465	0.000521836	0.0107076
CHCHD2	51142	coiled-coil-helix-coiled-coil-helix domain containing 2	-0.434448	6.70193	0.000522162	0.0107076
SGMS2	166929	sphingomyelin synthase 2	-0.710085	6.27149	0.000523138	0.010708
NDUFB5	4711	NADH:ubiquinone oxidoreductase subunit B5	-0.520446	5.35689	0.000524194	0.010708
FOXS1	2307	forkhead box S1	-2.52258	0.779127	0.000524653	0.010708
DNAJB14	79982	DnaJ heat shock protein family (Hsp40) member B14	-0.651843	4.59177	0.000528271	0.0107635
PLXNA4	91584	plexin A4	1.05111	2.94661	0.000529474	0.0107635
FMO4	2329	flavin containing monooxygenase 4	1.11788	1.71281	0.000531326	0.0107635
CROCCP3	114819	ciliary rootlet coiled-coil, rootletin pseudogene 3	1.57491	1.35785	0.000531427	0.0107635
ABI3BP	25890	ABI family member 3 binding protein	1.49641	8.33773	0.000533759	0.0107635
TMEM30B	161291	transmembrane protein 30B	1.34916	2.94579	0.000533866	0.0107635
ARHGEF1	9138	Rho guanine nucleotide exchange factor 1	0.424584	5.93452	0.000533926	0.0107635
NRK	203447	Nik related kinase	-2.70921	1.86666	0.000534751	0.0107635
PLA2G6	8398	phospholipase A2 group VI	0.886064	3.363	0.000534822	0.0107635
ADIPOR1	51094	adiponectin receptor 1	-0.414366	6.26892	0.000536849	0.0107768
FYN	2534	FYN proto-oncogene, Src family tyrosine kinase	0.550299	6.71913	0.00053714	0.0107768
RNF112	7732	ring finger protein 112	0.918127	1.34833	0.000541027	0.0108314
CRCP	27297	CGRP receptor component	-0.347565	4.71357	0.000542255	0.0108314
MLL	NA	NA	0.4364	5.75629	0.00054236	0.0108314
TMEM2	23670	transmembrane protein 2	-0.722401	5.68528	0.000543273	0.010833
C1orf198	84886	chromosome 1 open reading frame 198	-0.833229	8.76994	0.000545688	0.0108645
LOC646851	NA	NA	1.22879	0.866358	0.000547548	0.0108848
CDKN1A	1026	cyclin dependent kinase inhibitor 1A	-0.757652	9.61774	0.000548385	0.0108848
C10orf46	NA	NA	-0.362249	5.62879	0.000550404	0.0108925
OGFOD1	55239	2-oxoglutarate and iron dependent oxygenase domain containing 1	-0.392044	5.7575	0.000550448	0.0108925
SLC30A5	64924	solute carrier family 30 member 5	-0.308383	6.1526	0.000552909	0.0109223
ADAM15	8751	ADAM metallopeptidase domain 15	0.445787	5.73547	0.000553636	0.0109223
NBLA00301	NA	NA	0.840018	0.263298	0.000557493	0.0109818
C17orf53	78995	chromosome 17 open reading frame 53	1.22963	0.703976	0.00055913	0.0109974
SLC26A11	284129	solute carrier family 26 member 11	0.584288	4.21776	0.000565105	0.011088
DALRD3	55152	DALR anticodon binding domain containing 3	0.294013	3.98326	0.000565443	0.011088
TOR2A	27433	torsin family 2 member A	0.543199	2.15287	0.000566666	0.0110952
ARHGEF10L	55160	Rho guanine nucleotide exchange factor 10 like	0.484847	4.58663	0.000568222	0.0111089
MFSD7	84179	major facilitator superfamily domain containing 7	0.577829	3.31354	0.000569354	0.0111144
SELM	NA	NA	-0.500639	6.62274	0.000570516	0.0111204
GUSBP11	91316	glucuronidase, beta pseudogene 11	0.700833	3.65963	0.000572009	0.0111214
HELZ	9931	helicase with zinc finger	-0.447691	5.58898	0.000572299	0.0111214
NUS1	116150	NUS1 dehydrodolichyl diphosphate synthase subunit	-0.541837	4.77871	0.000573136	0.0111214
ALDH18A1	5832	aldehyde dehydrogenase 18 family member A1	-0.480137	6.48384	0.000574385	0.0111228
ISLR	3671	immunoglobulin superfamily containing leucine rich repeat	-1.11415	8.26459	0.00057492	0.0111228
PIGS	94005	phosphatidylinositol glycan anchor biosynthesis class S	-0.414284	5.50163	0.000577046	0.0111474
UBE2E2	7325	ubiquitin conjugating enzyme E2 E2	-0.491567	5.58154	0.000578749	0.0111514
ZRANB2	9406	zinc finger RANBP2-type containing 2	0.577883	6.12975	0.000579081	0.0111514
MFAP3	4238	microfibrillar associated protein 3	-0.58281	5.45336	0.000579827	0.0111514
PERP	64065	PERP, TP53 apoptosis effector	0.393283	6.73457	0.000581072	0.0111588
JUND	3727	JunD proto-oncogene, AP-1 transcription factor subunit	0.817007	6.61029	0.000584058	0.0111996
RNPC3	55599	RNA binding region (RNP1, RRM) containing 3	0.935517	3.18433	0.000589442	0.0112701
RAB13	5872	RAB13, member RAS oncogene family	0.562418	7.24717	0.000589467	0.0112701
RDH14	57665	retinol dehydrogenase 14 (all-trans/9-cis/11-cis)	1.98099	0.0947275	0.000594112	0.0113268
TNFRSF14	8764	TNF receptor superfamily member 14	1.30554	4.64355	0.000594175	0.0113268
TRIM47	91107	tripartite motif containing 47	1.88622	3.1105	0.000599251	0.0113744
ARPC1A	10552	actin related protein 2/3 complex subunit 1A	-0.440888	6.61718	0.000599672	0.0113744
ZFAND6	54469	zinc finger AN1-type containing 6	-0.346226	5.35438	0.000599745	0.0113744
XRCC3	7517	X-ray repair cross complementing 3	1.55	1.21965	0.00060017	0.0113744
ANKRD28	23243	ankyrin repeat domain 28	0.441274	6.26419	0.000601665	0.0113748
ZNF579	163033	zinc finger protein 579	0.742592	3.95878	0.000602369	0.0113748
LAMB3	3914	laminin subunit beta 3	1.25803	2.55689	0.00060282	0.0113748
MRPS25	64432	mitochondrial ribosomal protein S25	0.61103	4.87024	0.000604477	0.0113896
HSPA13	6782	heat shock protein family A (Hsp70) member 13	-0.767888	6.69419	0.000606845	0.0114024
SH3D19	152503	SH3 domain containing 19	-0.635616	7.6434	0.000606909	0.0114024
PGM1	5236	phosphoglucomutase 1	-0.987611	7.0022	0.000608212	0.0114084
STX7	8417	syntaxin 7	-0.485	6.34851	0.000608985	0.0114084
BAIAP2L2	80115	BAI1 associated protein 2 like 2	0.769091	2.69537	0.00061348	0.011475
SLC9A9	285195	solute carrier family 9 member A9	1.27964	2.71581	0.000614308	0.011475
STAT6	6778	signal transducer and activator of transcription 6	0.431384	7.70519	0.000619618	0.0115576
RTF1	23168	RTF1 homolog, Paf1/RNA polymerase II complex component	0.348887	6.49056	0.000620567	0.0115587
SMG1	23049	SMG1, nonsense mediated mRNA decay associated PI3K related kinase	0.466559	6.62355	0.000627801	0.0116767
COQ4	51117	coenzyme Q4	0.476951	3.87023	0.000629185	0.0116858
STAM2	10254	signal transducing adaptor molecule 2	-0.457121	5.8101	0.000632274	0.0117119
SELT	NA	NA	-0.476628	5.67393	0.000632396	0.0117119
ELOVL5	60481	ELOVL fatty acid elongase 5	-0.709847	7.5014	0.000633422	0.0117143
ZNF641	121274	zinc finger protein 641	-0.602181	4.11306	0.000636249	0.0117498
NOL12	79159	nucleolar protein 12	0.596744	3.33362	0.000640476	0.0118111
C5orf45	51149	chromosome 5 open reading frame 45	0.779289	2.3808	0.000641746	0.0118178
MED13	9969	mediator complex subunit 13	-0.525977	6.2029	0.000643437	0.0118321
RAB6A	5870	RAB6A, member RAS oncogene family	-0.454138	7.1534	0.000645297	0.0118496
MICAL1	64780	microtubule associated monooxygenase, calponin and LIM domain containing 1	0.700297	6.62825	0.000646238	0.0118501
LURAP1	541468	leucine rich adaptor protein 1	1.09816	0.323866	0.000648651	0.0118776
TOM1L1	10040	target of myb1 like 1 membrane trafficking protein	-0.671155	2.16538	0.000654426	0.0119632
MSX1	4487	msh homeobox 1	0.653525	4.72247	0.000655328	0.0119632
SRSF6	6431	serine and arginine rich splicing factor 6	0.447573	7.50492	0.000656228	0.0119632
CUL9	23113	cullin 9	0.31397	4.63909	0.000657451	0.0119632
AKAP10	11216	A-kinase anchoring protein 10	-0.402032	4.53969	0.000657924	0.0119632
EGLN1	54583	egl-9 family hypoxia inducible factor 1	-0.498143	5.83234	0.0006602	0.0119792
LYPLA1	10434	lysophospholipase I	-0.873442	4.81405	0.00066065	0.0119792
IP6K2	51447	inositol hexakisphosphate kinase 2	0.448493	5.00346	0.000661877	0.0119848
SPHAR	10638	S-phase response (cyclin related)	-0.456002	2.04006	0.000666412	0.0120398
FAF2	23197	Fas associated factor family member 2	-0.429222	6.23283	0.000667619	0.0120398
IER3	8870	immediate early response 3	-1.32921	6.58706	0.000667697	0.0120398
C8orf85	NA	NA	-2.81646	-1.03316	0.000673604	0.0121158
PDRG1	81572	p53 and DNA damage regulated 1	-0.351256	3.66834	0.000673774	0.0121158
C9orf82	NA	NA	-0.360725	4.07503	0.000675161	0.012124
SLC25A29	123096	solute carrier family 25 member 29	0.969338	2.95257	0.000682978	0.0122409
SERPINF1	5176	serpin family F member 1	1.44505	7.05859	0.000683556	0.0122409
BAG1	573	BCL2 associated athanogene 1	0.346342	5.04925	0.000689741	0.0123347
MCM7	4176	minichromosome maintenance complex component 7	0.6411	5.18963	0.000692838	0.0123731
CNTRL	11064	centriolin	0.630308	2.49123	0.00069391	0.0123752
SSPN	8082	sarcospan	-0.980017	5.24748	0.000699439	0.0124392
PEX19	5824	peroxisomal biogenesis factor 19	-0.305192	5.47603	0.000700328	0.0124392
MOB3B	79817	MOB kinase activator 3B	-0.84101	0.605467	0.000700372	0.0124392
CCNL2	81669	cyclin L2	0.679545	7.00688	0.000701323	0.0124392
USP49	25862	ubiquitin specific peptidase 49	1.03381	0.181316	0.0007055	0.0124962
MBNL2	10150	muscleblind like splicing regulator 2	-0.679336	7.43971	0.000706939	0.0125047
DGAT1	8694	diacylglycerol O-acyltransferase 1	0.363362	3.82407	0.000708102	0.0125082
BRD8	10902	bromodomain containing 8	0.403923	5.47745	0.000715601	0.0126061
MAPK6	5597	mitogen-activated protein kinase 6	-0.67221	6.45356	0.000716251	0.0126061
CUX1	1523	cut like homeobox 1	-0.462488	6.42896	0.000716552	0.0126061
TLR4	7099	toll like receptor 4	-0.545688	5.57149	0.000717645	0.0126082
RIOK3	8780	RIO kinase 3	-0.518262	6.58718	0.000721152	0.0126528
PLS3	5358	plastin 3	-0.703199	9.29472	0.000727402	0.0127452
EML3	256364	echinoderm microtubule associated protein like 3	0.524684	5.3925	0.000728923	0.0127517
CDK18	5129	cyclin dependent kinase 18	1.78152	-0.296987	0.000730143	0.0127517
DDX6	1656	DEAD-box helicase 6	-0.512642	7.41783	0.000730715	0.0127517
KIAA0317	NA	NA	-0.28176	5.42781	0.000732316	0.0127625
TIMM8B	26521	translocase of inner mitochondrial membrane 8 homolog B	-0.370014	4.65221	0.000737475	0.0128352
GMDS	2762	GDP-mannose 4,6-dehydratase	0.557586	3.22149	0.000738946	0.0128436
CDC73	79577	cell division cycle 73	-0.642491	5.69017	0.000743842	0.0129012
RNGTT	8732	RNA guanylyltransferase and 5'-phosphatase	-0.421814	4.19967	0.00074424	0.0129012
DENND1B	163486	DENN domain containing 1B	-0.547438	3.44895	0.000746088	0.0129052
LINC00341	79686	long intergenic non-protein coding RNA 341	1.08313	3.39319	0.000746457	0.0129052
PITX2	5308	paired like homeodomain 2	-2.48543	2.8129	0.000747617	0.0129081
NDST1	3340	N-deacetylase and N-sulfotransferase 1	-0.918113	8.38179	0.000751408	0.0129372
RRM2B	50484	ribonucleotide reductase regulatory TP53 inducible subunit M2B	-0.426043	6.13294	0.000752072	0.0129372
JAM2	58494	junctional adhesion molecule 2	-0.945009	3.06272	0.000754207	0.0129372
C5orf46	389336	chromosome 5 open reading frame 46	-3.22515	-0.532514	0.000756367	0.0129372
SRRT	51593	serrate, RNA effector molecule	0.471818	6.30485	0.000756801	0.0129372
FST	10468	follistatin	1.28724	6.58169	0.000757184	0.0129372
MAP3K12	7786	mitogen-activated protein kinase kinase kinase 12	0.717407	5.49533	0.000757383	0.0129372
S1PR3	1903	sphingosine-1-phosphate receptor 3	1.19061	3.21304	0.000757703	0.0129372
LDHA	3939	lactate dehydrogenase A	-0.81155	9.97864	0.000758903	0.0129372
ARAF	369	A-Raf proto-oncogene, serine/threonine kinase	-0.353936	5.44354	0.000759576	0.0129372
KCTD1	284252	potassium channel tetramerization domain containing 1	-0.541666	4.10328	0.000760252	0.0129372
CGNL1	84952	cingulin like 1	1.56924	1.68876	0.000761994	0.0129465
SLC7A2	6542	solute carrier family 7 member 2	2.74496	-0.00700663	0.000762791	0.0129465
FAM40B	NA	NA	1.42953	2.45975	0.000768917	0.0129966
FGFR2	2263	fibroblast growth factor receptor 2	-1.50277	1.58587	0.000769028	0.0129966
SFPQ	6421	splicing factor proline and glutamine rich	0.391629	7.2058	0.000769344	0.0129966
SIDT2	51092	SID1 transmembrane family member 2	-0.639226	5.78928	0.000770085	0.0129966
ZNF117	51351	zinc finger protein 117	1.25926	4.12666	0.000771752	0.0129966
MAMDC2	256691	MAM domain containing 2	-2.64348	3.15842	0.000772362	0.0129966
SH3PXD2A	9644	SH3 and PX domains 2A	-0.829349	8.75057	0.00077274	0.0129966
HIF1A	3091	hypoxia inducible factor 1 alpha subunit	-0.869563	9.98441	0.000775837	0.0130319
SETD4	54093	SET domain containing 4	0.642899	3.61672	0.000776994	0.0130344
TES	26136	testin LIM domain protein	-0.941563	5.25651	0.000779042	0.0130495
CRELD1	78987	cysteine rich with EGF like domains 1	0.859188	3.93754	0.000779958	0.0130495
CCRL1	NA	NA	3.31362	2.36867	0.000783089	0.0130495
CDKN2A	1029	cyclin dependent kinase inhibitor 2A	-0.897041	3.30339	0.000786417	0.0130495
BAIAP2L1	55971	BAI1 associated protein 2 like 1	-1.55231	1.78483	0.000786802	0.0130495
TRIM59	286827	tripartite motif containing 59	-0.990011	4.85913	0.000787541	0.0130495
SNRPA	6626	small nuclear ribonucleoprotein polypeptide A	0.490305	4.71673	0.000787542	0.0130495
RAP1A	5906	RAP1A, member of RAS oncogene family	-0.400009	6.03271	0.000788562	0.0130495
SDSL	113675	serine dehydratase like	-0.447881	2.71469	0.000790897	0.0130495
CEBPB	1051	CCAAT/enhancer binding protein beta	0.795419	6.69015	0.000793089	0.0130495
ZEB2	9839	zinc finger E-box binding homeobox 2	0.486669	6.601	0.000793703	0.0130495
DAPK2	23604	death associated protein kinase 2	1.85004	2.38005	0.000793784	0.0130495
ITGA9	3680	integrin subunit alpha 9	-1.62363	1.21114	0.000794443	0.0130495
KIAA1715	NA	NA	-0.565508	5.76428	0.000794851	0.0130495
DDX51	317781	DEAD-box helicase 51	0.678471	3.72675	0.000795034	0.0130495
RNASEH1	246243	ribonuclease H1	-0.43923	4.51654	0.000797253	0.0130495
LOC100128822	NA	NA	1.14518	1.03931	0.000797436	0.0130495
ARHGAP27	201176	Rho GTPase activating protein 27	1.0697	3.34953	0.000797791	0.0130495
SRP19	6728	signal recognition particle 19	-0.363369	5.04574	0.000798174	0.0130495
CCDC102B	79839	coiled-coil domain containing 102B	2.20878	1.38581	0.000798808	0.0130495
TCHP	84260	trichoplein keratin filament binding	0.372178	4.36514	0.000799866	0.0130495
CD72	971	CD72 molecule	1.08557	0.403963	0.000800768	0.0130495
RNF41	10193	ring finger protein 41	-0.551933	6.09693	0.000800974	0.0130495
NFKB2	4791	nuclear factor kappa B subunit 2	0.605729	4.53734	0.000802295	0.0130546
SPECC1L	23384	sperm antigen with calponin homology and coiled-coil domains 1 like	-0.409446	6.79985	0.000804705	0.0130688
FLJ13197	NA	NA	1.17314	-0.13671	0.000805177	0.0130688
TWIST2	117581	twist family bHLH transcription factor 2	1.44287	4.63123	0.000807506	0.0130811
TMEM180	NA	NA	1.78481	0.669368	0.000807949	0.0130811
OLFML1	283298	olfactomedin like 1	1.77196	5.11215	0.000811531	0.0131228
SPATA13	221178	spermatogenesis associated 13	1.71117	3.31993	0.000814172	0.0131384
GPRASP1	9737	G protein-coupled receptor associated sorting protein 1	1.00185	2.37187	0.00081452	0.0131384
MLKL	197259	mixed lineage kinase domain like	0.690782	3.32869	0.000817581	0.0131715
STARD9	57519	StAR related lipid transfer domain containing 9	1.44107	3.15136	0.000820354	0.0131998
WSB1	26118	WD repeat and SOCS box containing 1	0.738161	6.82057	0.000822879	0.013224
PDF	64146	peptide deformylase (mitochondrial)	1.574	-0.642006	0.000825101	0.0132382
NUDT14	256281	nudix hydrolase 14	0.634295	2.74846	0.000825794	0.0132382
UBE2Q2P1	388165	ubiquitin conjugating enzyme E2 Q2 pseudogene 1	0.642581	2.28337	0.000831548	0.013314
ENTPD5	957	ectonucleoside triphosphate diphosphohydrolase 5	-0.630168	2.72387	0.000834176	0.0133275
CNN2	1265	calponin 2	-0.787769	8.53291	0.000834443	0.0133275
ACAD11	84129	acyl-CoA dehydrogenase family member 11	0.833159	0.594721	0.000839539	0.013358
NPC1	4864	NPC intracellular cholesterol transporter 1	0.63412	7.0341	0.000839571	0.013358
B9D1	27077	B9 domain containing 1	0.601767	2.20421	0.000839774	0.013358
DPH2	1802	DPH2 homolog	-0.294759	3.87412	0.000841597	0.013358
GMCL1	64395	germ cell-less, spermatogenesis associated 1	-0.615224	3.32559	0.000843535	0.013358
SIKE1	80143	suppressor of IKBKE 1	-0.551484	5.42401	0.000844577	0.013358
NFIL3	4783	nuclear factor, interleukin 3 regulated	0.552302	5.74482	0.000845216	0.013358
SRSF2	6427	serine and arginine rich splicing factor 2	0.553326	6.67379	0.000845787	0.013358
RCBTB1	55213	RCC1 and BTB domain containing protein 1	0.272721	5.34087	0.000847107	0.013358
LOC100507632	NA	NA	0.893952	2.9058	0.000847403	0.013358
MELK	9833	maternal embryonic leucine zipper kinase	0.995578	3.54455	0.000848244	0.013358
RNF149	284996	ring finger protein 149	0.417278	5.74983	0.000848684	0.013358
ZNF251	90987	zinc finger protein 251	0.437649	4.22999	0.000852219	0.0133896
FLJ10038	55056	uncharacterized protein FLJ10038	0.950639	2.97615	0.000854022	0.0133896
PVR	5817	poliovirus receptor	-0.754821	6.33881	0.000854101	0.0133896
CDK5RAP3	80279	CDK5 regulatory subunit associated protein 3	0.69788	5.82084	0.00085481	0.0133896
RTKN	6242	rhotekin	0.471563	2.95504	0.000856545	0.0134007
AZI1	NA	NA	0.664288	3.60122	0.000859022	0.0134232
GREB1	9687	growth regulation by estrogen in breast cancer 1	1.08891	1.22645	0.000861361	0.013437
ZFR	51663	zinc finger RNA binding protein	-0.396518	6.99283	0.000863299	0.013437
TOP2A	7153	topoisomerase (DNA) II alpha	2.31834	4.76424	0.000863369	0.013437
ESPL1	9700	extra spindle pole bodies like 1, separase	2.39939	1.14933	0.000864037	0.013437
SOLH	NA	NA	0.5096	4.95996	0.000865431	0.0134426
VKORC1L1	154807	vitamin K epoxide reductase complex subunit 1 like 1	-0.658584	3.79158	0.000870226	0.0134936
CLCN7	1186	chloride voltage-gated channel 7	0.49001	7.11905	0.000873125	0.0134936
CC2D2A	57545	coiled-coil and C2 domain containing 2A	0.315664	4.33748	0.000873697	0.0134936
RPRD1B	58490	regulation of nuclear pre-mRNA domain containing 1B	-0.304493	4.57657	0.000873898	0.0134936
LINC00260	84719	long intergenic non-protein coding RNA 260	3.23504	-1.62063	0.000873903	0.0134936
CIDECP	152302	cell death-inducing DFFA-like effector c pseudogene	-0.360956	2.86766	0.000876832	0.0135147
YKT6	10652	YKT6 v-SNARE homolog (S. cerevisiae)	-0.39699	6.89384	0.000877346	0.0135147
TFB2M	64216	transcription factor B2, mitochondrial	-0.495514	3.65057	0.000879468	0.0135298
FANCL	55120	Fanconi anemia complementation group L	0.579965	2.68886	0.000881317	0.0135298
SEC31B	25956	SEC31 homolog B, COPII coat complex component	1.36223	2.96559	0.000882111	0.0135298
FUT11	170384	fucosyltransferase 11	-0.647715	3.86142	0.000882912	0.0135298
WDR81	124997	WD repeat domain 81	0.34204	6.21018	0.000885579	0.0135298
ACSL5	51703	acyl-CoA synthetase long-chain family member 5	1.12098	2.75335	0.000885792	0.0135298
LOC147804	NA	NA	0.804927	1.85835	0.000886491	0.0135298
DST	667	dystonin	0.828879	7.83919	0.000886655	0.0135298
ZBTB6	10773	zinc finger and BTB domain containing 6	-0.364429	4.00474	0.000891302	0.0135848
B4GALT1	2683	beta-1,4-galactosyltransferase 1	-0.639959	8.50238	0.000893066	0.0135957
THAP6	152815	THAP domain containing 6	-0.440371	3.3581	0.000896257	0.0136284
HDHD3	81932	haloacid dehalogenase like hydrolase domain containing 3	0.687155	3.02006	0.000897985	0.013636
FNDC3B	64778	fibronectin type III domain containing 3B	-0.562182	7.83762	0.000901585	0.013636
MAPK10	5602	mitogen-activated protein kinase 10	1.07404	-0.160987	0.000901598	0.013636
FAM113A	NA	NA	1.00062	4.58915	0.000901651	0.013636
ZNF589	51385	zinc finger protein 589	1.19034	2.82511	0.000902811	0.013636
ZNF767	NA	NA	1.41184	2.87267	0.000903052	0.013636
RHBDF1	64285	rhomboid 5 homolog 1	0.620508	5.93779	0.000906846	0.0136648
PPP1R3B	79660	protein phosphatase 1 regulatory subunit 3B	-0.709286	6.17133	0.000907062	0.0136648
FAM167B	84734	family with sequence similarity 167 member B	1.21118	2.22447	0.000912681	0.0137225
NSUN5P1	155400	NOP2/Sun RNA methyltransferase family member 5 pseudogene 1	0.962416	1.53687	0.000913007	0.0137225
DDX27	55661	DEAD-box helicase 27	0.278945	5.72474	0.000915537	0.01374
MSRB3	253827	methionine sulfoxide reductase B3	-0.521758	7.23	0.000916281	0.01374
MAPKAPK3	7867	mitogen-activated protein kinase-activated protein kinase 3	0.404576	4.57343	0.000919138	0.0137535
TPM2	7169	tropomyosin 2 (beta)	-1.04074	10.1157	0.000919296	0.0137535
NOMO2	283820	NODAL modulator 2	-0.585908	3.83139	0.000923806	0.0137916
SRP9	6726	signal recognition particle 9	-0.326962	6.23679	0.000924664	0.0137916
DNAH1	25981	dynein axonemal heavy chain 1	0.74367	3.25654	0.000925029	0.0137916
LMAN1	3998	lectin, mannose binding 1	-0.652672	7.74853	0.000928528	0.01381
ACOX3	8310	acyl-CoA oxidase 3, pristanoyl	-0.409121	4.05272	0.000929522	0.01381
PRKG1	5592	protein kinase, cGMP-dependent, type I	-0.528723	5.89484	0.000929991	0.01381
HOXA11	3207	homeobox A11	0.493395	3.53079	0.000930513	0.01381
RENBP	5973	renin binding protein	1.24852	3.87245	0.000932316	0.013821
ZNF444	55311	zinc finger protein 444	0.497715	3.51883	0.000935964	0.013831
CGGBP1	8545	CGG triplet repeat binding protein 1	-0.356868	6.81492	0.000936857	0.013831
MORF4L1	10933	mortality factor 4 like 1	-0.500726	7.96549	0.000937168	0.013831
PPME1	51400	protein phosphatase methylesterase 1	-0.889607	5.92029	0.000937241	0.013831
C22orf29	79680	chromosome 22 open reading frame 29	0.349394	4.51815	0.000941602	0.0138796
GCNT3	9245	glucosaminyl (N-acetyl) transferase 3, mucin type	3.94407	-1.242	0.000942713	0.0138802
CTU1	90353	cytosolic thiouridylase subunit 1	1.07062	1.86362	0.000944612	0.0138829
ZNF280B	140883	zinc finger protein 280B	-0.691761	1.34083	0.000945034	0.0138829
FMO3	2328	flavin containing monooxygenase 3	2.12146	1.36482	0.000948556	0.0139189
CIC	23152	capicua transcriptional repressor	0.426095	6.28632	0.000950687	0.0139268
SLC22A23	63027	solute carrier family 22 member 23	-0.57029	5.37328	0.000951744	0.0139268
EDEM1	9695	ER degradation enhancing alpha-mannosidase like protein 1	-0.437966	6.41088	0.000952341	0.0139268
EWSR1	2130	EWS RNA binding protein 1	0.449773	7.15746	0.000953391	0.0139268
AP1S2	8905	adaptor related protein complex 1 sigma 2 subunit	0.597254	4.66424	0.00095482	0.0139268
FBN1	2200	fibrillin 1	-0.771617	11.577	0.000956389	0.0139268
MKI67	4288	marker of proliferation Ki-67	3.00702	4.00714	0.000956593	0.0139268
GPC2	221914	glypican 2	1.34148	-0.0597195	0.000957808	0.0139289
USP46	64854	ubiquitin specific peptidase 46	-0.369722	4.46643	0.000961024	0.0139601
CNOT7	29883	CCR4-NOT transcription complex subunit 7	-0.583943	5.57652	0.000967233	0.0140138
PTAR1	375743	protein prenyltransferase alpha subunit repeat containing 1	-0.503667	5.79226	0.000967907	0.0140138
CRYM	1428	crystallin mu	2.00999	0.146464	0.00096868	0.0140138
CDK14	5218	cyclin dependent kinase 14	-0.918859	5.82607	0.000969035	0.0140138
CEP120	153241	centrosomal protein 120	-0.633593	4.66804	0.000972086	0.0140423
AKTIP	64400	AKT interacting protein	-0.508768	4.09596	0.000976381	0.0140887
SH3BGRL	6451	SH3 domain binding glutamate rich protein like	-0.452312	6.85953	0.000979327	0.0141156
L3MBTL1	26013	l(3)mbt-like 1 (Drosophila)	1.20359	0.552714	0.000980744	0.0141168
C8orf76	84933	chromosome 8 open reading frame 76	-0.436117	1.86901	0.000981584	0.0141168
NRM	11270	nurim (nuclear envelope membrane protein)	0.626087	2.48815	0.000983251	0.0141251
AGFG1	3267	ArfGAP with FG repeats 1	-0.286314	5.72044	0.000984917	0.0141335
BCL9L	283149	B-cell CLL/lymphoma 9-like	-0.497847	7.26937	0.000987543	0.0141519
FAM60A	58516	family with sequence similarity 60 member A	-0.86854	2.35629	0.000988381	0.0141519
ABHD3	171586	abhydrolase domain containing 3	0.793752	2.35963	0.000993848	0.0142021
VIM	7431	vimentin	0.729848	12.6282	0.000994071	0.0142021
FGF2	2247	fibroblast growth factor 2	-1.40352	7.94212	0.00099697	0.0142154
FNDC1	84624	fibronectin type III domain containing 1	-2.10597	7.71445	0.000997185	0.0142154
KLHDC3	116138	kelch domain containing 3	-0.413385	5.91842	0.00100531	0.0143155
SETD7	80854	SET domain containing lysine methyltransferase 7	-0.504269	7.74392	0.00100818	0.0143342
ZNF326	284695	zinc finger protein 326	0.397794	5.14455	0.00100883	0.0143342
JRK	8629	Jrk helix-turn-helix protein	0.57895	3.98607	0.00101007	0.0143361
LYPD6	130574	LY6/PLAUR domain containing 6	-2.04195	1.18493	0.00101123	0.014337
ZNF737	100129842	zinc finger protein 737	0.63043	2.2116	0.00101249	0.0143392
PIK3R2	5296	phosphoinositide-3-kinase regulatory subunit 2	0.491127	6.43078	0.0010156	0.0143676
STMN1	3925	stathmin 1	1.2202	5.40022	0.00101895	0.0143802
ZNF234	10780	zinc finger protein 234	0.452741	3.5657	0.00102182	0.0143802
G3BP2	9908	G3BP stress granule assembly factor 2	-0.537667	7.13742	0.00102223	0.0143802
FYTTD1	84248	forty-two-three domain containing 1	-0.620217	6.49091	0.00102227	0.0143802
UBE2V2	7336	ubiquitin conjugating enzyme E2 V2	-0.407129	5.86218	0.00102243	0.0143802
C17orf100	388327	chromosome 17 open reading frame 100	-0.79039	0.457312	0.00102362	0.0143802
SEC16B	89866	SEC16 homolog B, endoplasmic reticulum export factor	0.77601	2.16882	0.00102478	0.0143802
WDR19	57728	WD repeat domain 19	0.469948	5.1325	0.00102534	0.0143802
RCAN1	1827	regulator of calcineurin 1	-0.829209	7.20419	0.00102935	0.0144209
ZCCHC10	54819	zinc finger CCHC-type containing 10	-0.447509	3.58643	0.00103544	0.0144793
FAM114A1	92689	family with sequence similarity 114 member A1	-0.338409	7.39283	0.00103574	0.0144793
SLC25A32	81034	solute carrier family 25 member 32	-0.438034	5.34596	0.00103816	0.0144974
RAP1B	5908	RAP1B, member of RAS oncogene family	-0.369496	6.19795	0.0010396	0.0145019
ASF1B	55723	anti-silencing function 1B histone chaperone	2.29276	1.12235	0.00104115	0.0145081
USP15	9958	ubiquitin specific peptidase 15	-0.381717	5.72368	0.00104703	0.014525
MYO1E	4643	myosin IE	0.418734	8.21318	0.0010471	0.014525
RAP1GAP2	23108	RAP1 GTPase activating protein 2	-0.755452	-0.289935	0.0010487	0.014525
OSBP2	23762	oxysterol binding protein 2	2.24117	0.0419939	0.00104884	0.014525
RABEPK	10244	Rab9 effector protein with kelch motifs	-0.30209	4.0712	0.00104991	0.014525
TAF6L	10629	TATA-box binding protein associated factor 6 like	0.431802	3.61373	0.00105164	0.014525
SNORD36A	26815	small nucleolar RNA, C/D box 36A	0.966172	0.415043	0.0010521	0.014525
RALGPS2	55103	Ral GEF with PH domain and SH3 binding motif 2	0.881538	5.26853	0.00105258	0.014525
PPARGC1B	133522	PPARG coactivator 1 beta	0.762134	1.32852	0.00105281	0.014525
ETF1	2107	eukaryotic translation termination factor 1	-0.505306	7.25912	0.00105354	0.014525
BCL2L12	83596	BCL2 like 12	0.672802	2.29126	0.0010552	0.0145324
C16orf87	388272	chromosome 16 open reading frame 87	-0.597072	3.04748	0.00105842	0.0145453
VWCE	220001	von Willebrand factor C and EGF domains	1.84309	2.27657	0.0010587	0.0145453
ATP11B	23200	ATPase phospholipid transporting 11B (putative)	-0.493444	6.30354	0.00105949	0.0145453
PNPLA7	375775	patatin like phospholipase domain containing 7	1.01768	2.86594	0.00106734	0.0146341
ZFYVE9	9372	zinc finger FYVE-type containing 9	-0.414196	5.5456	0.00106821	0.0146341
TOMM7	54543	translocase of outer mitochondrial membrane 7	-0.614902	7.09053	0.0010719	0.0146611
YIF1A	10897	Yip1 interacting factor homolog A, membrane trafficking protein	-0.387257	5.9667	0.00107243	0.0146611
GFPT1	2673	glutamine--fructose-6-phosphate transaminase 1	-0.613652	7.62372	0.00107575	0.0146712
DERL1	79139	derlin 1	-0.355835	6.37275	0.00107598	0.0146712
TMEM222	84065	transmembrane protein 222	-0.513528	4.88421	0.00107742	0.0146712
CLCN6	1185	chloride voltage-gated channel 6	0.512118	4.66828	0.00107768	0.0146712
PHLDA1	22822	pleckstrin homology like domain family A member 1	1.78365	5.89239	0.00107887	0.014672
AP5B1	91056	adaptor related protein complex 5 beta 1 subunit	0.490577	4.27738	0.00108018	0.0146744
TMEM167B	56900	transmembrane protein 167B	-0.464928	5.7307	0.00108205	0.0146845
FN1	2335	fibronectin 1	-1.14109	14.5602	0.00108372	0.014686
FAM168B	130074	family with sequence similarity 168 member B	-0.39283	7.25461	0.00108442	0.014686
SLC31A1	1317	solute carrier family 31 member 1	-0.678598	6.5172	0.00108742	0.0147113
CCDC68	80323	coiled-coil domain containing 68	2.67276	-0.458219	0.00109112	0.014746
LOC90834	NA	NA	1.67395	-0.0976279	0.00109275	0.014747
KCTD11	147040	potassium channel tetramerization domain containing 11	-0.289717	4.80521	0.00109346	0.014747
LOC100288637	100288637	OTU deubiquitinase 7A pseudogene	1.10402	0.603865	0.00109846	0.0147991
TRAPPC12	51112	trafficking protein particle complex 12	0.401904	5.14009	0.00110071	0.014814
C3orf38	285237	chromosome 3 open reading frame 38	-0.384478	4.42898	0.00110539	0.0148395
BCL2	596	BCL2, apoptosis regulator	1.09981	3.58437	0.00110631	0.0148395
FMO1	2326	flavin containing monooxygenase 1	3.91001	-0.350512	0.00110736	0.0148395
ZFC3H1	196441	zinc finger C3H1-type containing	0.626539	5.74053	0.00110784	0.0148395
VMAC	400673	vimentin-type intermediate filament associated coiled-coil protein	0.678803	1.89417	0.00110831	0.0148395
NOV	4856	nephroblastoma overexpressed	2.40875	5.9127	0.00111624	0.0149303
TAPBP	6892	TAP binding protein	0.576057	7.04602	0.00112152	0.0149645
LAYN	143903	layilin	-0.705383	5.33524	0.00112447	0.0149645
C21orf56	NA	NA	0.741629	3.22075	0.00112465	0.0149645
ZBTB8OS	339487	zinc finger and BTB domain containing 8 opposite strand	-0.262289	4.02229	0.0011249	0.0149645
CNTNAP1	8506	contactin associated protein 1	0.81394	5.66634	0.00112528	0.0149645
HAUS5	23354	HAUS augmin like complex subunit 5	0.677292	2.70778	0.00112624	0.0149645
RRN3P1	730092	RRN3 homolog, RNA polymerase I transcription factor pseudogene 1	0.897306	1.2201	0.00112686	0.0149645
MPI	4351	mannose phosphate isomerase	-0.470867	4.17322	0.00112933	0.0149821
BAZ1A	11177	bromodomain adjacent to zinc finger domain 1A	0.350734	6.06265	0.00113065	0.0149843
UQCR11	10975	ubiquinol-cytochrome c reductase, complex III subunit XI	-0.38582	6.496	0.00113363	0.0150053
LRRC6	23639	leucine rich repeat containing 6	0.762982	1.58759	0.00113454	0.0150053
KIF14	9928	kinesin family member 14	2.54133	1.48416	0.00113673	0.0150131
C5orf22	55322	chromosome 5 open reading frame 22	-0.481836	4.4982	0.00113753	0.0150131
ADAMTS14	140766	ADAM metallopeptidase with thrombospondin type 1 motif 14	2.7608	2.69824	0.0011388	0.0150131
RC3H2	54542	ring finger and CCCH-type domains 2	-0.557362	4.54287	0.00113976	0.0150131
ACE	1636	angiotensin I converting enzyme	1.10113	4.01354	0.00114116	0.0150164
SEMA4A	64218	semaphorin 4A	0.878859	-0.116553	0.0011476	0.0150737
CDC7	8317	cell division cycle 7	1.07236	1.96464	0.00114826	0.0150737
GALT	2592	galactose-1-phosphate uridylyltransferase	0.516472	3.8104	0.00114931	0.0150737
MED27	9442	mediator complex subunit 27	-0.423796	3.48371	0.00115015	0.0150737
PARP10	84875	poly(ADP-ribose) polymerase family member 10	0.619624	5.0587	0.00115231	0.0150868
CSPG4	1464	chondroitin sulfate proteoglycan 4	2.42126	5.19373	0.00115469	0.0151027
PTP4A1	7803	protein tyrosine phosphatase type IVA, member 1	-0.433228	7.857	0.00115662	0.0151127
FAM54A	NA	NA	1.57702	-0.051156	0.00116064	0.0151501
MZF1	7593	myeloid zinc finger 1	0.595328	3.56527	0.0011653	0.0151791
IFFO1	25900	intermediate filament family orphan 1	1.04704	5.46669	0.00116541	0.0151791
TMEM179B	374395	transmembrane protein 179B	-0.374679	4.9323	0.00116789	0.0151791
YAF2	10138	YY1 associated factor 2	-0.484361	4.30521	0.00116819	0.0151791
RHOBTB1	9886	Rho related BTB domain containing 1	-0.810851	5.76775	0.00116945	0.0151791
PRCD	768206	progressive rod-cone degeneration	1.48529	0.751715	0.00117092	0.0151791
TRIAP1	51499	TP53 regulated inhibitor of apoptosis 1	-0.278278	4.97854	0.00117183	0.0151791
GOLPH3	64083	golgi phosphoprotein 3	-0.440035	6.64176	0.00117379	0.0151791
GHITM	27069	growth hormone inducible transmembrane protein	-0.532414	7.6532	0.00117421	0.0151791
DDX11	1663	DEAD/H-box helicase 11	1.60777	2.08763	0.00117504	0.0151791
LOC644961	NA	NA	1.08797	-0.335219	0.00117571	0.0151791
TOR1A	1861	torsin family 1 member A	-0.330546	5.68034	0.00117875	0.0151811
ATP1B1	481	ATPase Na+/K+ transporting subunit beta 1	-0.998432	4.72606	0.00117877	0.0151811
AFAP1L1	134265	actin filament associated protein 1 like 1	1.41395	3.27313	0.00118039	0.0151811
ATXN1	6310	ataxin 1	-0.569094	5.9211	0.00118115	0.0151811
PGGT1B	5229	protein geranylgeranyltransferase type I subunit beta	-0.504215	3.79984	0.0011817	0.0151811
STX3	6809	syntaxin 3	0.312558	4.97587	0.00118452	0.015199
PPAPDC3	NA	NA	-0.640717	3.26208	0.00118731	0.015199
PREB	10113	prolactin regulatory element binding	0.556421	5.74971	0.00118777	0.015199
APCDD1	147495	APC down-regulated 1	1.68895	0.511558	0.00118777	0.015199
NEDD9	4739	neural precursor cell expressed, developmentally down-regulated 9	-1.21124	4.64946	0.00118987	0.0152109
FAM107B	83641	family with sequence similarity 107 member B	0.800827	3.86351	0.00119179	0.0152205
SGSH	6448	N-sulfoglucosamine sulfohydrolase	0.613296	5.75754	0.00119627	0.0152565
FANCI	55215	Fanconi anemia complementation group I	1.21003	3.27708	0.00119696	0.0152565
METRN	79006	meteorin, glial cell differentiation regulator	0.961362	4.16803	0.00120249	0.0152988
PRKACB	5567	protein kinase cAMP-activated catalytic subunit beta	-0.514603	5.53982	0.00120262	0.0152988
CREB3	10488	cAMP responsive element binding protein 3	-0.422679	5.65179	0.0012039	0.0152988
C7orf60	NA	NA	-0.847296	4.55929	0.00120498	0.0152988
MTRF1L	54516	mitochondrial translational release factor 1 like	-0.480479	3.12254	0.00121003	0.0153388
MEX3B	84206	mex-3 RNA binding family member B	-1.27961	4.83488	0.00121049	0.0153388
CBX7	23492	chromobox 7	0.551248	3.82007	0.00121312	0.0153571
MTMR11	10903	myotubularin related protein 11	0.885726	3.92175	0.00122118	0.0154328
UPF3B	65109	UPF3 regulator of nonsense transcripts homolog B (yeast)	0.550142	4.05313	0.00122236	0.0154328
NUAK1	9891	NUAK family kinase 1	-1.32534	6.46152	0.00122276	0.0154328
RGS17	26575	regulator of G-protein signaling 17	1.03869	-0.229231	0.00122385	0.0154328
MAPRE1	22919	microtubule associated protein RP/EB family member 1	-0.531138	6.78544	0.00122506	0.0154332
NLGN4X	57502	neuroligin 4, X-linked	2.67375	-1.36718	0.00122867	0.0154605
CSAD	51380	cysteine sulfinic acid decarboxylase	1.21707	3.64956	0.00122967	0.0154605
MTMR9LP	339483	myotubularin related protein 9-like, pseudogene	1.29504	3.70976	0.0012308	0.0154605
DNAJC16	23341	DnaJ heat shock protein family (Hsp40) member C16	-0.355606	4.96366	0.00123463	0.0154936
CABIN1	23523	calcineurin binding protein 1	0.379011	5.89979	0.00123857	0.0155215
SNORA31	677814	small nucleolar RNA, H/ACA box 31	1.18053	-0.646334	0.00123924	0.0155215
SORBS2	8470	sorbin and SH3 domain containing 2	-1.30278	4.90196	0.00124104	0.0155291
INPP1	3628	inositol polyphosphate-1-phosphatase	0.399323	4.45055	0.00124346	0.0155302
PILRB	29990	paired immunoglobin-like type 2 receptor beta	0.702402	4.90719	0.00124424	0.0155302
CAPRIN2	65981	caprin family member 2	0.585619	5.3609	0.00124471	0.0155302
GPX8	493869	glutathione peroxidase 8 (putative)	-0.373104	7.80866	0.00124699	0.0155302
C14orf166	51637	chromosome 14 open reading frame 166	-0.42289	6.49713	0.00124822	0.0155302
YWHAG	7532	tyrosine 3-monooxygenase/tryptophan 5-monooxygenase activation protein gamma	-0.468243	8.23831	0.00124934	0.0155302
MYO1D	4642	myosin ID	0.70444	8.79267	0.00125046	0.0155302
IRS1	3667	insulin receptor substrate 1	0.490791	5.65352	0.00125077	0.0155302
HIVEP1	3096	human immunodeficiency virus type I enhancer binding protein 1	-0.627707	5.53562	0.00125256	0.0155302
CCDC47	57003	coiled-coil domain containing 47	-0.366645	6.78856	0.00125307	0.0155302
SDHC	6391	succinate dehydrogenase complex subunit C	-0.411936	5.2305	0.00125512	0.0155408
ANKRD53	79998	ankyrin repeat domain 53	1.11871	-0.407888	0.00125709	0.0155503
FHAD1	114827	forkhead associated phosphopeptide binding domain 1	2.50953	0.395975	0.00126619	0.0156379
SLC6A15	55117	solute carrier family 6 member 15	2.13052	2.65575	0.00126658	0.0156379
MOV10	4343	Mov10 RISC complex RNA helicase	0.496214	4.90391	0.00127184	0.0156881
C4orf27	NA	NA	0.277034	4.1411	0.00127415	0.0156897
OSBPL10	114884	oxysterol binding protein like 10	-0.736059	4.63254	0.00127518	0.0156897
FBLN7	129804	fibulin 7	1.00178	2.78323	0.00127705	0.0156897
CCDC34	91057	coiled-coil domain containing 34	0.793783	3.06478	0.00127784	0.0156897
ANKRD29	147463	ankyrin repeat domain 29	1.81026	1.76518	0.00127801	0.0156897
BTBD10	84280	BTB domain containing 10	-0.332257	5.14579	0.00128017	0.0157014
HNRNPM	4670	heterogeneous nuclear ribonucleoprotein M	0.404541	7.35008	0.00128637	0.0157586
CYP27A1	1593	cytochrome P450 family 27 subfamily A member 1	1.37698	3.6199	0.00128833	0.0157586
C8orf83	NA	NA	-0.40304	4.63366	0.00129123	0.0157586
CHN2	1124	chimerin 2	-1.69604	2.72556	0.00129178	0.0157586
ORC5	5001	origin recognition complex subunit 5	-0.265334	3.74678	0.001292	0.0157586
CHML	1122	CHM like, Rab escort protein 2	-0.755356	4.32932	0.00129285	0.0157586
TERF1	7013	telomeric repeat binding factor 1	-0.472586	4.62285	0.00129332	0.0157586
GRASP	160622	general receptor for phosphoinositides 1 associated scaffold protein	1.03354	2.52091	0.00129566	0.0157596
IFI27	3429	interferon alpha inducible protein 27	-1.24565	4.70471	0.00129583	0.0157596
UBE2K	3093	ubiquitin conjugating enzyme E2 K	-0.330204	6.52343	0.0012992	0.0157804
HEXDC	284004	hexosaminidase D	0.622589	2.53567	0.00129996	0.0157804
MED21	9412	mediator complex subunit 21	-0.400883	4.33573	0.00130445	0.0158133
GPR75	10936	G protein-coupled receptor 75	1.01999	-0.453771	0.0013051	0.0158133
GOLGA7	51125	golgin A7	-0.515424	5.84956	0.00130982	0.0158556
CCNDBP1	23582	cyclin D1 binding protein 1	-0.315135	5.51746	0.00131658	0.0159164
CDC42EP4	23580	CDC42 effector protein 4	0.845935	4.75593	0.00131728	0.0159164
CLIP2	7461	CAP-Gly domain containing linker protein 2	0.594982	6.2178	0.00132228	0.0159619
AASDHPPT	60496	aminoadipate-semialdehyde dehydrogenase-phosphopantetheinyl transferase	-0.393594	5.16058	0.00132495	0.0159746
CHIC2	26511	cysteine rich hydrophobic domain 2	-0.311027	4.17537	0.00132789	0.0159746
SCAF4	57466	SR-related CTD associated factor 4	0.314782	4.99087	0.00132911	0.0159746
NGRN	51335	neugrin, neurite outgrowth associated	-0.408496	6.742	0.00132974	0.0159746
MGC27345	157247	uncharacterized protein MGC27345	0.455249	2.70604	0.00133062	0.0159746
DNAJA3	9093	DnaJ heat shock protein family (Hsp40) member A3	-0.360515	5.26043	0.00133071	0.0159746
TOX	9760	thymocyte selection associated high mobility group box	3.50215	0.580318	0.00133206	0.0159761
CLASRP	11129	CLK4 associating serine/arginine rich protein	0.453268	4.54851	0.00133462	0.015992
LOC100505648	NA	NA	1.14542	0.197325	0.00133644	0.0159991
IL6R	3570	interleukin 6 receptor	1.41208	2.67059	0.00134022	0.0160296
BET1L	51272	Bet1 golgi vesicular membrane trafficking protein like	-0.281964	5.83555	0.00134248	0.0160419
CD36	948	CD36 molecule	1.84192	8.34023	0.00134707	0.0160675
TXNDC11	51061	thioredoxin domain containing 11	-0.327472	5.19064	0.00134741	0.0160675
TAZ	6901	tafazzin	0.479135	3.84534	0.00134844	0.0160675
SSTR1	6751	somatostatin receptor 1	-2.11689	4.34047	0.00134957	0.0160675
COL24A1	255631	collagen type XXIV alpha 1 chain	1.49743	0.711737	0.00135357	0.0161002
CEP192	55125	centrosomal protein 192	0.399944	4.38852	0.0013551	0.0161002
PLCB3	5331	phospholipase C beta 3	0.643547	6.00727	0.00135735	0.0161002
FKBP14	55033	FK506 binding protein 14	-0.447182	4.94906	0.00135759	0.0161002
CDK20	23552	cyclin dependent kinase 20	0.523159	2.67177	0.00135852	0.0161002
LOC100505696	NA	NA	0.815745	2.43293	0.00135974	0.0161002
KIAA0913	NA	NA	0.303793	6.69205	0.00136512	0.0161434
DHRS3	9249	dehydrogenase/reductase 3	-1.49301	6.50448	0.00136587	0.0161434
TMEM22	NA	NA	0.495405	3.36587	0.00137184	0.0161992
ABCD3	5825	ATP binding cassette subfamily D member 3	-0.446188	5.67276	0.0013734	0.0162028
RPN2	6185	ribophorin II	-0.386628	8.23029	0.00137778	0.0162338
LOC729178	NA	NA	1.28914	1.20636	0.00137929	0.0162338
CTTNBP2NL	55917	CTTNBP2 N-terminal like	-0.624543	5.70992	0.00137977	0.0162338
ZBTB40	9923	zinc finger and BTB domain containing 40	0.273442	5.00645	0.00138403	0.0162692
ID2	3398	inhibitor of DNA binding 2, HLH protein	-0.756124	7.44952	0.00138919	0.0162995
LOC100506469	NA	NA	0.969053	1.53293	0.00139015	0.0162995
SEC61G	23480	Sec61 translocon gamma subunit	-0.630119	6.23279	0.00139037	0.0162995
LOC81691	81691	exonuclease NEF-sp	0.952272	1.18651	0.00139659	0.0163554
FKBP9L	NA	NA	0.695831	3.52993	0.0013979	0.0163554
ADSS	159	adenylosuccinate synthase	-0.350792	5.69756	0.00139984	0.0163554
PDHX	8050	pyruvate dehydrogenase complex component X	-0.381317	4.60085	0.00140017	0.0163554
C20orf27	54976	chromosome 20 open reading frame 27	0.415076	4.569	0.00140213	0.0163636
GRPEL2	134266	GrpE like 2, mitochondrial	-0.519408	4.86408	0.00140796	0.0164169
PRPF38B	55119	pre-mRNA processing factor 38B	0.50814	6.12715	0.00141584	0.0164442
MCOLN3	55283	mucolipin 3	1.84942	1.21206	0.00141697	0.0164442
HOXA-AS5	NA	NA	1.03211	1.03713	0.00141771	0.0164442
PLD2	5338	phospholipase D2	0.494072	4.37532	0.00141786	0.0164442
BASP1	10409	brain abundant membrane attached signal protein 1	0.79594	8.61999	0.00141786	0.0164442
MAOB	4129	monoamine oxidase B	1.21048	-0.409315	0.00141905	0.0164442
CCNB2	9133	cyclin B2	1.59238	2.08976	0.00141951	0.0164442
C20orf30	NA	NA	-0.503877	6.73682	0.00142101	0.0164442
FERMT2	10979	fermitin family member 2	-0.475229	8.03108	0.00142381	0.0164442
MMP1	4312	matrix metallopeptidase 1	3.52852	5.53932	0.00142439	0.0164442
ZNF224	7767	zinc finger protein 224	0.584853	3.65995	0.00142462	0.0164442
WSB2	55884	WD repeat and SOCS box containing 2	-0.796529	7.01966	0.00142651	0.0164442
UQCRHL	440567	ubiquinol-cytochrome c reductase hinge protein like	-1.04891	1.08074	0.00142709	0.0164442
MRPS35	60488	mitochondrial ribosomal protein S35	-0.363632	5.37049	0.00142897	0.0164442
POLD1	5424	DNA polymerase delta 1, catalytic subunit	0.601853	3.167	0.00143003	0.0164442
BCL11B	64919	B-cell CLL/lymphoma 11B	2.33233	0.585252	0.00143054	0.0164442
FHOD1	29109	formin homology 2 domain containing 1	0.765751	5.27526	0.00143351	0.016451
UAP1L1	91373	UDP-N-acetylglucosamine pyrophosphorylase 1 like 1	0.740304	5.77713	0.00143395	0.016451
AURKB	9212	aurora kinase B	2.39592	0.801846	0.00143501	0.016451
MRAS	22808	muscle RAS oncogene homolog	-0.711501	6.40568	0.00143619	0.016451
WDR45L	NA	NA	-0.369512	6.26806	0.00143956	0.0164716
INPP5E	56623	inositol polyphosphate-5-phosphatase E	0.445699	4.00776	0.00144052	0.0164716
SETD8	NA	NA	-0.328072	5.05062	0.00144672	0.0165144
SOAT1	6646	sterol O-acyltransferase 1	0.513139	6.9666	0.0014468	0.0165144
RPE	6120	ribulose-5-phosphate-3-epimerase	-0.280577	5.47376	0.0014509	0.0165446
CLIC2	1193	chloride intracellular channel 2	1.75792	3.47505	0.001452	0.0165446
CD47	961	CD47 molecule	0.396338	6.04184	0.00145655	0.0165819
KATNAL1	84056	katanin catalytic subunit A1 like 1	-0.514414	5.47594	0.00146664	0.0166822
CIAPIN1	57019	cytokine induced apoptosis inhibitor 1	-0.286747	4.46614	0.00146928	0.0166831
PYCR1	5831	pyrroline-5-carboxylate reductase 1	-0.937639	6.11284	0.00146928	0.0166831
VDAC2	7417	voltage dependent anion channel 2	-0.554439	5.22022	0.00147117	0.01669
PRKD1	5587	protein kinase D1	-0.562771	5.36603	0.00147358	0.0167027
SLC7A1	6541	solute carrier family 7 member 1	-0.493429	7.15332	0.00147717	0.0167288
PRR5	55615	proline rich 5	0.564419	2.93296	0.00147991	0.0167452
KLHL11	55175	kelch like family member 11	-0.651909	1.12088	0.00148202	0.0167545
LOC100507246	NA	NA	-0.550668	6.12703	0.00149151	0.0168472
KDM5B	10765	lysine demethylase 5B	-0.473207	6.64153	0.00149336	0.0168534
KIF18B	146909	kinesin family member 18B	2.74936	-0.103872	0.00149999	0.0169136
SLC2A1	6513	solute carrier family 2 member 1	-1.31412	5.33012	0.00150321	0.0169352
DHX35	60625	DEAH-box helicase 35	0.381749	3.39137	0.00150697	0.0169629
SHMT1	6470	serine hydroxymethyltransferase 1	1.02144	3.27561	0.00151279	0.017001
HNRNPU-AS1	NA	NA	2.85228	2.33162	0.00151377	0.017001
MSS51	118490	MSS51 mitochondrial translational activator	1.33711	0.571934	0.00151713	0.017001
SCRN1	9805	secernin 1	-0.411798	7.6718	0.00151729	0.017001
ARMCX4	100131755	armadillo repeat containing, X-linked 4	0.925344	3.98659	0.00151749	0.017001
RCOR1	23186	REST corepressor 1	-0.369723	4.91019	0.00151848	0.017001
TMCO6	55374	transmembrane and coiled-coil domains 6	0.541769	2.07897	0.00151984	0.017001
CDK2AP2	10263	cyclin dependent kinase 2 associated protein 2	-0.421274	4.26959	0.00152208	0.017001
SGSM2	9905	small G protein signaling modulator 2	0.437083	5.35786	0.0015231	0.017001
PLEKHG3	26030	pleckstrin homology and RhoGEF domain containing G3	0.913755	2.50687	0.00152624	0.017001
CNEP1R1	255919	CTD nuclear envelope phosphatase 1 regulatory subunit 1	-0.305192	4.50145	0.00152757	0.017001
FANCG	2189	Fanconi anemia complementation group G	0.710426	2.74658	0.00152853	0.017001
TNFAIP8L1	126282	TNF alpha induced protein 8 like 1	0.672297	1.07565	0.00152973	0.017001
TOM1	10043	target of myb1 membrane trafficking protein	-0.284577	6.45432	0.00153007	0.017001
LMBRD2	92255	LMBR1 domain containing 2	-0.678636	3.59722	0.00153117	0.017001
SLC5A3	6526	solute carrier family 5 member 3	0.788389	5.80468	0.00153128	0.017001
TFPI	7035	tissue factor pathway inhibitor	1.33638	5.62038	0.00153472	0.0170246
MIS18BP1	55320	MIS18 binding protein 1	0.365367	4.45818	0.00153816	0.0170482
KRAS	3845	KRAS proto-oncogene, GTPase	-0.525097	5.73732	0.00154223	0.0170788
RAD54L	8438	RAD54-like (S. cerevisiae)	2.65971	0.402883	0.00154599	0.0170981
DLC1	10395	DLC1 Rho GTPase activating protein	-0.74353	7.62019	0.00154754	0.0170981
FCF1	51077	FCF1 rRNA-processing protein	-0.346099	5.77025	0.00154792	0.0170981
RECQL4	9401	RecQ like helicase 4	1.38653	2.02324	0.00155226	0.0171173
SFXN5	94097	sideroflexin 5	0.59405	2.90783	0.00155229	0.0171173
MAT2A	4144	methionine adenosyltransferase 2A	0.356952	7.53318	0.00155591	0.0171319
TPD52L2	7165	tumor protein D52 like 2	-0.284723	7.4928	0.00155702	0.0171319
CDCA2	157313	cell division cycle associated 2	2.04969	1.41725	0.00155757	0.0171319
C4orf48	401115	chromosome 4 open reading frame 48	1.23138	2.71824	0.0015595	0.0171387
NR2C1	7181	nuclear receptor subfamily 2 group C member 1	0.276855	4.53209	0.00156393	0.0171729
SERPINH1	871	serpin family H member 1	-0.730647	10.188	0.00157382	0.0172435
SH3BP4	23677	SH3 domain binding protein 4	-0.558096	7.50573	0.00157399	0.0172435
SNX24	28966	sorting nexin 24	-0.567906	4.11782	0.00157516	0.0172435
ATF2	1386	activating transcription factor 2	-0.501619	5.69321	0.00157567	0.0172435
KIAA0664	NA	NA	0.391438	5.67735	0.00157704	0.017244
CSNK1G3	1456	casein kinase 1 gamma 3	-0.666086	5.91947	0.00157969	0.0172585
DTL	51514	denticleless E3 ubiquitin protein ligase homolog	2.0057	1.59373	0.00158435	0.0172948
CLOCK	9575	clock circadian regulator	-0.701433	4.80982	0.00159169	0.0173604
FEM1A	55527	fem-1 homolog A	-0.289856	4.59937	0.00159337	0.0173642
DOCK11	139818	dedicator of cytokinesis 11	-0.775824	5.86899	0.00159673	0.0173862
RCHY1	25898	ring finger and CHY zinc finger domain containing 1	-0.528329	3.77817	0.00159933	0.0173999
PSPH	5723	phosphoserine phosphatase	-0.525196	4.44263	0.00160333	0.0174184
FHOD3	80206	formin homology 2 domain containing 3	-0.756647	4.39915	0.00160371	0.0174184
ITPKB	3707	inositol-trisphosphate 3-kinase B	0.898016	3.47204	0.00160563	0.0174247
MITD1	129531	microtubule interacting and trafficking domain containing 1	0.426106	3.78593	0.00160993	0.0174568
CLASP2	23122	cytoplasmic linker associated protein 2	-0.396194	5.25927	0.00161339	0.0174797
FAM136A	84908	family with sequence similarity 136 member A	-0.390457	4.57594	0.00161876	0.0175233
AK2	204	adenylate kinase 2	-0.291537	5.83497	0.00162515	0.0175778
ST3GAL1	6482	ST3 beta-galactoside alpha-2,3-sialyltransferase 1	-0.612146	6.04653	0.00162822	0.017589
FAM65C	140876	family with sequence similarity 65 member C	4.2968	0.638669	0.00162889	0.017589
OSBPL9	114883	oxysterol binding protein like 9	-0.537355	6.5764	0.00163219	0.0176068
LARP7	51574	La ribonucleoprotein domain family member 7	0.369722	5.89032	0.00163492	0.0176068
CDHR3	222256	cadherin related family member 3	1.80003	-0.23716	0.00163558	0.0176068
EIF4A3	9775	eukaryotic translation initiation factor 4A3	0.243743	5.85458	0.00163656	0.0176068
HDDC2	51020	HD domain containing 2	-0.34256	5.20206	0.00163754	0.0176068
C17orf57	NA	NA	2.65682	0.984541	0.00163866	0.0176068
YIPF4	84272	Yip1 domain family member 4	-0.337815	5.34859	0.00164019	0.0176087
GADD45B	4616	growth arrest and DNA damage inducible beta	-0.684649	6.67364	0.00164329	0.0176274
GRN	2896	granulin	0.504333	9.16598	0.00164619	0.0176439
HOXC13	3229	homeobox C13	3.62143	-0.982264	0.0016536	0.0176842
STK11IP	114790	serine/threonine kinase 11 interacting protein	0.354398	4.11315	0.00165548	0.0176842
ZNF2	7549	zinc finger protein 2	-0.408221	2.41927	0.00165593	0.0176842
NRBP2	340371	nuclear receptor binding protein 2	0.654889	6.0131	0.00165748	0.0176842
MESDC1	59274	mesoderm development candidate 1	0.656623	3.91448	0.00165868	0.0176842
LOC646719	NA	NA	0.777674	3.11199	0.00165945	0.0176842
MED8	112950	mediator complex subunit 8	-0.367357	5.17427	0.00165947	0.0176842
UBFD1	56061	ubiquitin family domain containing 1	-0.489919	6.19792	0.00166227	0.0176938
ITGB8	3696	integrin subunit beta 8	-1.14731	3.87432	0.00166309	0.0176938
DNAJB9	4189	DnaJ heat shock protein family (Hsp40) member B9	-0.745208	5.49766	0.00166639	0.0177145
ANKRD12	23253	ankyrin repeat domain 12	0.606703	6.96149	0.00166889	0.0177179
BAG4	9530	BCL2 associated athanogene 4	-0.367876	4.64415	0.00166944	0.0177179
TMED4	222068	transmembrane p24 trafficking protein 4	-0.30198	4.65859	0.00167244	0.017726
TCIRG1	10312	T-cell immune regulator 1, ATPase H+ transporting V0 subunit a3	0.809099	6.60096	0.00167478	0.017726
MAP3K6	9064	mitogen-activated protein kinase kinase kinase 6	0.708059	5.16112	0.00167543	0.017726
CCDC61	729440	coiled-coil domain containing 61	0.579379	2.25527	0.00167644	0.017726
KANK2	25959	KN motif and ankyrin repeat domains 2	0.600879	8.0461	0.00167703	0.017726
BUD31	8896	BUD31 homolog	-0.339459	5.87262	0.00167997	0.0177325
NUSAP1	51203	nucleolar and spindle associated protein 1	2.0617	2.72628	0.00168088	0.0177325
NEK2	4751	NIMA related kinase 2	2.26099	0.706684	0.00168173	0.0177325
FRMD4B	23150	FERM domain containing 4B	1.49273	-0.0962585	0.00168923	0.0177971
GOLT1B	51026	golgi transport 1B	-0.582797	6.22909	0.00169347	0.0178274
CSNK1A1	1452	casein kinase 1 alpha 1	-0.452941	7.71057	0.00169626	0.0178423
GNG12	55970	G protein subunit gamma 12	-0.495032	8.33649	0.00169876	0.0178431
BIRC5	332	baculoviral IAP repeat containing 5	2.31233	2.76049	0.00169928	0.0178431
SPG7	6687	SPG7, paraplegin matrix AAA peptidase subunit	0.680234	5.73582	0.00170172	0.0178431
RGN	9104	regucalcin	1.35161	1.20915	0.00170317	0.0178431
CCDC57	284001	coiled-coil domain containing 57	0.518664	3.1034	0.00170327	0.0178431
PDK1	5163	pyruvate dehydrogenase kinase 1	-0.651717	3.76955	0.0017053	0.0178431
PIF1	80119	PIF1 5'-to-3' DNA helicase	0.851139	2.43105	0.00170619	0.0178431
FOXQ1	94234	forkhead box Q1	5.78151	-0.767784	0.00170825	0.0178431
MLL4	NA	NA	0.354718	5.31683	0.00171027	0.0178431
CDC40	51362	cell division cycle 40	-0.505119	4.58172	0.00171115	0.0178431
KIAA1161	57462	KIAA1161	-0.550247	1.28093	0.00171203	0.0178431
ERGIC1	57222	endoplasmic reticulum-golgi intermediate compartment 1	-0.34243	7.52676	0.00171357	0.0178431
PPIA	5478	peptidylprolyl isomerase A	-0.490543	7.93517	0.00171417	0.0178431
MAP4K4	9448	mitogen-activated protein kinase kinase kinase kinase 4	0.352397	8.77171	0.00172114	0.0179013
ZNF414	84330	zinc finger protein 414	0.468778	2.89505	0.00172903	0.0179689
LGALS3	3958	galectin 3	0.500174	7.63184	0.00173168	0.0179821
MXRA7	439921	matrix remodeling associated 7	-0.71028	8.03616	0.00173473	0.0179896
ANKRD44	91526	ankyrin repeat domain 44	-0.705123	3.63423	0.00173795	0.0179896
STK38	11329	serine/threonine kinase 38	-0.411053	7.09107	0.00174029	0.0179896
TGFBR3	7049	transforming growth factor beta receptor 3	1.49064	5.75474	0.00174088	0.0179896
KIF20A	10112	kinesin family member 20A	2.6821	2.80569	0.00174146	0.0179896
FOXRED2	80020	FAD dependent oxidoreductase domain containing 2	0.628674	5.03517	0.00174198	0.0179896
NOTCH2	4853	notch 2	-0.327428	7.98712	0.00174209	0.0179896
LRRC37A4	NA	NA	1.82124	0.165467	0.00174583	0.0180139
SELO	NA	NA	0.436573	4.14764	0.00175421	0.0180675
PPIG	9360	peptidylprolyl isomerase G	0.475461	6.33089	0.00175618	0.0180675
AVEN	57099	apoptosis and caspase activation inhibitor	-0.581478	4.85711	0.00175742	0.0180675
MAP3K8	1326	mitogen-activated protein kinase kinase kinase 8	0.879941	3.82207	0.00175746	0.0180675
IREB2	3658	iron responsive element binding protein 2	-0.385942	5.9683	0.00175797	0.0180675
PRSS30P	124221	protease, serine, 30 pseudogene	2.79655	-0.749397	0.00176367	0.018107
LOC100507373	100507373	uncharacterized LOC100507373	1.29729	0.968539	0.00176461	0.018107
RNF141	50862	ring finger protein 141	-0.378924	5.04964	0.00176857	0.018107
SP110	3431	SP110 nuclear body protein	0.382494	3.82699	0.001772	0.018107
TMED2	10959	transmembrane p24 trafficking protein 2	-0.623013	8.10248	0.0017724	0.018107
CDT1	81620	chromatin licensing and DNA replication factor 1	1.73196	1.36548	0.00177264	0.018107
KIF26B	55083	kinesin family member 26B	-1.33642	4.43696	0.00177529	0.018107
GPR153	387509	G protein-coupled receptor 153	1.3489	3.92692	0.00177567	0.018107
KIAA1407	NA	NA	0.981298	2.24212	0.00177821	0.018107
SBDSP1	155370	Shwachman-Bodian-Diamond syndrome pseudogene 1	-0.337536	5.41214	0.00177886	0.018107
GGA2	23062	golgi associated, gamma adaptin ear containing, ARF binding protein 2	0.411039	5.42775	0.00178171	0.018107
BNIP3L	665	BCL2 interacting protein 3 like	-0.604195	7.73653	0.00178191	0.018107
RNF121	55298	ring finger protein 121	-0.29156	4.45311	0.00178226	0.018107
RSRC1	51319	arginine and serine rich coiled-coil 1	0.50237	4.06439	0.00178483	0.018107
FAM63B	54629	family with sequence similarity 63 member B	-0.578359	4.99307	0.00178495	0.018107
ANKRD23	200539	ankyrin repeat domain 23	0.856002	0.551828	0.00178773	0.018107
CMTM8	152189	CKLF like MARVEL transmembrane domain containing 8	1.37313	-0.420766	0.0017878	0.018107
MBTPS2	51360	membrane bound transcription factor peptidase, site 2	-0.565286	5.13071	0.00178846	0.018107
SNCAIP	9627	synuclein alpha interacting protein	0.555819	1.47274	0.0017896	0.018107
MTMR9	66036	myotubularin related protein 9	-0.469428	4.912	0.00178998	0.018107
CBLN3	643866	cerebellin 3 precursor	0.75288	3.10874	0.00179106	0.018107
MBOAT2	129642	membrane bound O-acyltransferase domain containing 2	-1.1013	6.22101	0.00179367	0.018119
MRPL49	740	mitochondrial ribosomal protein L49	-0.344029	5.09053	0.00179504	0.018119
TOR1AIP1	26092	torsin 1A interacting protein 1	-0.475677	6.36985	0.00180177	0.0181729
RNF213	57674	ring finger protein 213	0.454479	6.90398	0.00180568	0.0181982
UBA7	7318	ubiquitin like modifier activating enzyme 7	0.427224	5.36018	0.00180861	0.0182135
RB1	5925	RB transcriptional corepressor 1	-0.487821	5.69102	0.00181645	0.0182784
GJA5	2702	gap junction protein alpha 5	-1.58772	-0.367611	0.00181814	0.0182812
SEMA4B	10509	semaphorin 4B	0.630309	3.10343	0.00182193	0.0182931
XBP1	7494	X-box binding protein 1	-0.651124	7.03957	0.00182673	0.0182931
C16orf72	29035	chromosome 16 open reading frame 72	-0.482066	6.08589	0.00182685	0.0182931
FLJ31306	NA	NA	0.921377	4.60838	0.0018303	0.0182931
ERCC6L	54821	ERCC excision repair 6 like, spindle assembly checkpoint helicase	2.36936	0.0612653	0.00183047	0.0182931
MC1R	4157	melanocortin 1 receptor	0.834823	2.05842	0.00183076	0.0182931
SHOC2	8036	SHOC2, leucine rich repeat scaffold protein	-0.319184	6.47946	0.00183198	0.0182931
ENO1	2023	enolase 1	-0.449971	9.72685	0.00183322	0.0182931
ACYP1	97	acylphosphatase 1	0.772933	1.64288	0.00183479	0.0182931
NBPF14	25832	neuroblastoma breakpoint family member 14	1.46689	1.8972	0.00183513	0.0182931
SMCR7L	NA	NA	-0.314369	5.61268	0.00183608	0.0182931
CELF6	60677	CUGBP, Elav-like family member 6	1.17266	1.76185	0.0018362	0.0182931
ODF2	4957	outer dense fiber of sperm tails 2	0.485305	5.1531	0.00183962	0.0183131
SFI1	9814	SFI1 centrin binding protein	0.484176	3.3128	0.00184408	0.0183434
CDKN2C	1031	cyclin dependent kinase inhibitor 2C	0.649196	3.70792	0.00184603	0.0183488
OSBPL11	114885	oxysterol binding protein like 11	-0.260662	4.74252	0.00185797	0.0184448
ORMDL1	94101	ORMDL sphingolipid biosynthesis regulator 1	0.384896	5.47864	0.0018588	0.0184448
DCUN1D5	84259	defective in cullin neddylation 1 domain containing 5	-0.326416	5.07407	0.00186115	0.0184448
ACADM	34	acyl-CoA dehydrogenase, C-4 to C-12 straight chain	-0.321928	4.90309	0.00186137	0.0184448
KPTN	11133	kaptin, actin binding protein	0.484171	2.39981	0.00186634	0.01848
RDH10	157506	retinol dehydrogenase 10 (all-trans)	-1.32928	7.44686	0.0018688	0.018482
FAM122C	159091	family with sequence similarity 122C	0.682756	0.297479	0.00186938	0.018482
DHFR	1719	dihydrofolate reductase	1.16224	2.69598	0.00187143	0.0184882
DDIT4	54541	DNA damage inducible transcript 4	-1.46278	7.08089	0.00187681	0.0185214
ALDOA	226	aldolase, fructose-bisphosphate A	-0.390916	9.68753	0.00188029	0.0185214
COL5A2	1290	collagen type V alpha 2 chain	-1.07589	10.3728	0.00188487	0.0185214
USO1	8615	USO1 vesicle transport factor	-0.433859	7.23598	0.00188506	0.0185214
PELP1	27043	proline, glutamate and leucine rich protein 1	0.403898	5.33262	0.0018867	0.0185214
PGM2L1	283209	phosphoglucomutase 2 like 1	-0.509438	4.81185	0.00188679	0.0185214
LOC221442	NA	NA	1.7757	0.323285	0.00188712	0.0185214
PLEKHM1	9842	pleckstrin homology and RUN domain containing M1	0.474693	5.76186	0.00188785	0.0185214
LOC100506123	100506123	uncharacterized LOC100506123	1.87699	0.684704	0.00188786	0.0185214
APBB3	10307	amyloid beta precursor protein binding family B member 3	0.68937	3.68227	0.00188904	0.0185214
SUMO1	7341	small ubiquitin-like modifier 1	-0.46053	6.00422	0.0018913	0.0185296
NSMCE4A	54780	NSE4 homolog A, SMC5-SMC6 complex component	0.485957	3.09853	0.0018986	0.0185871
PTPRN	5798	protein tyrosine phosphatase, receptor type N	-2.0554	2.81472	0.00190616	0.0186471
PEA15	8682	phosphoprotein enriched in astrocytes 15	-0.450167	9.49797	0.00191428	0.0186913
WNK4	65266	WNK lysine deficient protein kinase 4	-1.10083	4.17273	0.00191628	0.0186913
CCDC6	8030	coiled-coil domain containing 6	-0.686011	6.0616	0.00191832	0.0186913
LOC100507421	NA	NA	-1.75888	0.619099	0.00191884	0.0186913
MLL2	NA	NA	0.671708	5.52517	0.00191957	0.0186913
TSGA10	80705	testis specific 10	0.953792	0.458159	0.00191977	0.0186913
SLC30A9	10463	solute carrier family 30 member 9	-0.39491	6.02334	0.00192189	0.0186913
CTSC	1075	cathepsin C	0.816928	6.11846	0.00192273	0.0186913
VOPP1	81552	vesicular, overexpressed in cancer, prosurvival protein 1	-0.416592	5.43845	0.00192362	0.0186913
SCRG1	11341	stimulator of chondrogenesis 1	-1.64821	3.34219	0.00192525	0.0186932
CCDC81	60494	coiled-coil domain containing 81	-1.19282	0.991476	0.00192689	0.0186951
KLHL18	23276	kelch like family member 18	-0.348689	4.23041	0.00192953	0.0187068
LOC440434	440434	aminopeptidase puromycin sensitive pseudogene	0.690518	2.39551	0.0019341	0.0187372
LOC100507463	NA	NA	1.12512	0.342654	0.00193698	0.0187436
FANCD2	2177	Fanconi anemia complementation group D2	1.48607	1.7777	0.00193765	0.0187436
LRP3	4037	LDL receptor related protein 3	0.577933	6.12476	0.00194002	0.0187525
ADCK4	NA	NA	0.359757	3.30993	0.00194365	0.0187737
DAGLA	747	diacylglycerol lipase alpha	0.321891	2.73757	0.00194612	0.0187836
RLIM	51132	ring finger protein, LIM domain interacting	-0.369212	5.99843	0.00194927	0.0188
TPTEP1	387590	transmembrane phosphatase with tensin homology pseudogene 1	-1.18092	1.65776	0.00195524	0.018821
PCNP	57092	PEST proteolytic signal containing nuclear protein	-0.552419	7.04502	0.00195637	0.018821
IDE	3416	insulin degrading enzyme	-0.454935	5.89043	0.001958	0.018821
TYMS	7298	thymidylate synthetase	1.38044	4.26531	0.00195867	0.018821
COX10	1352	COX10, heme A:farnesyltransferase cytochrome c oxidase assembly factor	-0.624987	3.21081	0.00195868	0.018821
NDRG1	10397	N-myc downstream regulated 1	-0.591221	7.57867	0.00196181	0.0188371
KLHL28	54813	kelch like family member 28	-0.500549	4.04945	0.00196354	0.0188399
HBS1L	10767	HBS1 like translational GTPase	-0.290699	5.95744	0.00196755	0.0188644
ACVRL1	94	activin A receptor like type 1	0.576215	5.36396	0.00197067	0.0188804
SKA3	221150	spindle and kinetochore associated complex subunit 3	1.96491	0.964748	0.00197333	0.0188826
PSME3	10197	proteasome activator subunit 3	-0.290687	6.70496	0.00197408	0.0188826
HP1BP3	50809	heterochromatin protein 1 binding protein 3	0.267462	7.34982	0.00197642	0.0188826
ULK3	25989	unc-51 like kinase 3	0.418518	4.3581	0.00197671	0.0188826
PDPK1	5170	3-phosphoinositide dependent protein kinase 1	-0.306117	5.02633	0.00198191	0.0189184
CARD16	114769	caspase recruitment domain family member 16	1.10117	0.829866	0.00198612	0.0189212
TCTN2	79867	tectonic family member 2	0.943433	3.45187	0.00198663	0.0189212
LOC100505761	NA	NA	1.06708	0.00388498	0.00198671	0.0189212
LEPROTL1	23484	leptin receptor overlapping transcript-like 1	-0.331153	5.25622	0.00198803	0.0189212
GSTO2	119391	glutathione S-transferase omega 2	-0.758009	0.893737	0.00198989	0.0189236
PAFAH1B2	5049	platelet activating factor acetylhydrolase 1b catalytic subunit 2	-0.399296	6.70543	0.00199119	0.0189236
TCF4	6925	transcription factor 4	-0.692195	7.68747	0.00199597	0.0189322
RBM4	5936	RNA binding motif protein 4	0.459463	3.70286	0.00199621	0.0189322
WDR90	197335	WD repeat domain 90	0.71832	3.33833	0.00199647	0.0189322
RPP25	54913	ribonuclease P/MRP subunit p25	0.593008	4.17103	0.00200229	0.0189525
FAM116B	NA	NA	0.544541	2.22653	0.00200408	0.0189525
LOC375295	NA	NA	-1.04294	3.51391	0.00200449	0.0189525
HMMR	3161	hyaluronan mediated motility receptor	2.43555	1.65031	0.00200529	0.0189525
KCND3	3752	potassium voltage-gated channel subfamily D member 3	-1.3986	3.14888	0.0020059	0.0189525
GAL3ST4	79690	galactose-3-O-sulfotransferase 4	0.630345	3.62228	0.00200962	0.0189739
NDC80	10403	NDC80, kinetochore complex component	1.49107	2.48199	0.00201569	0.0190174
KHDRBS1	10657	KH RNA binding domain containing, signal transduction associated 1	0.279786	6.9499	0.00201833	0.0190214
LMNA	4000	lamin A/C	0.798447	9.68115	0.00201904	0.0190214
MMP24	10893	matrix metallopeptidase 24	-1.01393	1.89693	0.00202209	0.0190251
SUZ12P	NA	NA	0.769128	1.24636	0.00202378	0.0190251
FGFR1	2260	fibroblast growth factor receptor 1	0.523042	7.33139	0.00202382	0.0190251
ARL4D	379	ADP ribosylation factor like GTPase 4D	-0.674556	4.46626	0.00202596	0.0190314
MMGT1	93380	membrane magnesium transporter 1	-0.663102	5.38364	0.00202901	0.0190354
ACAP1	9744	ArfGAP with coiled-coil, ankyrin repeat and PH domains 1	-0.680762	0.200051	0.00202931	0.0190354
BOC	91653	BOC cell adhesion associated, oncogene regulated	0.849133	4.67424	0.00203602	0.0190556
PRR11	55771	proline rich 11	1.77214	3.37281	0.00203813	0.0190556
PHF20	51230	PHD finger protein 20	-0.272562	5.75606	0.00203905	0.0190556
PACS1	55690	phosphofurin acidic cluster sorting protein 1	-0.432127	6.89291	0.00203997	0.0190556
POLR3K	51728	RNA polymerase III subunit K	-0.402896	2.62117	0.00204118	0.0190556
CEP76	79959	centrosomal protein 76	-0.389451	2.386	0.00204149	0.0190556
LRP5L	91355	LDL receptor related protein 5 like	0.897087	0.988889	0.00204514	0.0190556
FAM113B	NA	NA	-1.1852	1.11875	0.00204995	0.0190556
TFRC	7037	transferrin receptor	-0.547962	8.1064	0.00205011	0.0190556
SELENBP1	8991	selenium binding protein 1	1.56963	3.06693	0.00205023	0.0190556
DMTF1	9988	cyclin D binding myb like transcription factor 1	0.465589	5.49887	0.0020522	0.0190556
KPNA1	3836	karyopherin subunit alpha 1	-0.240884	6.48982	0.00205329	0.0190556
RNF31	55072	ring finger protein 31	0.305294	4.80231	0.0020539	0.0190556
TNFRSF19	55504	TNF receptor superfamily member 19	1.07464	1.40439	0.00205702	0.0190556
GALNT10	55568	polypeptide N-acetylgalactosaminyltransferase 10	-1.10453	6.92709	0.00205713	0.0190556
STX1B	112755	syntaxin 1B	1.11115	0.643318	0.00205762	0.0190556
PDZRN3	23024	PDZ domain containing ring finger 3	0.55968	4.98946	0.00205774	0.0190556
GNA12	2768	G protein subunit alpha 12	-0.454434	6.59704	0.00205784	0.0190556
GLI4	2738	GLI family zinc finger 4	0.753567	2.77082	0.00206406	0.0190716
HSD17B14	51171	hydroxysteroid 17-beta dehydrogenase 14	1.04706	3.63726	0.00206498	0.0190716
PLOD2	5352	procollagen-lysine,2-oxoglutarate 5-dioxygenase 2	-1.33264	7.55056	0.00206499	0.0190716
LOC151534	NA	NA	0.428755	3.15092	0.00206544	0.0190716
API5	8539	apoptosis inhibitor 5	-0.454567	6.48522	0.00207517	0.0191306
LMO4	8543	LIM domain only 4	-0.689836	6.68734	0.0020758	0.0191306
FAM111B	374393	family with sequence similarity 111 member B	2.91821	0.329006	0.00207662	0.0191306
KAT2A	2648	lysine acetyltransferase 2A	0.504879	5.01224	0.00207877	0.0191306
DNHD1	144132	dynein heavy chain domain 1	0.970315	2.97686	0.00207919	0.0191306
ARPP19	10776	cAMP regulated phosphoprotein 19	-0.43276	6.68915	0.00208542	0.0191744
HTR2B	3357	5-hydroxytryptamine receptor 2B	1.26092	4.59027	0.00208971	0.0192002
PLEKHA2	59339	pleckstrin homology domain containing A2	-0.899568	3.84856	0.00209807	0.0192553
ANKRD35	148741	ankyrin repeat domain 35	0.971392	1.37623	0.00209904	0.0192553
PAQR6	79957	progestin and adipoQ receptor family member 6	1.12455	0.171987	0.00210015	0.0192553
INHA	3623	inhibin alpha subunit	1.31551	-0.161876	0.00210359	0.0192733
RPL7L1	285855	ribosomal protein L7 like 1	-0.562408	4.59515	0.00210543	0.0192766
MIER3	166968	MIER family member 3	-0.392186	4.3344	0.00210918	0.0192814
IQGAP3	128239	IQ motif containing GTPase activating protein 3	2.56344	2.67443	0.0021093	0.0192814
MFI2-AS1	100507057	MFI2 antisense RNA 1	0.982874	0.305153	0.00211041	0.0192814
OLFML2B	25903	olfactomedin like 2B	1.52567	5.66686	0.00211566	0.0192957
LRIG3	121227	leucine rich repeats and immunoglobulin like domains 3	0.942504	4.30434	0.00211802	0.0192957
SRXN1	140809	sulfiredoxin 1	-0.594772	5.87495	0.0021183	0.0192957
TCF7	6932	transcription factor 7 (T-cell specific, HMG-box)	1.51322	3.77669	0.00211861	0.0192957
SLC13A4	26266	solute carrier family 13 member 4	2.00646	-1.00545	0.00212016	0.0192957
RAB2B	84932	RAB2B, member RAS oncogene family	-0.269421	4.58796	0.00212137	0.0192957
KLHL29	114818	kelch like family member 29	-0.497627	4.50801	0.00212237	0.0192957
CNTLN	54875	centlein	0.563721	4.0994	0.00212738	0.0193147
FSTL1	11167	follistatin like 1	-0.719268	11.2468	0.00212742	0.0193147
TXNDC9	10190	thioredoxin domain containing 9	-0.386778	5.04503	0.00213453	0.0193409
TRIM13	10206	tripartite motif containing 13	-0.319658	4.75458	0.00213611	0.0193409
ABCA8	10351	ATP binding cassette subfamily A member 8	-1.07608	5.48235	0.00213703	0.0193409
TMCC1	23023	transmembrane and coiled-coil domain family 1	-0.472371	4.6078	0.00214116	0.0193409
POLE	5426	DNA polymerase epsilon, catalytic subunit	0.687377	4.11964	0.00214329	0.0193409
STARD4	134429	StAR related lipid transfer domain containing 4	-0.55631	5.13634	0.0021442	0.0193409
MRPS14	63931	mitochondrial ribosomal protein S14	-0.247604	4.15237	0.00214505	0.0193409
TGFBRAP1	9392	transforming growth factor beta receptor associated protein 1	-0.408936	3.81447	0.00214787	0.0193409
C14orf80	283643	chromosome 14 open reading frame 80	0.990886	0.975655	0.00214807	0.0193409
LOC550112	NA	NA	-0.641008	2.46106	0.00214925	0.0193409
SSU72	29101	SSU72 homolog, RNA polymerase II CTD phosphatase	-0.394021	6.38987	0.00215035	0.0193409
LOC729513	NA	NA	1.18687	1.75371	0.00215036	0.0193409
ATP6V1B1	525	ATPase H+ transporting V1 subunit B1	0.858054	-0.207743	0.00215071	0.0193409
NIPA2	81614	non imprinted in Prader-Willi/Angelman syndrome 2	-0.255068	6.18238	0.00215193	0.0193409
SF3B2	10992	splicing factor 3b subunit 2	0.287199	7.64307	0.00215262	0.0193409
PTS	5805	6-pyruvoyltetrahydropterin synthase	-0.428725	4.48291	0.00215422	0.0193409
KIRREL	55243	kin of IRRE like (Drosophila)	-0.668284	5.92176	0.00215751	0.0193409
PTPRS	5802	protein tyrosine phosphatase, receptor type S	0.363172	6.51262	0.00215787	0.0193409
SYTL2	54843	synaptotagmin like 2	1.18954	4.28374	0.00215858	0.0193409
SRPRB	58477	SRP receptor beta subunit	-0.459884	6.30704	0.0021624	0.0193618
PTPRU	10076	protein tyrosine phosphatase, receptor type U	0.717873	4.31993	0.00216806	0.0193991
ZNF654	55279	zinc finger protein 654	-0.409595	4.80762	0.0021702	0.019405
RAB5A	5868	RAB5A, member RAS oncogene family	-0.287841	6.35974	0.00217622	0.0194244
RMI2	116028	RecQ mediated genome instability 2	1.37626	0.214819	0.00217685	0.0194244
HSF4	3299	heat shock transcription factor 4	1.37345	2.77869	0.00217686	0.0194244
SEC14L2	23541	SEC14 like lipid binding 2	-0.479699	2.96769	0.00218017	0.0194348
THRAP3	9967	thyroid hormone receptor associated protein 3	0.366987	7.39606	0.00218101	0.0194348
DYSF	8291	dysferlin	-1.67958	3.92345	0.00218728	0.0194773
DNALI1	7802	dynein axonemal light intermediate chain 1	0.752217	1.35504	0.00218899	0.0194792
ZNF167	NA	NA	0.514909	2.35944	0.00219234	0.0194932
LOC100132891	NA	NA	-0.952132	5.61385	0.0021936	0.0194932
GTF2H3	2967	general transcription factor IIH subunit 3	-0.573256	4.00221	0.00219585	0.0194932
RNF181	51255	ring finger protein 181	-0.308256	5.11233	0.00219754	0.0194932
ZNF367	195828	zinc finger protein 367	2.07597	1.55018	0.00219807	0.0194932
PPP1R37	284352	protein phosphatase 1 regulatory subunit 37	0.366877	5.29439	0.00220412	0.0195336
ZFP36	7538	ZFP36 ring finger protein	0.720392	5.24561	0.00221145	0.0195588
TRAM1	23471	translocation associated membrane protein 1	-0.421521	8.77413	0.00221206	0.0195588
IL16	3603	interleukin 16	1.61384	0.41249	0.00221215	0.0195588
PCDHGC3	5098	protocadherin gamma subfamily C, 3	0.503851	5.46839	0.00221298	0.0195588
PAG1	55824	phosphoprotein membrane anchor with glycosphingolipid microdomains 1	1.19185	3.15943	0.00221645	0.0195687
RFX8	731220	RFX family member 8, lacking RFX DNA binding domain	2.33204	2.38102	0.00221711	0.0195687
FAM161A	84140	family with sequence similarity 161 member A	0.808828	1.33927	0.0022197	0.0195783
TONSL	4796	tonsoku-like, DNA repair protein	0.980003	2.0618	0.00222483	0.0196101
ENDOG	2021	endonuclease G	0.58937	3.03673	0.00222931	0.0196364
TRIM6	117854	tripartite motif containing 6	-0.638535	2.23383	0.0022336	0.019653
PLBD1	79887	phospholipase B domain containing 1	0.887442	3.45754	0.00223422	0.019653
CDH6	1004	cadherin 6	-2.5312	2.40414	0.00223861	0.0196677
ZBTB41	360023	zinc finger and BTB domain containing 41	-0.459348	5.30453	0.00223892	0.0196677
EAF1	85403	ELL associated factor 1	-0.31306	4.76023	0.00224324	0.0196779
MRPS6	64968	mitochondrial ribosomal protein S6	0.687107	4.9482	0.00224426	0.0196779
KLHDC10	23008	kelch domain containing 10	-0.386943	5.28725	0.00224463	0.0196779
DEPDC7	91614	DEP domain containing 7	0.596746	2.03696	0.00224706	0.019686
ECHDC2	55268	enoyl-CoA hydratase domain containing 2	0.591964	3.91833	0.00225113	0.0197083
TMEM38B	55151	transmembrane protein 38B	0.747989	3.57704	0.00225629	0.0197403
SNORD47	26802	small nucleolar RNA, C/D box 47	1.29643	0.683782	0.00225801	0.0197421
PMP22	5376	peripheral myelin protein 22	0.693351	8.06007	0.00226201	0.0197637
AGPAT1	10554	1-acylglycerol-3-phosphate O-acyltransferase 1	-0.349813	6.22246	0.00226643	0.0197842
LOC100505876	NA	NA	-0.487526	5.88754	0.0022674	0.0197842
AK4	205	adenylate kinase 4	-0.476323	5.20618	0.00227206	0.0198024
RBM18	92400	RNA binding motif protein 18	-0.492537	4.74352	0.00227343	0.0198024
MAK16	84549	MAK16 homolog	-0.394451	4.92332	0.00227637	0.0198024
BPHL	670	biphenyl hydrolase like	0.510302	2.95019	0.00227653	0.0198024
EFNA5	1946	ephrin A5	2.57283	2.5833	0.0022771	0.0198024
CRIPT	9419	CXXC repeat containing interactor of PDZ3 domain	-0.319045	4.22013	0.0022862	0.0198655
GALM	130589	galactose mutarotase	0.562111	3.72937	0.00228741	0.0198655
UBAP1	51271	ubiquitin associated protein 1	-0.348734	6.01767	0.002293	0.0199008
PHF17	NA	NA	-0.92065	6.24795	0.00229911	0.01994
ASNSD1	54529	asparagine synthetase domain containing 1	-0.302522	5.70603	0.00230115	0.01994
FAM177A1	283635	family with sequence similarity 177 member A1	-0.453014	5.85348	0.00230329	0.01994
TSPYL2	64061	TSPY like 2	0.700842	5.66122	0.00230454	0.01994
KIAA1033	23325	KIAA1033	-0.423627	6.69311	0.00230594	0.01994
PPP2R2A	5520	protein phosphatase 2 regulatory subunit Balpha	-0.219215	5.73713	0.00230672	0.01994
SLC12A9	56996	solute carrier family 12 member 9	0.37832	4.54141	0.00231005	0.0199555
RXFP1	59350	relaxin/insulin like family peptide receptor 1	3.54514	-1.36821	0.00232124	0.0200295
SCML1	6322	sex comb on midleg-like 1 (Drosophila)	0.428806	4.06899	0.0023217	0.0200295
TRIM23	373	tripartite motif containing 23	-0.378727	4.4521	0.0023259	0.0200403
SENP5	205564	SUMO1/sentrin specific peptidase 5	-0.262046	5.33201	0.00232604	0.0200403
RELB	5971	RELB proto-oncogene, NF-kB subunit	0.977478	2.67206	0.00233162	0.0200403
ANLN	54443	anillin actin binding protein	2.04868	4.20751	0.00233171	0.0200403
HINT1	3094	histidine triad nucleotide binding protein 1	-0.425677	7.04462	0.00233203	0.0200403
AP4E1	23431	adaptor related protein complex 4 epsilon 1 subunit	-0.491832	5.25676	0.0023322	0.0200403
COL6A2	1292	collagen type VI alpha 2 chain	0.449975	11.9236	0.00233443	0.0200462
YME1L1	10730	YME1 like 1 ATPase	-0.349599	7.64143	0.00233715	0.0200563
HERPUD1	9709	homocysteine inducible ER protein with ubiquitin like domain 1	-0.824406	7.19758	0.00234361	0.0200985
CHD7	55636	chromodomain helicase DNA binding protein 7	-0.660134	1.93044	0.00234924	0.0201335
RBMS2	5939	RNA binding motif single stranded interacting protein 2	-0.300316	5.85417	0.00235841	0.0201987
HSD17B4	3295	hydroxysteroid 17-beta dehydrogenase 4	0.33579	6.49131	0.00236311	0.0202061
TAF2	6873	TATA-box binding protein associated factor 2	-0.351779	5.47813	0.00236346	0.0202061
KIF4A	24137	kinesin family member 4A	2.3487	1.68305	0.00236393	0.0202061
CLDN23	137075	claudin 23	2.19087	2.09297	0.00236933	0.0202122
TBC1D8B	54885	TBC1 domain family member 8B	-0.382061	4.82964	0.00236956	0.0202122
FAM73A	NA	NA	-0.496275	4.47901	0.00237162	0.0202122
GNB4	59345	G protein subunit beta 4	-0.630762	7.12959	0.00237265	0.0202122
CNIH3	149111	cornichon family AMPA receptor auxiliary protein 3	1.85589	2.46083	0.00237342	0.0202122
PBX2	5089	PBX homeobox 2	0.285654	5.2687	0.00237397	0.0202122
LDB1	8861	LIM domain binding 1	0.345258	5.8853	0.00238253	0.0202717
LINGO2	158038	leucine rich repeat and Ig domain containing 2	-3.36193	-0.832425	0.00239433	0.0203247
MCM2	4171	minichromosome maintenance complex component 2	0.911133	3.57845	0.00239521	0.0203247
KPNA3	3839	karyopherin subunit alpha 3	-0.489784	6.50003	0.00239893	0.0203247
TBC1D10A	83874	TBC1 domain family member 10A	-0.275276	3.76079	0.00239905	0.0203247
LOC255167	NA	NA	-2.54973	0.528121	0.00240137	0.0203247
TROAP	10024	trophinin associated protein	2.56948	0.718079	0.00240171	0.0203247
CWC27	10283	CWC27 spliceosome associated protein homolog	0.239992	4.76045	0.00240233	0.0203247
MKNK1	8569	MAP kinase interacting serine/threonine kinase 1	0.426567	4.33155	0.00240321	0.0203247
NMD3	51068	NMD3 ribosome export adaptor	-0.531324	5.67703	0.00240451	0.0203247
CTIF	9811	cap binding complex dependent translation initiation factor	-0.589868	7.25975	0.0024047	0.0203247
PRC1	9055	protein regulator of cytokinesis 1	1.71257	3.98961	0.00240595	0.0203247
POLR3B	55703	RNA polymerase III subunit B	-0.287772	4.34325	0.00240851	0.0203332
LOC100270804	100270804	uncharacterized LOC100270804	1.76972	-0.474095	0.00241023	0.0203344
SCAMP1	9522	secretory carrier membrane protein 1	-0.460007	5.95419	0.00241476	0.0203522
CA5BP1	340591	carbonic anhydrase 5B pseudogene 1	-0.405324	2.58682	0.00241547	0.0203522
LOX	4015	lysyl oxidase	-0.680628	11.0951	0.00242179	0.0203708
EXOSC1	51013	exosome component 1	-0.289315	4.27726	0.00242227	0.0203708
RHOBTB3	22836	Rho related BTB domain containing 3	-0.639281	7.40834	0.00242507	0.0203708
FAM115A	NA	NA	-0.487503	4.99185	0.00242602	0.0203708
PEX2	5828	peroxisomal biogenesis factor 2	-0.293944	5.0188	0.00242756	0.0203708
SNHG8	100093630	small nucleolar RNA host gene 8	-0.655987	5.58173	0.00242908	0.0203708
SH3PXD2B	285590	SH3 and PX domains 2B	0.599501	6.98469	0.00242939	0.0203708
GTF2A1	2957	general transcription factor IIA subunit 1	-0.623872	3.70633	0.00243042	0.0203708
PARVA	55742	parvin alpha	-0.508969	8.65304	0.00243214	0.0203708
MTHFD1	4522	methylenetetrahydrofolate dehydrogenase, cyclohydrolase and formyltetrahydrofolate synthetase 1	0.37458	6.0018	0.00243638	0.0203708
SEMA3E	9723	semaphorin 3E	1.79781	1.49689	0.00243662	0.0203708
TMEM97	27346	transmembrane protein 97	0.740463	4.1301	0.00243771	0.0203708
SIX2	10736	SIX homeobox 2	1.03992	2.48133	0.00243804	0.0203708
LPAR6	10161	lysophosphatidic acid receptor 6	0.968806	2.1065	0.00244219	0.0203923
ISCA1	81689	iron-sulfur cluster assembly 1	-0.408647	4.56702	0.00244412	0.0203954
TWIST1	7291	twist family bHLH transcription factor 1	0.619813	5.31002	0.00244994	0.02042
GTSE1	51512	G2 and S-phase expressed 1	2.24473	1.49348	0.00245052	0.02042
LOC389906	389906	zinc finger protein 839 pseudogene	0.594978	0.880246	0.00245178	0.02042
KIF7	374654	kinesin family member 7	0.57136	5.29264	0.00245593	0.0204414
WASF1	8936	WAS protein family member 1	-0.547457	5.27154	0.00245996	0.0204461
TAGLN	6876	transgelin	-1.14255	10.3139	0.00246047	0.0204461
PNKP	11284	polynucleotide kinase 3'-phosphatase	0.502906	4.51609	0.00246174	0.0204461
HERC1	8925	HECT and RLD domain containing E3 ubiquitin protein ligase family member 1	0.403264	5.62266	0.00246278	0.0204461
PKMYT1	9088	protein kinase, membrane associated tyrosine/threonine 1	2.69054	0.823596	0.00246938	0.0204878
FRMD6-AS1	145438	FRMD6 antisense RNA 1	1.17782	0.842128	0.00247499	0.0205212
ZNRF2	223082	zinc and ring finger 2	0.444656	2.95854	0.00249276	0.0206479
HLA-F	3134	major histocompatibility complex, class I, F	0.986149	2.40265	0.00249343	0.0206479
AP3M1	26985	adaptor related protein complex 3 mu 1 subunit	-0.300361	5.69828	0.00250265	0.0206552
TIMM17A	10440	translocase of inner mitochondrial membrane 17 homolog A (yeast)	-0.483224	6.03829	0.00250372	0.0206552
GLI3	2737	GLI family zinc finger 3	0.771163	4.83609	0.00250424	0.0206552
TAF3	83860	TATA-box binding protein associated factor 3	0.388616	3.95088	0.00250433	0.0206552
WDR25	79446	WD repeat domain 25	-0.4553	3.14769	0.00250481	0.0206552
EXO1	9156	exonuclease 1	1.70729	0.898261	0.00250634	0.0206552
LOC387647	NA	NA	-0.639946	4.36272	0.00250653	0.0206552
TTC13	79573	tetratricopeptide repeat domain 13	-0.447129	4.11266	0.00250703	0.0206552
GRHPR	9380	glyoxylate and hydroxypyruvate reductase	-0.230422	5.79562	0.0025088	0.0206567
MCM3	4172	minichromosome maintenance complex component 3	0.604941	4.72791	0.00251815	0.020711
ERN1	2081	endoplasmic reticulum to nucleus signaling 1	-0.832953	2.72003	0.00251859	0.020711
STRAP	11171	serine/threonine kinase receptor associated protein	-0.489868	7.26533	0.0025233	0.0207367
HOXB13	10481	homeobox B13	6.49047	-2.0511	0.00252988	0.0207776
PPP1R13L	10848	protein phosphatase 1 regulatory subunit 13 like	-0.884593	5.18056	0.00253687	0.0208219
USP12	219333	ubiquitin specific peptidase 12	-0.322814	4.7616	0.00254146	0.0208464
ZNF608	57507	zinc finger protein 608	0.67247	2.49508	0.00254387	0.020853
SLC2A9	56606	solute carrier family 2 member 9	-0.565536	0.821185	0.00255348	0.0209186
BUB1B	701	BUB1 mitotic checkpoint serine/threonine kinase B	2.51029	1.69771	0.00255937	0.0209493
BAMBI	25805	BMP and activin membrane bound inhibitor	-1.17372	5.20801	0.00256045	0.0209493
PRKD2	25865	protein kinase D2	0.270465	4.65869	0.00256921	0.0209746
RAB14	51552	RAB14, member RAS oncogene family	-0.30917	6.75474	0.00256966	0.0209746
SBNO2	22904	strawberry notch homolog 2	0.271965	6.12523	0.00257148	0.0209746
NUBPL	80224	nucleotide binding protein like	-0.428746	3.70963	0.00257403	0.0209746
PSMD11	5717	proteasome 26S subunit, non-ATPase 11	-0.288468	5.48326	0.00257543	0.0209746
DKFZP586I1420	222161	uncharacterized protein DKFZp586I1420	0.655771	1.39618	0.00257571	0.0209746
CHDH	55349	choline dehydrogenase	1.97906	-0.0231338	0.00257683	0.0209746
APPL2	55198	adaptor protein, phosphotyrosine interacting with PH domain and leucine zipper 2	0.304763	6.40616	0.0025775	0.0209746
CEP290	80184	centrosomal protein 290	0.464532	5.20823	0.00257806	0.0209746
TEAD1	7003	TEA domain transcription factor 1	-0.526422	7.94703	0.00258022	0.020979
KCP	375616	kielin/chordin-like protein	2.06315	1.61652	0.00258341	0.0209918
KIAA1109	84162	KIAA1109	0.509267	6.21632	0.00259479	0.0210607
C1QTNF6	114904	C1q and tumor necrosis factor related protein 6	0.970111	3.92276	0.00259513	0.0210607
RSPRY1	89970	ring finger and SPRY domain containing 1	-0.45434	4.56463	0.00260547	0.0211312
ARPC5	10092	actin related protein 2/3 complex subunit 5	-0.61084	7.79681	0.00260773	0.0211312
WISP2	8839	WNT1 inducible signaling pathway protein 2	2.10655	6.82159	0.00260901	0.0211312
HINT3	135114	histidine triad nucleotide binding protein 3	-0.505186	5.12156	0.00261031	0.0211312
TTLL4	9654	tubulin tyrosine ligase like 4	0.334598	3.39289	0.00261634	0.0211668
DACT1	51339	dishevelled binding antagonist of beta catenin 1	-2.0122	6.88603	0.00261953	0.0211794
MED6	10001	mediator complex subunit 6	-0.299557	4.13039	0.00263126	0.0212427
WDR27	253769	WD repeat domain 27	0.663854	2.55866	0.0026313	0.0212427
BRF1	2972	BRF1, RNA polymerase III transcription initiation factor 90 kDa subunit	0.364529	4.48287	0.00263226	0.0212427
SLC38A2	54407	solute carrier family 38 member 2	-0.5139	10.2042	0.0026359	0.0212589
CG030	NA	NA	1.64195	-0.695993	0.00264004	0.0212791
SOS2	6655	SOS Ras/Rho guanine nucleotide exchange factor 2	-0.377602	5.20983	0.00264706	0.0213225
BRCA1	672	BRCA1, DNA repair associated	0.853767	2.70021	0.00265386	0.0213497
SPINT2	10653	serine peptidase inhibitor, Kunitz type 2	-1.41541	1.42628	0.00265418	0.0213497
GK5	256356	glycerol kinase 5 (putative)	0.482322	4.72136	0.00265691	0.0213497
ZNF770	54989	zinc finger protein 770	-0.521924	6.14244	0.00265821	0.0213497
ZNF561	93134	zinc finger protein 561	-0.390382	5.01052	0.00265937	0.0213497
MIR3648	NA	NA	3.47367	-1.43448	0.0026603	0.0213497
CSGALNACT1	55790	chondroitin sulfate N-acetylgalactosaminyltransferase 1	1.01166	2.08586	0.00267133	0.021425
EIF2S2	8894	eukaryotic translation initiation factor 2 subunit beta	-0.515502	7.59721	0.00267967	0.0214709
PRPF4B	8899	pre-mRNA processing factor 4B	0.332533	6.49377	0.00268039	0.0214709
SEC24A	10802	SEC24 homolog A, COPII coat complex component	-0.432561	5.88085	0.00268355	0.0214709
ERCC4	2072	ERCC excision repair 4, endonuclease catalytic subunit	-0.366504	4.26398	0.00268386	0.0214709
KIAA1683	80726	KIAA1683	0.998635	0.573811	0.00268536	0.0214709
SNX22	79856	sorting nexin 22	-0.615036	2.67508	0.00268733	0.0214709
ZNF644	84146	zinc finger protein 644	-0.461709	5.23142	0.00268861	0.0214709
HEG1	57493	heart development protein with EGF like domains 1	-0.596012	8.96335	0.00269181	0.0214833
POLQ	10721	DNA polymerase theta	2.13262	1.14016	0.00269431	0.02149
PIGN	23556	phosphatidylinositol glycan anchor biosynthesis class N	-0.472586	4.71025	0.00270985	0.0215929
NANS	54187	N-acetylneuraminate synthase	-0.222402	5.15984	0.00271053	0.0215929
OSBP	5007	oxysterol binding protein	-0.249514	6.10269	0.00271422	0.0216034
FAM81A	145773	family with sequence similarity 81 member A	1.02362	-0.0332018	0.00271536	0.0216034
MVP	9961	major vault protein	0.538381	8.17909	0.00271684	0.0216034
UTP20	27340	UTP20, small subunit processome component	0.228719	5.03901	0.00271875	0.0216054
SLC1A3	6507	solute carrier family 1 member 3	0.813852	3.53543	0.00272272	0.0216238
EPM2AIP1	9852	EPM2A interacting protein 1	0.580508	5.3217	0.00272874	0.0216583
PRKAA1	5562	protein kinase AMP-activated catalytic subunit alpha 1	-0.250147	6.61381	0.00273298	0.0216767
CUL5	8065	cullin 5	-0.387293	5.74006	0.00273439	0.0216767
SSH1	54434	slingshot protein phosphatase 1	-0.561174	7.00599	0.00273816	0.0216928
GLOD4	51031	glyoxalase domain containing 4	0.217676	5.2465	0.00274288	0.0216928
VTA1	51534	vesicle trafficking 1	-0.368094	5.69907	0.00274397	0.0216928
PRPF39	55015	pre-mRNA processing factor 39	0.42969	4.85355	0.00274433	0.0216928
RAD9A	5883	RAD9 checkpoint clamp component A	0.74097	2.1164	0.00274476	0.0216928
TTF2	8458	transcription termination factor 2	0.375821	3.5306	0.00275042	0.0217116
BAG5	9529	BCL2 associated athanogene 5	-0.366268	5.34612	0.00275048	0.0217116
CASC5	NA	NA	1.9632	1.44668	0.00275373	0.0217201
ST7-AS1	93653	ST7 antisense RNA 1	1.22107	-0.252106	0.0027549	0.0217201
MRPL19	9801	mitochondrial ribosomal protein L19	-0.341251	5.32513	0.00275856	0.021726
OLFML2A	169611	olfactomedin like 2A	3.10299	3.55198	0.00276208	0.021726
ZDHHC7	55625	zinc finger DHHC-type containing 7	0.608842	7.02234	0.00276214	0.021726
OAS2	4939	2'-5'-oligoadenylate synthetase 2	1.43338	2.57571	0.00276233	0.021726
CMYA5	202333	cardiomyopathy associated 5	1.00494	1.5402	0.00276843	0.0217608
MDFI	4188	MyoD family inhibitor	-2.67026	0.147204	0.00277296	0.0217833
ZNF141	7700	zinc finger protein 141	0.803002	0.566003	0.00278363	0.0218539
CD82	3732	CD82 molecule	1.59573	2.07212	0.00278584	0.021858
SPTLC3	55304	serine palmitoyltransferase long chain base subunit 3	1.34552	2.14239	0.00279084	0.0218743
LGMN	5641	legumain	-0.766033	7.74754	0.00279285	0.0218743
MCM10	55388	minichromosome maintenance 10 replication initiation factor	2.34738	0.315671	0.00279297	0.0218743
RNF144A	9781	ring finger protein 144A	1.90803	2.88524	0.0028034	0.0219428
SNAI1	6615	snail family transcriptional repressor 1	-1.10439	3.13404	0.00280552	0.0219462
LOC401320	401320	uncharacterized LOC401320	1.08134	2.53987	0.00281411	0.021997
HSP90AB3P	3327	heat shock protein 90 alpha family class B member 3, pseudogene	0.839902	-0.226978	0.0028154	0.021997
SLC35B3	51000	solute carrier family 35 member B3	-0.329448	5.331	0.00281972	0.0220102
SLC25A35	399512	solute carrier family 25 member 35	0.851825	1.03066	0.00282047	0.0220102
ING5	84289	inhibitor of growth family member 5	0.413793	3.54784	0.00282242	0.0220121
PPP6C	5537	protein phosphatase 6 catalytic subunit	-0.325871	5.88193	0.00282842	0.0220457
CD2AP	23607	CD2 associated protein	-0.427514	5.22356	0.00283249	0.022056
MIR612	693197	microRNA 612	1.4261	0.273712	0.0028343	0.022056
MIAT	440823	myocardial infarction associated transcript (non-protein coding)	1.06075	0.0913042	0.00283767	0.022056
FUBP1	8880	far upstream element binding protein 1	0.430314	5.53513	0.00283796	0.022056
RNF144B	255488	ring finger protein 144B	-0.946641	2.08767	0.00284179	0.022056
ATG13	9776	autophagy related 13	-0.412271	6.33096	0.0028428	0.022056
MUC1	4582	mucin 1, cell surface associated	0.817425	4.12379	0.00284314	0.022056
FBXO28	23219	F-box protein 28	-0.430053	5.30336	0.00284331	0.022056
HIPK1	204851	homeodomain interacting protein kinase 1	-0.341196	5.83568	0.0028548	0.0221319
DDX39A	10212	DEAD-box helicase 39A	0.501572	5.16904	0.00285657	0.0221325
ZNF295	NA	NA	-0.336035	4.47004	0.00286268	0.0221666
SKAP2	8935	src kinase associated phosphoprotein 2	-0.712232	5.44783	0.00287156	0.0222221
DDX60	55601	DEXD/H-box helicase 60	0.739766	3.46116	0.00287449	0.0222259
ADAT2	134637	adenosine deaminase, tRNA specific 2	0.871013	2.36089	0.00287684	0.0222259
MXD3	83463	MAX dimerization protein 3	1.11368	1.79854	0.00287717	0.0222259
SMC3	9126	structural maintenance of chromosomes 3	0.296517	6.17115	0.00288409	0.0222562
ZC3H13	23091	zinc finger CCCH-type containing 13	0.449921	6.95346	0.00288453	0.0222562
AMMECR1L	83607	AMMECR1 like	-0.266924	5.38647	0.0028907	0.022281
HAUS4	54930	HAUS augmin like complex subunit 4	0.473075	3.55364	0.00289278	0.022281
2002-03-01	54996	mitochondrial amidoxime reducing component 2	0.481338	2.25936	0.00289287	0.022281
NCAPG2	54892	non-SMC condensin II complex subunit G2	0.986265	3.82068	0.00289465	0.0222815
ATXN7L2	127002	ataxin 7 like 2	1.03032	2.34065	0.00289827	0.0222961
DSE	29940	dermatan sulfate epimerase	-0.988952	7.31175	0.00290135	0.0223066
TRIM63	84676	tripartite motif containing 63	4.57713	-1.30398	0.00290969	0.0223515
ERGIC3	51614	ERGIC and golgi 3	-0.344261	7.26545	0.00291064	0.0223515
VAPB	9217	VAMP associated protein B and C	-0.384305	5.75806	0.00291919	0.022392
APBB2	323	amyloid beta precursor protein binding family B member 2	-0.605801	6.06155	0.00291935	0.022392
GK	2710	glycerol kinase	0.695412	1.36859	0.00292244	0.0223977
GNE	10020	glucosamine (UDP-N-acetyl)-2-epimerase/N-acetylmannosamine kinase	-0.298323	5.02618	0.0029251	0.0223977
C12orf4	57102	chromosome 12 open reading frame 4	-0.370627	4.83069	0.00292634	0.0223977
MAP3K7	6885	mitogen-activated protein kinase kinase kinase 7	-0.320346	5.71382	0.00292698	0.0223977
MCC	4163	mutated in colorectal cancers	0.562721	4.50688	0.00292921	0.0224016
RAD51AP1	10635	RAD51 associated protein 1	1.46623	1.3232	0.00293095	0.0224017
MBD5	55777	methyl-CpG binding domain protein 5	-0.430413	3.51085	0.00293438	0.0224116
RUFY3	22902	RUN and FYVE domain containing 3	0.476326	5.78232	0.0029357	0.0224116
ZNF318	24149	zinc finger protein 318	0.253677	4.95696	0.0029401	0.0224271
TSC22D1	8848	TSC22 domain family member 1	-0.346578	6.96926	0.00294118	0.0224271
NRXN2	9379	neurexin 2	1.59843	0.713935	0.00294759	0.0224628
RBM25	58517	RNA binding motif protein 25	0.616026	7.13069	0.00295262	0.0224826
SLC2A8	29988	solute carrier family 2 member 8	1.63292	0.0346181	0.00295441	0.0224826
NLRC5	84166	NLR family CARD domain containing 5	0.700798	4.46081	0.00295536	0.0224826
RASA3	22821	RAS p21 protein activator 3	0.364248	6.58503	0.00296493	0.0225311
LBH	81606	limb bud and heart development	-1.14399	6.6589	0.00296715	0.0225311
TRAF4	9618	TNF receptor associated factor 4	-0.431366	4.72884	0.00296716	0.0225311
NREP	9315	neuronal regeneration related protein	-1.4351	7.67868	0.00296951	0.0225311
NTAN1	123803	N-terminal asparagine amidase	0.401112	5.33434	0.00297109	0.0225311
CPEB1	64506	cytoplasmic polyadenylation element binding protein 1	0.515147	2.78477	0.00297262	0.0225311
FAM84A	151354	family with sequence similarity 84 member A	-0.986219	0.527025	0.00297387	0.0225311
ANKRD26	22852	ankyrin repeat domain 26	0.403555	4.90818	0.002977	0.0225416
RRM2	6241	ribonucleotide reductase regulatory subunit M2	2.36736	3.05026	0.00299228	0.0226441
EPHB6	2051	EPH receptor B6	1.2307	0.64971	0.0029994	0.0226583
FAM83G	644815	family with sequence similarity 83 member G	-0.550755	3.45415	0.00300055	0.0226583
ZCCHC6	79670	zinc finger CCHC-type containing 6	-0.315238	5.37303	0.00300154	0.0226583
SAFB	6294	scaffold attachment factor B	0.352969	6.14257	0.00300223	0.0226583
ZCCHC14	23174	zinc finger CCHC-type containing 14	0.678196	6.19942	0.00300286	0.0226583
IKZF5	64376	IKAROS family zinc finger 5	-0.609708	2.44996	0.0030139	0.0227284
PPIB	5479	peptidylprolyl isomerase B	-0.36703	9.37666	0.00301576	0.0227292
ECE2	9718	endothelin converting enzyme 2	-0.570175	1.46536	0.00301785	0.0227318
ALDH3B1	221	aldehyde dehydrogenase 3 family member B1	0.49089	4.51513	0.0030211	0.0227391
C2	717	complement C2	1.77847	3.85038	0.0030225	0.0227391
PSEN2	5664	presenilin 2	0.859923	3.47109	0.00302407	0.0227391
APOL2	23780	apolipoprotein L2	0.4639	5.76852	0.00303125	0.0227682
CCDC150	284992	coiled-coil domain containing 150	1.47076	0.703682	0.00303499	0.0227682
KIAA0090	NA	NA	-0.349379	6.58014	0.00303677	0.0227682
NEO1	4756	neogenin 1	-0.564456	6.89757	0.00303686	0.0227682
MAPT	4137	microtubule associated protein tau	1.02546	-0.190917	0.00303815	0.0227682
TMED7	51014	transmembrane p24 trafficking protein 7	-0.415829	6.98533	0.00304007	0.0227682
C5orf44	NA	NA	-0.264723	4.37303	0.0030402	0.0227682
FOXN2	3344	forkhead box N2	-0.602518	4.47667	0.00304744	0.0228093
BMS1P4	729096	BMS1, ribosome biogenesis factor pseudogene 4	0.612004	1.17654	0.00305096	0.0228225
ATG12	9140	autophagy related 12	-0.297136	5.99876	0.00305469	0.022826
LMNB1	4001	lamin B1	1.8382	2.54413	0.00305494	0.022826
ID3	3399	inhibitor of DNA binding 3, HLH protein	-1.09364	7.90756	0.00306116	0.0228593
ZNF174	7727	zinc finger protein 174	0.406706	2.69347	0.00306402	0.0228676
SLC15A3	51296	solute carrier family 15 member 3	0.871378	3.134	0.00306729	0.0228755
ENPP2	5168	ectonucleotide pyrophosphatase/phosphodiesterase 2	1.46478	8.29005	0.0030686	0.0228755
IFT172	26160	intraflagellar transport 172	0.356495	4.6412	0.00307117	0.0228783
PKD1P1	339044	polycystin 1, transient receptor potential channel interacting pseudogene 1	-0.61718	5.59627	0.0030725	0.0228783
PNPLA3	80339	patatin like phospholipase domain containing 3	0.895154	2.02583	0.00307733	0.0229012
LMNB2	84823	lamin B2	0.514416	5.89811	0.00307968	0.0229055
KIAA0247	NA	NA	-0.497965	5.45048	0.00308525	0.0229302
PJA2	9867	praja ring finger ubiquitin ligase 2	-0.327085	7.2323	0.00308653	0.0229302
ANKRD16	54522	ankyrin repeat domain 16	0.519135	2.26666	0.00309789	0.0229619
SASH1	23328	SAM and SH3 domain containing 1	0.478448	6.98767	0.00310012	0.0229619
PMS2	5395	PMS1 homolog 2, mismatch repair system component	-0.415775	3.56451	0.00310019	0.0229619
DUSP6	1848	dual specificity phosphatase 6	1.17644	3.26321	0.00310381	0.0229619
SIK2	23235	salt inducible kinase 2	-0.403889	4.7248	0.00310544	0.0229619
UBE2J1	51465	ubiquitin conjugating enzyme E2 J1	-0.595146	6.53442	0.00310557	0.0229619
MED14	9282	mediator complex subunit 14	-0.214921	5.82569	0.00310566	0.0229619
CDKN1B	1027	cyclin dependent kinase inhibitor 1B	-0.460528	5.0538	0.00310658	0.0229619
CTPS2	56474	CTP synthase 2	0.326876	3.23467	0.00310794	0.0229619
SETD6	79918	SET domain containing 6	0.446696	3.10424	0.00310871	0.0229619
LAMA4	3910	laminin subunit alpha 4	-0.591693	8.43819	0.00311021	0.0229619
ABHD11	83451	abhydrolase domain containing 11	0.564001	2.48248	0.00311353	0.0229733
ATAD1	84896	ATPase family, AAA domain containing 1	-0.286507	5.85134	0.00311945	0.0229817
ZNF680	340252	zinc finger protein 680	0.470739	2.2724	0.00311971	0.0229817
HMGB2	3148	high mobility group box 2	0.478116	5.12889	0.00312193	0.0229817
RUFY1	80230	RUN and FYVE domain containing 1	0.243234	5.6563	0.00312206	0.0229817
CENPE	1062	centromere protein E	1.65843	3.70335	0.00312351	0.0229817
SF3B14	NA	NA	-0.264831	5.76889	0.00312891	0.0230072
STK32C	282974	serine/threonine kinase 32C	0.424376	2.54654	0.00313051	0.0230072
UBE4A	9354	ubiquitination factor E4A	-0.346344	6.26868	0.00313691	0.0230412
COX20	116228	COX20, cytochrome c oxidase assembly factor	-0.421929	4.70982	0.00314024	0.0230527
SEL1L3	23231	SEL1L family member 3	-1.50606	5.53756	0.00316093	0.0231787
IL34	146433	interleukin 34	2.9186	-0.461138	0.00316097	0.0231787
DMKN	93099	dermokine	2.6542	5.82272	0.00316638	0.023184
UBXN11	91544	UBX domain protein 11	0.716742	2.87308	0.00316651	0.023184
BCAS2	10286	breast carcinoma amplified sequence 2	-0.31268	4.81215	0.00316756	0.023184
DCLK2	166614	doublecortin like kinase 2	-1.1342	3.56892	0.00317057	0.023184
CENPA	1058	centromere protein A	2.22656	0.318333	0.00317062	0.023184
SPC25	57405	SPC25, NDC80 kinetochore complex component	2.57632	-0.0947844	0.00317461	0.0231847
METTL4	64863	methyltransferase like 4	-0.391608	3.52097	0.00317532	0.0231847
IBTK	25998	inhibitor of Bruton tyrosine kinase	-0.431039	6.61427	0.00317605	0.0231847
PBK	55872	PDZ binding kinase	2.36983	1.92044	0.00318102	0.0232079
NCAPH	23397	non-SMC condensin I complex subunit H	2.12535	1.1604	0.00318471	0.023217
MPP6	51678	membrane palmitoylated protein 6	-0.534221	3.23448	0.00318585	0.023217
GDAP2	54834	ganglioside induced differentiation associated protein 2	-0.33248	4.10111	0.00318763	0.023217
GNL1	2794	G protein nucleolar 1 (putative)	0.264534	5.88222	0.00319118	0.0232298
HLA-L	3139	major histocompatibility complex, class I, L (pseudogene)	1.37568	1.55455	0.00319648	0.0232469
DNM1	1759	dynamin 1	1.73178	3.76822	0.00319755	0.0232469
POR	5447	cytochrome p450 oxidoreductase	0.31115	5.99131	0.00320029	0.0232469
SNORA70	26778	small nucleolar RNA, H/ACA box 70	0.965054	0.0875743	0.00320068	0.0232469
REXO2	25996	RNA exonuclease 2	-0.353555	7.37386	0.00320636	0.0232752
TDG	6996	thymine DNA glycosylase	-0.394766	4.42904	0.00321091	0.0232841
KCNS3	3790	potassium voltage-gated channel modifier subfamily S member 3	-1.10384	1.05291	0.00321117	0.0232841
MT1E	4493	metallothionein 1E	-0.714732	4.3886	0.00321413	0.0232926
PPM1D	8493	protein phosphatase, Mg2+/Mn2+ dependent 1D	-0.356747	4.14922	0.0032164	0.0232961
RTN3	10313	reticulon 3	-0.447795	7.38973	0.00322834	0.0233695
SGK196	NA	NA	-0.997571	0.198146	0.00323456	0.0233785
ALS2CR11	151254	amyotrophic lateral sclerosis 2 chromosome region candidate 11	0.71992	-0.0198732	0.00323477	0.0233785
DLG1	1739	discs large MAGUK scaffold protein 1	-0.462092	6.47496	0.00323498	0.0233785
NR3C1	2908	nuclear receptor subfamily 3 group C member 1	-0.388293	7.36341	0.00324514	0.0234389
ZBTB7A	51341	zinc finger and BTB domain containing 7A	0.34102	6.64987	0.00324923	0.0234555
EMG1	10436	EMG1, N1-specific pseudouridine methyltransferase	-0.33778	4.11214	0.00325296	0.0234693
WWC2	80014	WW and C2 domain containing 2	-0.558244	6.30428	0.00325839	0.0234747
LAT	27040	linker for activation of T-cells	0.966193	2.45129	0.00325868	0.0234747
FAM83D	81610	family with sequence similarity 83 member D	1.83557	1.36661	0.00326187	0.0234747
OPHN1	4983	oligophrenin 1	-0.376301	3.29851	0.00326246	0.0234747
FAT3	120114	FAT atypical cadherin 3	-1.02135	3.15962	0.00326358	0.0234747
PHACTR2	9749	phosphatase and actin regulator 2	-0.623089	6.93174	0.00326454	0.0234747
CCDC154	645811	coiled-coil domain containing 154	1.26328	0.190138	0.00327103	0.0234843
OTUD3	23252	OTU deubiquitinase 3	0.922807	3.71906	0.00327206	0.0234843
VPS16	64601	VPS16, CORVET/HOPS core subunit	0.458375	4.59517	0.00327276	0.0234843
FLJ42709	NA	NA	-0.639522	3.45351	0.00327602	0.0234843
LTBP2	4053	latent transforming growth factor beta binding protein 2	-0.717831	10.4781	0.0032763	0.0234843
RNF111	54778	ring finger protein 111	-0.256998	5.09876	0.00327671	0.0234843
SNORA61	677838	small nucleolar RNA, H/ACA box 61	1.29003	-0.313598	0.00328674	0.0235341
RWDD4	201965	RWD domain containing 4	-0.404275	3.40173	0.00329276	0.0235341
RGP1	9827	RGP1 homolog, RAB6A GEF complex partner 1	-0.589419	2.98162	0.00329354	0.0235341
TWF1	5756	twinfilin actin binding protein 1	-0.597213	6.28935	0.0032936	0.0235341
FBXO32	114907	F-box protein 32	-1.28142	6.98181	0.00329383	0.0235341
HOXD9	3235	homeobox D9	-1.44834	1.06567	0.00329451	0.0235341
AMOTL1	154810	angiomotin like 1	0.275621	6.39894	0.00330495	0.0235833
MKRN2	23609	makorin ring finger protein 2	-0.302345	5.06069	0.00330627	0.0235833
RPRD1A	55197	regulation of nuclear pre-mRNA domain containing 1A	-0.438116	5.30144	0.00330685	0.0235833
TCEB2	6923	transcription elongation factor B subunit 2	-0.392781	6.52401	0.00331047	0.0235962
LTN1	26046	listerin E3 ubiquitin protein ligase 1	-0.380635	5.29593	0.00331868	0.0236236
LOC646999	646999	akirin 1 pseudogene	1.47758	-0.273511	0.00331977	0.0236236
PARP15	165631	poly(ADP-ribose) polymerase family member 15	1.79529	0.543403	0.00332098	0.0236236
SH3BP1	23616	SH3 domain binding protein 1	0.762197	0.905527	0.00332458	0.0236236
AKAP8	10270	A-kinase anchoring protein 8	0.363674	4.69718	0.00332613	0.0236236
CARD6	84674	caspase recruitment domain family member 6	0.608986	4.8478	0.00332663	0.0236236
PABPC1L	80336	poly(A) binding protein cytoplasmic 1 like	0.706434	3.42609	0.00332703	0.0236236
CDC42EP5	148170	CDC42 effector protein 5	0.450038	4.10023	0.00333605	0.0236596
TRAPPC6B	122553	trafficking protein particle complex 6B	-0.300062	5.28649	0.00333618	0.0236596
KANSL2	54934	KAT8 regulatory NSL complex subunit 2	-0.287071	4.13075	0.00334027	0.0236596
MAPK8	5599	mitogen-activated protein kinase 8	-0.516736	3.70775	0.00334084	0.0236596
LOC100652768	100652768	uncharacterized LOC100652768	0.709344	1.07212	0.0033412	0.0236596
RRAGD	58528	Ras related GTP binding D	0.731465	4.66757	0.00334466	0.0236711
HPSE	10855	heparanase	1.34963	1.13837	0.00334717	0.023676
TRIM52	84851	tripartite motif containing 52	0.663539	2.25982	0.00334971	0.0236812
CDH4	1002	cadherin 4	-1.33525	3.91874	0.00335505	0.023706
RAP2C	57826	RAP2C, member of RAS oncogene family	-0.382537	5.17876	0.0033576	0.0237111
SNTB1	6641	syntrophin beta 1	-0.949373	5.51242	0.00336158	0.0237157
BZW1	9689	basic leucine zipper and W2 domains 1	-0.408304	6.56889	0.0033619	0.0237157
TTI2	80185	TELO2 interacting protein 2	-0.282839	3.21972	0.00336679	0.0237374
TMEM91	641649	transmembrane protein 91	0.796206	1.98384	0.00337396	0.0237647
FBXL6	26233	F-box and leucine rich repeat protein 6	0.539788	2.94806	0.00337533	0.0237647
BET1	10282	Bet1 golgi vesicular membrane trafficking protein	-0.386145	4.61197	0.00337616	0.0237647
C9orf91	NA	NA	-0.668428	4.39653	0.00338326	0.0237944
SKA1	220134	spindle and kinetochore associated complex subunit 1	1.80992	0.802322	0.00338404	0.0237944
THBS1	7057	thrombospondin 1	-1.23884	12.7975	0.00339459	0.0238033
GPSM1	26086	G-protein signaling modulator 1	0.426501	5.09905	0.00339566	0.0238033
FAM104A	84923	family with sequence similarity 104 member A	-0.247947	5.14129	0.00339775	0.0238033
CRKL	1399	CRK like proto-oncogene, adaptor protein	-0.282481	5.78851	0.00339911	0.0238033
EDIL3	10085	EGF like repeats and discoidin domains 3	-1.62592	5.98799	0.00339976	0.0238033
NAT10	55226	N-acetyltransferase 10	0.272621	5.28294	0.00340053	0.0238033
CHRDL1	91851	chordin like 1	2.00724	1.89047	0.00340108	0.0238033
FLJ42351	400999	uncharacterized LOC400999	1.19082	-0.755517	0.00340538	0.0238033
DDAH1	23576	dimethylarginine dimethylaminohydrolase 1	-0.841532	8.39733	0.00341055	0.0238033
CAMSAP1	157922	calmodulin regulated spectrin associated protein 1	-0.338855	4.81	0.00341119	0.0238033
DKFZP434I0714	54553	uncharacterized protein DKFZP434I0714	1.13852	0.483124	0.00341149	0.0238033
GLTP	51228	glycolipid transfer protein	-0.289231	5.66978	0.00341304	0.0238033
SGPL1	8879	sphingosine-1-phosphate lyase 1	-0.667565	5.58985	0.00341355	0.0238033
MMADHC	27249	methylmalonic aciduria and homocystinuria, cblD type	-0.349863	6.44706	0.00341403	0.0238033
MACROD1	28992	MACRO domain containing 1	0.463654	2.67299	0.00341777	0.0238033
NARS	4677	asparaginyl-tRNA synthetase	-0.279866	8.18096	0.00342017	0.0238033
PRCP	5547	prolylcarboxypeptidase	0.507134	6.92229	0.003421	0.0238033
ADRA2A	150	adrenoceptor alpha 2A	1.72684	4.72794	0.00342133	0.0238033
RAP1GDS1	5910	Rap1 GTPase-GDP dissociation stimulator 1	-0.429071	5.86896	0.00342222	0.0238033
ZNF75D	7626	zinc finger protein 75D	0.463719	3.0743	0.00342224	0.0238033
MBD4	8930	methyl-CpG binding domain 4, DNA glycosylase	-0.35997	5.24162	0.00342376	0.0238033
MTHFD2	10797	methylenetetrahydrofolate dehydrogenase (NADP+ dependent) 2, methenyltetrahydrofolate cyclohydrolase	-1.07867	7.39508	0.00343173	0.023842
PAWR	5074	pro-apoptotic WT1 regulator	-0.858659	5.07867	0.00343298	0.023842
COMT	1312	catechol-O-methyltransferase	-0.299455	6.96292	0.00343984	0.0238768
LINS	NA	NA	0.351713	2.44331	0.00344178	0.0238776
CNTROB	116840	centrobin, centriole duplication and spindle assembly protein	0.346275	4.55534	0.00344869	0.0239103
ZNF431	170959	zinc finger protein 431	0.665843	2.00475	0.00345045	0.0239103
ACOT8	10005	acyl-CoA thioesterase 8	-0.300914	3.29127	0.00345201	0.0239103
TSEN2	80746	tRNA splicing endonuclease subunit 2	0.33255	2.68393	0.00345545	0.0239213
SDHB	6390	succinate dehydrogenase complex iron sulfur subunit B	-0.336892	5.41414	0.00345825	0.0239213
CCNA2	890	cyclin A2	1.126	3.65618	0.00346045	0.0239213
SH3GLB1	51100	SH3 domain containing GRB2 like endophilin B1	-0.432113	7.13885	0.00346096	0.0239213
C4orf34	NA	NA	-0.38107	5.4553	0.00346515	0.0239376
SIPA1	6494	signal-induced proliferation-associated 1	0.633006	3.32104	0.00347098	0.0239466
STAU2	27067	staufen double-stranded RNA binding protein 2	-0.333087	4.74113	0.00347187	0.0239466
COPS2	9318	COP9 signalosome subunit 2	-0.391376	6.49873	0.00347199	0.0239466
C19orf53	28974	chromosome 19 open reading frame 53	-0.378492	5.87393	0.00347522	0.0239562
LRP6	4040	LDL receptor related protein 6	-0.492959	5.78101	0.00348113	0.0239825
HELQ	113510	helicase, POLQ-like	-0.266194	3.32434	0.00348273	0.0239825
RHOT2	89941	ras homolog family member T2	0.376068	5.54465	0.00348753	0.0240028
HDGFRP2	84717	hepatoma-derived growth factor-related protein 2	0.291285	5.95809	0.00349292	0.0240261
NCAPG	64151	non-SMC condensin I complex subunit G	1.86729	2.61488	0.00349461	0.0240261
MBNL3	55796	muscleblind like splicing regulator 3	0.46019	2.37731	0.0034973	0.0240284
RNF14	9604	ring finger protein 14	-0.301608	5.93815	0.00349864	0.0240284
EME2	197342	essential meiotic structure-specific endonuclease subunit 2	1.09893	1.25777	0.00350206	0.0240392
NUDT16	131870	nudix hydrolase 16	0.295435	5.45912	0.0035055	0.0240501
MXD4	10608	MAX dimerization protein 4	0.291528	6.17074	0.00350749	0.0240511
GNAQ	2776	G protein subunit alpha q	-0.653408	4.66173	0.0035099	0.0240534
TRIM45	80263	tripartite motif containing 45	0.716994	1.2264	0.00351227	0.0240534
DRG1	4733	developmentally regulated GTP binding protein 1	-0.328474	5.20739	0.00351502	0.0240534
CHTF18	63922	chromosome transmission fidelity factor 18	1.29161	2.24816	0.00351523	0.0240534
2015-09-01	NA	NA	-0.44897	7.08924	0.00352427	0.0240841
MOB1A	55233	MOB kinase activator 1A	-0.515047	5.29253	0.0035265	0.0240841
SRR	63826	serine racemase	-0.506492	3.59846	0.0035308	0.0240841
FAR2	55711	fatty acyl-CoA reductase 2	0.84031	1.60448	0.00353269	0.0240841
SELS	NA	NA	-0.271361	5.85967	0.00353291	0.0240841
UBE2C	11065	ubiquitin conjugating enzyme E2 C	2.09835	1.79004	0.00353352	0.0240841
RBBP6	5930	RB binding protein 6, ubiquitin ligase	0.412339	6.28697	0.00353422	0.0240841
IMPACT	55364	impact RWD domain protein	-0.456936	5.41479	0.00353549	0.0240841
SLC16A1	6566	solute carrier family 16 member 1	-0.738962	6.84908	0.00353689	0.0240841
MRPS7	51081	mitochondrial ribosomal protein S7	-0.273661	4.97526	0.00354127	0.0240841
CKMT2	1160	creatine kinase, mitochondrial 2	2.14708	-0.391566	0.00354254	0.0240841
RBM47	54502	RNA binding motif protein 47	0.903297	1.22785	0.00354309	0.0240841
SLC25A34	284723	solute carrier family 25 member 34	1.08958	1.12649	0.00354379	0.0240841
DIXDC1	85458	DIX domain containing 1	-0.562399	5.01313	0.00354999	0.0241107
FAM46A	55603	family with sequence similarity 46 member A	-0.612131	6.20168	0.00355281	0.0241107
HEMK1	51409	HemK methyltransferase family member 1	0.373974	4.10976	0.00355327	0.0241107
RAD1	5810	RAD1 checkpoint DNA exonuclease	-0.268906	5.1564	0.00355702	0.0241235
MED10	84246	mediator complex subunit 10	-0.27496	4.77743	0.00356306	0.0241519
COX17	10063	COX17, cytochrome c oxidase copper chaperone	-0.398856	3.56162	0.00356828	0.0241747
OAZ1	4946	ornithine decarboxylase antizyme 1	-0.454491	9.0973	0.00357082	0.0241793
RPL39	6170	ribosomal protein L39	-1.67295	5.60252	0.00357271	0.0241795
LOC286437	286437	uncharacterized LOC286437	0.70643	2.14663	0.00357547	0.0241856
KIAA0040	9674	KIAA0040	-1.1332	2.4985	0.00358136	0.0242071
MTHFR	4524	methylenetetrahydrofolate reductase	0.614893	4.97185	0.00358282	0.0242071
PNMAL1	55228	paraneoplastic Ma antigen family like 1	-1.30292	2.8468	0.00358423	0.0242071
MCFD2	90411	multiple coagulation factor deficiency 2	-0.446946	8.13635	0.00359158	0.0242441
ZC3H4	23211	zinc finger CCCH-type containing 4	0.317769	5.19341	0.00359711	0.0242536
GBA2	57704	glucosylceramidase beta 2	0.371831	4.94568	0.00359855	0.0242536
C1orf43	25912	chromosome 1 open reading frame 43	-0.348883	7.19591	0.00359858	0.0242536
PTPN23	25930	protein tyrosine phosphatase, non-receptor type 23	0.236602	6.28891	0.00360211	0.0242638
ALS2CR8	NA	NA	0.548833	2.92196	0.00360447	0.0242638
ATL3	25923	atlastin GTPase 3	-0.638623	5.29378	0.00360683	0.0242638
APOD	347	apolipoprotein D	2.52038	3.11855	0.00360757	0.0242638
TNFRSF1B	7133	TNF receptor superfamily member 1B	1.81198	2.247	0.00360957	0.0242648
HN1L	90861	hematological and neurological expressed 1 like	-0.445198	5.04089	0.00361686	0.0243012
MGC2752	NA	NA	-0.306174	4.89752	0.00361993	0.0243032
LOC100128054	NA	NA	-1.17074	1.56289	0.0036209	0.0243032
COX19	90639	COX19, cytochrome c oxidase assembly factor	-0.272341	3.95404	0.00362344	0.0243077
SRP68	6730	signal recognition particle 68	-0.282952	6.00657	0.00362794	0.0243253
YWHAZ	7534	tyrosine 3-monooxygenase/tryptophan 5-monooxygenase activation protein zeta	-0.491222	8.59468	0.00363397	0.0243532
KIFC1	3833	kinesin family member C1	2.25565	1.72	0.00363664	0.0243555
FAM111A	63901	family with sequence similarity 111 member A	0.62555	4.78191	0.00363871	0.0243555
DDX54	79039	DEAD-box helicase 54	0.249675	5.75956	0.00364117	0.0243555
LPGAT1	9926	lysophosphatidylglycerol acyltransferase 1	-0.569273	6.16815	0.003642	0.0243555
SLC19A2	10560	solute carrier family 19 member 2	-0.651971	3.78881	0.00364367	0.0243555
NPHP1	4867	nephrocystin 1	0.578474	2.05456	0.00365048	0.0243885
PLEKHA3	65977	pleckstrin homology domain containing A3	-0.32228	4.40322	0.00365358	0.0243966
LRRC24	441381	leucine rich repeat containing 24	0.786616	0.322446	0.00366833	0.0244825
HSPA14	51182	heat shock protein family A (Hsp70) member 14	0.342544	3.61609	0.00367461	0.024501
PTDSS2	81490	phosphatidylserine synthase 2	0.424764	4.8056	0.003676	0.024501
PRMT5	10419	protein arginine methyltransferase 5	-0.293923	5.32607	0.00367675	0.024501
MYL12B	103910	myosin light chain 12B	-0.375811	8.54436	0.00368515	0.0245444
MDC1	9656	mediator of DNA damage checkpoint 1	0.300467	4.65126	0.00369042	0.0245669
ZBTB5	9925	zinc finger and BTB domain containing 5	-0.328329	3.66883	0.00369566	0.0245892
A2LD1	NA	NA	-0.43454	2.63601	0.00369966	0.0246002
RAD51C	5889	RAD51 paralog C	-0.29746	3.36529	0.0037011	0.0246002
REPS1	85021	RALBP1 associated Eps domain containing 1	0.205115	4.535	0.00370901	0.0246389
COL12A1	1303	collagen type XII alpha 1 chain	-1.00264	11.7179	0.0037107	0.0246389
CLSPN	63967	claspin	2.81488	2.49061	0.00371408	0.0246487
CTF1	1489	cardiotrophin 1	-0.363238	2.87755	0.0037289	0.0247281
SMARCC2	6601	SWI/SNF related, matrix associated, actin dependent regulator of chromatin subfamily c member 2	0.288255	6.59946	0.00373024	0.0247281
HSD17B10	3028	hydroxysteroid 17-beta dehydrogenase 10	-0.28905	4.88402	0.00373354	0.0247281
CDKN3	1033	cyclin dependent kinase inhibitor 3	1.62119	1.56306	0.00373366	0.0247281
CCAR1	55749	cell division cycle and apoptosis regulator 1	0.391406	6.74649	0.00374313	0.0247782
PSMG3	84262	proteasome assembly chaperone 3	0.390077	4.25691	0.00374919	0.0247798
KANK1	23189	KN motif and ankyrin repeat domains 1	-0.671054	6.58848	0.00374945	0.0247798
LATS1	9113	large tumor suppressor kinase 1	-0.770321	4.02568	0.00375094	0.0247798
PRR5L	79899	proline rich 5 like	0.568617	2.51585	0.00375272	0.0247798
NSUN5P2	260294	NOP2/Sun RNA methyltransferase family member 5 pseudogene 2	1.04835	1.58933	0.0037529	0.0247798
RNF146	81847	ring finger protein 146	0.330957	5.89908	0.00375678	0.0247928
TCOF1	6949	treacle ribosome biogenesis factor 1	0.346809	5.29984	0.00376039	0.0248041
CENPI	2491	centromere protein I	1.5489	0.605556	0.00376321	0.0248101
CCDC41	NA	NA	0.322572	3.20693	0.00376522	0.0248108
AUH	549	AU RNA binding methylglutaconyl-CoA hydratase	0.513897	2.89108	0.00376913	0.024813
SAFB2	9667	scaffold attachment factor B2	0.444885	5.49064	0.00376938	0.024813
AIFM2	84883	apoptosis inducing factor, mitochondria associated 2	0.748704	4.67978	0.00377227	0.0248153
B4GALT2	8704	beta-1,4-galactosyltransferase 2	-0.355188	6.17057	0.00377518	0.0248153
EHD2	30846	EH domain containing 2	-0.328253	9.50085	0.00377545	0.0248153
SLC39A14	23516	solute carrier family 39 member 14	-0.623944	6.97085	0.00378051	0.024836
ABCB8	11194	ATP binding cassette subfamily B member 8	0.230687	4.91619	0.00378846	0.0248707
TLK2	11011	tousled like kinase 2	-0.270418	4.51918	0.00378962	0.0248707
TBC1D2	55357	TBC1 domain family member 2	0.97303	5.85722	0.00380257	0.0249431
MARCKSL1	65108	MARCKS like 1	0.949398	4.42063	0.00381055	0.0249828
PGP	283871	phosphoglycolate phosphatase	0.5617	3.81425	0.00382321	0.0250532
SLC25A33	84275	solute carrier family 25 member 33	-0.383082	2.39145	0.00384122	0.0251585
CEP164	22897	centrosomal protein 164	0.295434	5.27884	0.00384762	0.0251812
CCDC18	343099	coiled-coil domain containing 18	0.768989	2.74474	0.00385537	0.0251812
PLXNA1	5361	plexin A1	-0.267454	7.72478	0.00385547	0.0251812
ARHGAP5	394	Rho GTPase activating protein 5	-0.39135	6.37622	0.00385554	0.0251812
C11orf58	10944	chromosome 11 open reading frame 58	-0.322927	6.80073	0.00385693	0.0251812
STAG3L2	442582	stromal antigen 3-like 2 (pseudogene)	0.891361	1.9031	0.00385803	0.0251812
IL12A	3592	interleukin 12A	1.64517	0.100481	0.00385824	0.0251812
TMEM53	79639	transmembrane protein 53	0.603947	1.76103	0.00386438	0.0251904
KIAA0195	NA	NA	0.282397	5.25035	0.00386721	0.0251904
C12orf5	NA	NA	-0.308123	5.59013	0.0038673	0.0251904
PPP2R2C	5522	protein phosphatase 2 regulatory subunit Bgamma	-2.19217	-1.40447	0.0038674	0.0251904
EIF5B	9669	eukaryotic translation initiation factor 5B	0.617843	8.0312	0.00387818	0.025248
UGCG	7357	UDP-glucose ceramide glucosyltransferase	0.730742	4.44053	0.00389402	0.0253384
ATG2A	23130	autophagy related 2A	0.324043	4.89244	0.0039005	0.0253679
[truncated: 11,002 more rows]
