# Supplementary material for: Key signaling networks are dysregulated in patients with the adipose tissue disorder, lipedema
Source: Int J Obes (Lond). 2021 Nov 11;46(3):502–14. doi: 10.1038/s41366-021-01002-1 (PMC8873020; doi:10.1038/s41366-021-01002-1)
Supplement: Supplementary file 20 — Supplementary Table 6 [file 41366_2021_1002_MOESM20_ESM.xlsx]

## Sheet: antibodies list
Antibody name	Host species	Company	Catalogue#	Clone#
Anti-histone H2A-phos T120	Rabbit-polyclonal	Abcam	ab177391
Anti-Histone H2A antibody	Rabbit-polyclonal	Abcam	ab18255
GAPDH(D16H11) XP	Rabbit-Monoclonal	Cell signaling	5174	D16H11
BUB1 (B-3)	Mouse-Monoclonal	SantaCruz	sc-365685	B-3
Anti-human CD73 PE (AD2)	Mouse-Monoclonal	BD Pharmingen	550257	AD2
Anti-human CD105 APC (266)	Mouse-Monoclonal	BD Pharmingen	562408	266
Anti-human CD44 PE (G44-26 or C26)	Mouse-Monoclonal	BD Pharmingen	561858	G44-26
Anti-human CD90 APC (5E10)	Mouse-Monoclonal	BD Pharmingen	561971	5-E10
APC Mouse IgG1, k Isotype control	Mouse-Monoclonal	BD Pharmingen	555751	MOPC-21
PE Mouse IgG2b, k Isotype control	Mouse-Monoclonal	BD Pharmingen	555743	27-35
