# Supplementary material for: Key signaling networks are dysregulated in patients with the adipose tissue disorder, lipedema
Source: Int J Obes (Lond). 2021 Nov 11;46(3):502–14. doi: 10.1038/s41366-021-01002-1 (PMC8873020; doi:10.1038/s41366-021-01002-1)
Supplement: Supplementary file 21 — Supplementary Table 7 [file 41366_2021_1002_MOESM21_ESM.xlsx]

## Sheet: Primers List
AssaySet	Type	Sequence
ASPM	Forward	GAGAGAGAGAAAGCTGCAAGAA
	Reverse	GAATGACGAGTGCTGCATTAAC
BCL11B	Forward	GGCTGCTATTCGCTGTAGATTA
	Reverse	AGAACACCGCTAGTTTCTTCC
BIRC5	Forward	AATGAGGCTTCTGGGCTATG
	Reverse	GGCACTGCTGTCTCTACTTT
BUB1	Forward	CAGGAAAGGTCCGAGGTTAAT
	Reverse	GGTGTCTGCTGATAGGTTACTG
BUB1B	Forward	CAAGCACCTCCTCCATCAAA
	Reverse	CTTCAGTAGCTGTCTGCGATAC
CDC20	Forward	AAGACCTGCCGTTACATTCC
	Reverse	ACATTCCCAGAACTCCAATCC
CENPF	Forward	CCATCTCCAATCCCTTCTGTT
	Reverse	GTCCTCTACCATTCTCCCATATTC
DLGAP5	Forward	TTCAGTGGGATCTTGCTATGTT
	Reverse	CAGTTTAGACCTGGCTGTAGTC
EPHB6	Forward	GAGTGAGCAGGAGGTACTAAATG
	Reverse	TCTGCCAAGTGTCCAACATAA
IQGAP3	Forward	AGAAGCTGACCAAGAGGAATAAG
	Reverse	CAGGTAGAAGAGGTGTTGGTATG
KIF14	Forward	CTGTTGGCAGCTATGAGAGTAG
	Reverse	ATCAGGGCTTTCTTCAGATTCA
KIF2C	Forward	TTCAGTGGAATGGGCAGAAG
	Reverse	CCTTCGGATGTAAGGGAAGAAG
MKi67	Forward	GACCTCAAACTGGCTCCTAATC
	Reverse	GCTGCCAGATAGAGTCAGAAAG
MYBL2	Forward	CACACTGCCCAAGTCTCTATC
	Reverse	GAGCAAGCTGTTGTCTTCTTTG
PRC1	Forward	GAAGTGGATCGGTTGGAAGAA
	Reverse	TGTCTCTGCTCCTGGCTATAA
RRM2	Forward	GTCAGTTGGTGCCAGATAGAA
	Reverse	GCCCTGAGAGATTCCTTTATCC
TK1	Forward	CACAGGAACAACAGCATCTTTC
	Reverse	CCTCTCCACACTTGAAGAGATAAG
TPX2	Forward	GAGATGTGCCACTCCTGTAATC
	Reverse	CCTTCTTCCTCTGGCTTCTTT
TOP2A	Forward	GACGCTTCGTTATGGGAAGATA
	Reverse	GGGCCAGTTGTGATGGATAA
FN1	Forward	CCACAGTGGAGTATGTGGTTAG
	Reverse	CAGTCCTTTAGGGCGATCAAT
EP300	Forward	CAAGATGAACCTGAGGGATGATAG
	Reverse	CACTTGAACCACACACACAAAG
ELN	Forward	CTACACGCTGGTGCTCTTATC
	Reverse	GGAAGTGTCTGCACCATCTTTA
Ski	Forward	CAACGTCTTACCGTGCCTATTA
	Reverse	TCACTTGAACTTGGCCAGTAG
RPL13A	Forward	CGAGAAGAACGTGGAGAAGAAA
	Reverse	GGCAACGCATGAGGAATTAAC
EEF1A1	Forward	GTATGCCTGGGTCTTGGATAAA
	Reverse	GTCACATAGTACTTGCTGGTCTC
RPL27	Forward	CAAGAAGAAGATCGCCAAGAGA
	Reverse	CAGAGTACCTTGTGGGCATTAG
